# Supplementary material for: Quaternary Ice Ages Shaped Protists Phylogeography: The Case of Arcellinida in the Iberian Peninsula
Source: Mol Ecol. 2026 Jul 18;35(14):e70475. doi: 10.1111/mec.70475 (PMC13380319; doi:10.1111/mec.70475)
Supplement: Supplementary file 1 — Supporting Information: S1 Metadata table for the ArKOI database, including sampling localities, ecological information, and the studies from which the raw sequence data were obtained. [file MEC-35-e70475-s002.csv]

id_sample	paper	forware_primer	reverse_primer	country	coordenates2	collection_date	ecology	information_collection	number_Arcellinida_ASV	number_Arcellinida_reads
cave_2	García-Bodelón, Á., Bakovi?, N., Cano, E., Useros, F., Lara, E., & González-Miguéns, R. (2024). Predators in the Dark: Metabarcoding Reveals Arcellinida Communities Associated with Bat Guano, Endemic to Dinaric Karst in Croatia. Microbial Ecology, 87(1), 166.	LCO	ArCOIR	Croatia	45.11147, 15.61127	27/11/2021	freshwater	Entrance of the cave	47	138486
cave_4	García-Bodelón, Á., Bakovi?, N., Cano, E., Useros, F., Lara, E., & González-Miguéns, R. (2024). Predators in the Dark: Metabarcoding Reveals Arcellinida Communities Associated with Bat Guano, Endemic to Dinaric Karst in Croatia. Microbial Ecology, 87(1), 166.	LCO	ArCOIR	Croatia	45.11147, 15.61127	27/11/2021	freshwater	Entrance of the cave	2	25
cave_5	García-Bodelón, Á., Bakovi?, N., Cano, E., Useros, F., Lara, E., & González-Miguéns, R. (2024). Predators in the Dark: Metabarcoding Reveals Arcellinida Communities Associated with Bat Guano, Endemic to Dinaric Karst in Croatia. Microbial Ecology, 87(1), 166.	LCO	ArCOIR	Croatia	45.11147, 15.61127	27/11/2021	freshwater	Cave without guano	7	550
cave_6	García-Bodelón, Á., Bakovi?, N., Cano, E., Useros, F., Lara, E., & González-Miguéns, R. (2024). Predators in the Dark: Metabarcoding Reveals Arcellinida Communities Associated with Bat Guano, Endemic to Dinaric Karst in Croatia. Microbial Ecology, 87(1), 166.	LCO	ArCOIR	Croatia	45.11147, 15.61127	27/11/2021	freshwater	Cave without guano	2	69
cave_7	García-Bodelón, Á., Bakovi?, N., Cano, E., Useros, F., Lara, E., & González-Miguéns, R. (2024). Predators in the Dark: Metabarcoding Reveals Arcellinida Communities Associated with Bat Guano, Endemic to Dinaric Karst in Croatia. Microbial Ecology, 87(1), 166.	LCO	ArCOIR	Croatia	45.11147, 15.61127	27/11/2021	freshwater	Cave with guano	53	71286
cave_9	García-Bodelón, Á., Bakovi?, N., Cano, E., Useros, F., Lara, E., & González-Miguéns, R. (2024). Predators in the Dark: Metabarcoding Reveals Arcellinida Communities Associated with Bat Guano, Endemic to Dinaric Karst in Croatia. Microbial Ecology, 87(1), 166.	LCO	ArCOIR	Croatia	45.11147, 15.61127	27/11/2021	freshwater	Exit of the cave	1	12
cave_11	García-Bodelón, Á., Bakovi?, N., Cano, E., Useros, F., Lara, E., & González-Miguéns, R. (2024). Predators in the Dark: Metabarcoding Reveals Arcellinida Communities Associated with Bat Guano, Endemic to Dinaric Karst in Croatia. Microbial Ecology, 87(1), 166.	LCO	ArCOIR	Croatia	45.11147, 15.61127	27/11/2021	freshwater	Exit of the cave	37	66105
cave_15	García-Bodelón, Á., Bakovi?, N., Cano, E., Useros, F., Lara, E., & González-Miguéns, R. (2024). Predators in the Dark: Metabarcoding Reveals Arcellinida Communities Associated with Bat Guano, Endemic to Dinaric Karst in Croatia. Microbial Ecology, 87(1), 166.	LCO	ArCOIR	Croatia	45.11147, 15.61127	27/11/2021	freshwater	Cave with guano	1	19
cave_16	García-Bodelón, Á., Bakovi?, N., Cano, E., Useros, F., Lara, E., & González-Miguéns, R. (2024). Predators in the Dark: Metabarcoding Reveals Arcellinida Communities Associated with Bat Guano, Endemic to Dinaric Karst in Croatia. Microbial Ecology, 87(1), 166.	LCO	ArCOIR	Croatia	45.11147, 15.61127	27/11/2021	freshwater	Cave with guano	9	2211
cave_17	García-Bodelón, Á., Bakovi?, N., Cano, E., Useros, F., Lara, E., & González-Miguéns, R. (2024). Predators in the Dark: Metabarcoding Reveals Arcellinida Communities Associated with Bat Guano, Endemic to Dinaric Karst in Croatia. Microbial Ecology, 87(1), 166.	LCO	ArCOIR	Croatia	45.29505, 15.58700	05/12/2021	freshwater	Cave without guano	1	9
cave_18	García-Bodelón, Á., Bakovi?, N., Cano, E., Useros, F., Lara, E., & González-Miguéns, R. (2024). Predators in the Dark: Metabarcoding Reveals Arcellinida Communities Associated with Bat Guano, Endemic to Dinaric Karst in Croatia. Microbial Ecology, 87(1), 166.	LCO	ArCOIR	Croatia	45.29505, 15.58700	05/12/2021	freshwater	Cave without guano	1	7
cave_20	García-Bodelón, Á., Bakovi?, N., Cano, E., Useros, F., Lara, E., & González-Miguéns, R. (2024). Predators in the Dark: Metabarcoding Reveals Arcellinida Communities Associated with Bat Guano, Endemic to Dinaric Karst in Croatia. Microbial Ecology, 87(1), 166.	LCO	ArCOIR	Croatia	45.29505, 15.58700	05/12/2021	freshwater	Cave without guano	11	4753
cave_22	García-Bodelón, Á., Bakovi?, N., Cano, E., Useros, F., Lara, E., & González-Miguéns, R. (2024). Predators in the Dark: Metabarcoding Reveals Arcellinida Communities Associated with Bat Guano, Endemic to Dinaric Karst in Croatia. Microbial Ecology, 87(1), 166.	LCO	ArCOIR	Croatia	45.29505, 15.58700	05/12/2021	freshwater	Cave with guano	18	21156
cave_23	García-Bodelón, Á., Bakovi?, N., Cano, E., Useros, F., Lara, E., & González-Miguéns, R. (2024). Predators in the Dark: Metabarcoding Reveals Arcellinida Communities Associated with Bat Guano, Endemic to Dinaric Karst in Croatia. Microbial Ecology, 87(1), 166.	LCO	ArCOIR	Croatia	45.29505, 15.58700	05/12/2021	freshwater	Cave with guano	6	1614
cave_24	García-Bodelón, Á., Bakovi?, N., Cano, E., Useros, F., Lara, E., & González-Miguéns, R. (2024). Predators in the Dark: Metabarcoding Reveals Arcellinida Communities Associated with Bat Guano, Endemic to Dinaric Karst in Croatia. Microbial Ecology, 87(1), 166.	LCO	ArCOIR	Croatia	45.29505, 15.58700	05/12/2021	freshwater	Cave with guano	11	2906
cave_25	García-Bodelón, Á., Bakovi?, N., Cano, E., Useros, F., Lara, E., & González-Miguéns, R. (2024). Predators in the Dark: Metabarcoding Reveals Arcellinida Communities Associated with Bat Guano, Endemic to Dinaric Karst in Croatia. Microbial Ecology, 87(1), 166.	LCO	ArCOIR	Croatia	45.29505, 15.58700	05/12/2021	freshwater	Entrance of the cave	8	442
cave_26	García-Bodelón, Á., Bakovi?, N., Cano, E., Useros, F., Lara, E., & González-Miguéns, R. (2024). Predators in the Dark: Metabarcoding Reveals Arcellinida Communities Associated with Bat Guano, Endemic to Dinaric Karst in Croatia. Microbial Ecology, 87(1), 166.	LCO	ArCOIR	Croatia	45.29505, 15.58700	05/12/2021	freshwater	Entrance of the cave	67	127440
cave_27	García-Bodelón, Á., Bakovi?, N., Cano, E., Useros, F., Lara, E., & González-Miguéns, R. (2024). Predators in the Dark: Metabarcoding Reveals Arcellinida Communities Associated with Bat Guano, Endemic to Dinaric Karst in Croatia. Microbial Ecology, 87(1), 166.	LCO	ArCOIR	Croatia	45.29505, 15.58700	05/12/2021	freshwater	Entrance of the cave	35	41419
cave_28	García-Bodelón, Á., Bakovi?, N., Cano, E., Useros, F., Lara, E., & González-Miguéns, R. (2024). Predators in the Dark: Metabarcoding Reveals Arcellinida Communities Associated with Bat Guano, Endemic to Dinaric Karst in Croatia. Microbial Ecology, 87(1), 166.	LCO	ArCOIR	Croatia	45.29505, 15.58700	05/12/2021	freshwater	Entrance of the cave	34	85027
cave_29	García-Bodelón, Á., Bakovi?, N., Cano, E., Useros, F., Lara, E., & González-Miguéns, R. (2024). Predators in the Dark: Metabarcoding Reveals Arcellinida Communities Associated with Bat Guano, Endemic to Dinaric Karst in Croatia. Microbial Ecology, 87(1), 166.	LCO	ArCOIR	Croatia	45.29505, 15.58700	05/12/2021	freshwater	Entrance of the cave	33	57828
cave_30	García-Bodelón, Á., Bakovi?, N., Cano, E., Useros, F., Lara, E., & González-Miguéns, R. (2024). Predators in the Dark: Metabarcoding Reveals Arcellinida Communities Associated with Bat Guano, Endemic to Dinaric Karst in Croatia. Microbial Ecology, 87(1), 166.	LCO	ArCOIR	Croatia	45.29505, 15.58700	05/12/2021	freshwater	Entrance of the cave	47	61899
cave_31	García-Bodelón, Á., Bakovi?, N., Cano, E., Useros, F., Lara, E., & González-Miguéns, R. (2024). Predators in the Dark: Metabarcoding Reveals Arcellinida Communities Associated with Bat Guano, Endemic to Dinaric Karst in Croatia. Microbial Ecology, 87(1), 166.	LCO	ArCOIR	Croatia	45.29505, 15.58700	05/12/2021	freshwater	Entrance of the cave	53	79000
cave_32	García-Bodelón, Á., Bakovi?, N., Cano, E., Useros, F., Lara, E., & González-Miguéns, R. (2024). Predators in the Dark: Metabarcoding Reveals Arcellinida Communities Associated with Bat Guano, Endemic to Dinaric Karst in Croatia. Microbial Ecology, 87(1), 166.	LCO	ArCOIR	Croatia	45.29505, 15.58700	05/12/2021	freshwater	Entrance of the cave	77	80759
cave_33	García-Bodelón, Á., Bakovi?, N., Cano, E., Useros, F., Lara, E., & González-Miguéns, R. (2024). Predators in the Dark: Metabarcoding Reveals Arcellinida Communities Associated with Bat Guano, Endemic to Dinaric Karst in Croatia. Microbial Ecology, 87(1), 166.	LCO	ArCOIR	Croatia	45.29505, 15.58700	05/12/2021	freshwater	Entrance of the cave	63	90389
cave_34	García-Bodelón, Á., Bakovi?, N., Cano, E., Useros, F., Lara, E., & González-Miguéns, R. (2024). Predators in the Dark: Metabarcoding Reveals Arcellinida Communities Associated with Bat Guano, Endemic to Dinaric Karst in Croatia. Microbial Ecology, 87(1), 166.	LCO	ArCOIR	Croatia	45.29505, 15.58700	05/12/2021	freshwater	Exit of the cave	32	40032
cave_35	García-Bodelón, Á., Bakovi?, N., Cano, E., Useros, F., Lara, E., & González-Miguéns, R. (2024). Predators in the Dark: Metabarcoding Reveals Arcellinida Communities Associated with Bat Guano, Endemic to Dinaric Karst in Croatia. Microbial Ecology, 87(1), 166.	LCO	ArCOIR	Croatia	45.29505, 15.58700	05/12/2021	freshwater	Exit of the cave	69	85998
cave_36	García-Bodelón, Á., Bakovi?, N., Cano, E., Useros, F., Lara, E., & González-Miguéns, R. (2024). Predators in the Dark: Metabarcoding Reveals Arcellinida Communities Associated with Bat Guano, Endemic to Dinaric Karst in Croatia. Microbial Ecology, 87(1), 166.	LCO	ArCOIR	Croatia	45.29505, 15.58700	05/12/2021	freshwater	Exit of the cave	109	325358
cave_37	García-Bodelón, Á., Bakovi?, N., Cano, E., Useros, F., Lara, E., & González-Miguéns, R. (2024). Predators in the Dark: Metabarcoding Reveals Arcellinida Communities Associated with Bat Guano, Endemic to Dinaric Karst in Croatia. Microbial Ecology, 87(1), 166.	LCO	ArCOIR	Croatia	45.29505, 15.58700	05/12/2021	freshwater	Exit of the cave	77	131830
cave_38	García-Bodelón, Á., Bakovi?, N., Cano, E., Useros, F., Lara, E., & González-Miguéns, R. (2024). Predators in the Dark: Metabarcoding Reveals Arcellinida Communities Associated with Bat Guano, Endemic to Dinaric Karst in Croatia. Microbial Ecology, 87(1), 166.	LCO	ArCOIR	Croatia	45.29505, 15.58700	05/12/2021	freshwater	Exit of the cave	10	709
salinity_1	Useros, F., Fernández, L. D., González-Miguéns, R., Soler-Z-Mora, C., & Lara, E. (2025). Inland Saline Lakes as Hotspots of Specialized, Nonmarine Protist Diversity: The Case of Arcellinida (Amoebozoa). Environmental DNA, 7(4), e70133.	LCO	ArCOIR	Chile	-33.198287, -70.834697	17/12/2021	salt_impacted		16	28967
salinity_2	Useros, F., Fernández, L. D., González-Miguéns, R., Soler-Z-Mora, C., & Lara, E. (2025). Inland Saline Lakes as Hotspots of Specialized, Nonmarine Protist Diversity: The Case of Arcellinida (Amoebozoa). Environmental DNA, 7(4), e70133.	LCO	ArCOIR	Chile	-23.195401, -67.301379	05/01/2022	salt_impacted		1	3
salinity_3	Useros, F., Fernández, L. D., González-Miguéns, R., Soler-Z-Mora, C., & Lara, E. (2025). Inland Saline Lakes as Hotspots of Specialized, Nonmarine Protist Diversity: The Case of Arcellinida (Amoebozoa). Environmental DNA, 7(4), e70133.	LCO	ArCOIR	Spain	38.831476, -1.602957	30/10/2020	salt_impacted		1	2686
salinity_5	Useros, F., Fernández, L. D., González-Miguéns, R., Soler-Z-Mora, C., & Lara, E. (2025). Inland Saline Lakes as Hotspots of Specialized, Nonmarine Protist Diversity: The Case of Arcellinida (Amoebozoa). Environmental DNA, 7(4), e70133.	LCO	ArCOIR	Spain	39.992342, -3.615043	20/02/2020	salt_impacted		1	13
salinity_6	Useros, F., Fernández, L. D., González-Miguéns, R., Soler-Z-Mora, C., & Lara, E. (2025). Inland Saline Lakes as Hotspots of Specialized, Nonmarine Protist Diversity: The Case of Arcellinida (Amoebozoa). Environmental DNA, 7(4), e70133.	LCO	ArCOIR	Chile	-23.848903, -67.426587	07/01/2022	salt_impacted		8	69159
salinity_7	Useros, F., Fernández, L. D., González-Miguéns, R., Soler-Z-Mora, C., & Lara, E. (2025). Inland Saline Lakes as Hotspots of Specialized, Nonmarine Protist Diversity: The Case of Arcellinida (Amoebozoa). Environmental DNA, 7(4), e70133.	LCO	ArCOIR	Chile	-20.03101, -68.82057	09/01/2022	salt_impacted		9	1960
salinity_8	Useros, F., Fernández, L. D., González-Miguéns, R., Soler-Z-Mora, C., & Lara, E. (2025). Inland Saline Lakes as Hotspots of Specialized, Nonmarine Protist Diversity: The Case of Arcellinida (Amoebozoa). Environmental DNA, 7(4), e70133.	LCO	ArCOIR	Chile	-18.309295, -69.374716	12/01/2022	soil		1	3
salinity_9	Useros, F., Fernández, L. D., González-Miguéns, R., Soler-Z-Mora, C., & Lara, E. (2025). Inland Saline Lakes as Hotspots of Specialized, Nonmarine Protist Diversity: The Case of Arcellinida (Amoebozoa). Environmental DNA, 7(4), e70133.	LCO	ArCOIR	Chile	-18.164501, -69.453232	12/01/2022	salt_impacted		1	34
salinity_10	Useros, F., Fernández, L. D., González-Miguéns, R., Soler-Z-Mora, C., & Lara, E. (2025). Inland Saline Lakes as Hotspots of Specialized, Nonmarine Protist Diversity: The Case of Arcellinida (Amoebozoa). Environmental DNA, 7(4), e70133.	LCO	ArCOIR	Spain	38.83826, -2.610126	03/04/2021	salt_impacted		1	8
salinity_11	Useros, F., Fernández, L. D., González-Miguéns, R., Soler-Z-Mora, C., & Lara, E. (2025). Inland Saline Lakes as Hotspots of Specialized, Nonmarine Protist Diversity: The Case of Arcellinida (Amoebozoa). Environmental DNA, 7(4), e70133.	LCO	ArCOIR	Greece	39.450043, 20.002516	10/08/2022	salt_impacted		5	233
salinity_12	Useros, F., Fernández, L. D., González-Miguéns, R., Soler-Z-Mora, C., & Lara, E. (2025). Inland Saline Lakes as Hotspots of Specialized, Nonmarine Protist Diversity: The Case of Arcellinida (Amoebozoa). Environmental DNA, 7(4), e70133.	LCO	ArCOIR	Chile	-32.632841, -71.42547	09/12/2021	salt_impacted		2	5
salinity_13	Useros, F., Fernández, L. D., González-Miguéns, R., Soler-Z-Mora, C., & Lara, E. (2025). Inland Saline Lakes as Hotspots of Specialized, Nonmarine Protist Diversity: The Case of Arcellinida (Amoebozoa). Environmental DNA, 7(4), e70133.	LCO	ArCOIR	Chile	-23.852866, -67.42648	07/01/2022	salt_impacted		7	68553
salinity_14	Useros, F., Fernández, L. D., González-Miguéns, R., Soler-Z-Mora, C., & Lara, E. (2025). Inland Saline Lakes as Hotspots of Specialized, Nonmarine Protist Diversity: The Case of Arcellinida (Amoebozoa). Environmental DNA, 7(4), e70133.	LCO	ArCOIR	Chile	-18.256515, -69.376632	12/01/2022	salt_impacted		31	107772
salinity_15	Useros, F., Fernández, L. D., González-Miguéns, R., Soler-Z-Mora, C., & Lara, E. (2025). Inland Saline Lakes as Hotspots of Specialized, Nonmarine Protist Diversity: The Case of Arcellinida (Amoebozoa). Environmental DNA, 7(4), e70133.	LCO	ArCOIR	Chile	-18.252905, -69.173092	11/01/2022	soil		2	11
salinity_16	Useros, F., Fernández, L. D., González-Miguéns, R., Soler-Z-Mora, C., & Lara, E. (2025). Inland Saline Lakes as Hotspots of Specialized, Nonmarine Protist Diversity: The Case of Arcellinida (Amoebozoa). Environmental DNA, 7(4), e70133.	LCO	ArCOIR	Spain	38.84122, -1.45488	06/03/2021	salt_impacted		1	9
salinity_17	Useros, F., Fernández, L. D., González-Miguéns, R., Soler-Z-Mora, C., & Lara, E. (2025). Inland Saline Lakes as Hotspots of Specialized, Nonmarine Protist Diversity: The Case of Arcellinida (Amoebozoa). Environmental DNA, 7(4), e70133.	LCO	ArCOIR	Spain	38.835718, -1.599151	06/03/2021	salt_impacted		2	24
salinity_19	Useros, F., Fernández, L. D., González-Miguéns, R., Soler-Z-Mora, C., & Lara, E. (2025). Inland Saline Lakes as Hotspots of Specialized, Nonmarine Protist Diversity: The Case of Arcellinida (Amoebozoa). Environmental DNA, 7(4), e70133.	LCO	ArCOIR	Chile	-22.410504, -68.728371	06/01/2022	salt_impacted		1	12
salinity_20	Useros, F., Fernández, L. D., González-Miguéns, R., Soler-Z-Mora, C., & Lara, E. (2025). Inland Saline Lakes as Hotspots of Specialized, Nonmarine Protist Diversity: The Case of Arcellinida (Amoebozoa). Environmental DNA, 7(4), e70133.	LCO	ArCOIR	Chile	-23.850574, -67.427195	07/01/2022	soil		5	7242
salinity_21	Useros, F., Fernández, L. D., González-Miguéns, R., Soler-Z-Mora, C., & Lara, E. (2025). Inland Saline Lakes as Hotspots of Specialized, Nonmarine Protist Diversity: The Case of Arcellinida (Amoebozoa). Environmental DNA, 7(4), e70133.	LCO	ArCOIR	Chile	-18.41688, -70.322044	10/01/2022	salt_impacted		1	20
salinity_23	Useros, F., Fernández, L. D., González-Miguéns, R., Soler-Z-Mora, C., & Lara, E. (2025). Inland Saline Lakes as Hotspots of Specialized, Nonmarine Protist Diversity: The Case of Arcellinida (Amoebozoa). Environmental DNA, 7(4), e70133.	LCO	ArCOIR	Chile	-18.30943, -69.375057	12/01/2022	soil		2	77
salinity_24	Useros, F., Fernández, L. D., González-Miguéns, R., Soler-Z-Mora, C., & Lara, E. (2025). Inland Saline Lakes as Hotspots of Specialized, Nonmarine Protist Diversity: The Case of Arcellinida (Amoebozoa). Environmental DNA, 7(4), e70133.	LCO	ArCOIR	Chile	-18.215006, -69.562987	13/01/2022	soil		3	25
salinity_25	Useros, F., Fernández, L. D., González-Miguéns, R., Soler-Z-Mora, C., & Lara, E. (2025). Inland Saline Lakes as Hotspots of Specialized, Nonmarine Protist Diversity: The Case of Arcellinida (Amoebozoa). Environmental DNA, 7(4), e70133.	LCO	ArCOIR	Chile	-18.252221, -69.174374	11/01/2022	soil		3	31
salinity_27	Useros, F., Fernández, L. D., González-Miguéns, R., Soler-Z-Mora, C., & Lara, E. (2025). Inland Saline Lakes as Hotspots of Specialized, Nonmarine Protist Diversity: The Case of Arcellinida (Amoebozoa). Environmental DNA, 7(4), e70133.	LCO	ArCOIR	Greece	39.453008, 19.876675	11/08/2022	salt_impacted		2	31
salinity_28	Useros, F., Fernández, L. D., González-Miguéns, R., Soler-Z-Mora, C., & Lara, E. (2025). Inland Saline Lakes as Hotspots of Specialized, Nonmarine Protist Diversity: The Case of Arcellinida (Amoebozoa). Environmental DNA, 7(4), e70133.	LCO	ArCOIR	Chile	-22.412193, -68.728804	06/01/2022	salt_impacted		7	3103
salinity_34	Useros, F., Fernández, L. D., González-Miguéns, R., Soler-Z-Mora, C., & Lara, E. (2025). Inland Saline Lakes as Hotspots of Specialized, Nonmarine Protist Diversity: The Case of Arcellinida (Amoebozoa). Environmental DNA, 7(4), e70133.	LCO	ArCOIR	Chile	-18.249121, -69.558109	13/01/2022	soil		1	23
salinity_38	Useros, F., Fernández, L. D., González-Miguéns, R., Soler-Z-Mora, C., & Lara, E. (2025). Inland Saline Lakes as Hotspots of Specialized, Nonmarine Protist Diversity: The Case of Arcellinida (Amoebozoa). Environmental DNA, 7(4), e70133.	LCO	ArCOIR	Spain	38.842765, -1.556841	06/03/2021	salt_impacted		1	10
salinity_40	Useros, F., Fernández, L. D., González-Miguéns, R., Soler-Z-Mora, C., & Lara, E. (2025). Inland Saline Lakes as Hotspots of Specialized, Nonmarine Protist Diversity: The Case of Arcellinida (Amoebozoa). Environmental DNA, 7(4), e70133.	LCO	ArCOIR	Chile	-22.410946, -68.728706	06/01/2022	salt_impacted		5	6633
salinity_42	Useros, F., Fernández, L. D., González-Miguéns, R., Soler-Z-Mora, C., & Lara, E. (2025). Inland Saline Lakes as Hotspots of Specialized, Nonmarine Protist Diversity: The Case of Arcellinida (Amoebozoa). Environmental DNA, 7(4), e70133.	LCO	ArCOIR	Chile	-21.927455, -69.563374	08/01/2022	salt_impacted		10	21357
salinity_46	Useros, F., Fernández, L. D., González-Miguéns, R., Soler-Z-Mora, C., & Lara, E. (2025). Inland Saline Lakes as Hotspots of Specialized, Nonmarine Protist Diversity: The Case of Arcellinida (Amoebozoa). Environmental DNA, 7(4), e70133.	LCO	ArCOIR	Chile	-18.21519, -69.563102	13/01/2022	soil		2	18
salinity_48	Useros, F., Fernández, L. D., González-Miguéns, R., Soler-Z-Mora, C., & Lara, E. (2025). Inland Saline Lakes as Hotspots of Specialized, Nonmarine Protist Diversity: The Case of Arcellinida (Amoebozoa). Environmental DNA, 7(4), e70133.	LCO	ArCOIR	Spain	38.838514, -2.611542	03/04/2021	salt_impacted		20	46707
salinity_49	Useros, F., Fernández, L. D., González-Miguéns, R., Soler-Z-Mora, C., & Lara, E. (2025). Inland Saline Lakes as Hotspots of Specialized, Nonmarine Protist Diversity: The Case of Arcellinida (Amoebozoa). Environmental DNA, 7(4), e70133.	LCO	ArCOIR	Greece	39.452654, 19.876574	11/08/2022	salt_impacted		3	40
salinity_55	Useros, F., Fernández, L. D., González-Miguéns, R., Soler-Z-Mora, C., & Lara, E. (2025). Inland Saline Lakes as Hotspots of Specialized, Nonmarine Protist Diversity: The Case of Arcellinida (Amoebozoa). Environmental DNA, 7(4), e70133.	LCO	ArCOIR	Chile	-33.445487, -71.678322	29/12/2021	soil		1	20
salinity_56	Useros, F., Fernández, L. D., González-Miguéns, R., Soler-Z-Mora, C., & Lara, E. (2025). Inland Saline Lakes as Hotspots of Specialized, Nonmarine Protist Diversity: The Case of Arcellinida (Amoebozoa). Environmental DNA, 7(4), e70133.	LCO	ArCOIR	Chile	-23.152933, -67.414473	05/01/2022	salt_impacted		3	14
salinity_57	Useros, F., Fernández, L. D., González-Miguéns, R., Soler-Z-Mora, C., & Lara, E. (2025). Inland Saline Lakes as Hotspots of Specialized, Nonmarine Protist Diversity: The Case of Arcellinida (Amoebozoa). Environmental DNA, 7(4), e70133.	LCO	ArCOIR	Chile	-33.621084, -71.626419	29/12/2021	salt_impacted		1	4
salinity_58	Useros, F., Fernández, L. D., González-Miguéns, R., Soler-Z-Mora, C., & Lara, E. (2025). Inland Saline Lakes as Hotspots of Specialized, Nonmarine Protist Diversity: The Case of Arcellinida (Amoebozoa). Environmental DNA, 7(4), e70133.	LCO	ArCOIR	Spain	38.835932, -1.456423	30/10/2020	salt_impacted		1	3
salinity_60	Useros, F., Fernández, L. D., González-Miguéns, R., Soler-Z-Mora, C., & Lara, E. (2025). Inland Saline Lakes as Hotspots of Specialized, Nonmarine Protist Diversity: The Case of Arcellinida (Amoebozoa). Environmental DNA, 7(4), e70133.	LCO	ArCOIR	Spain	38.843718, -1.556886	06/03/2021	salt_impacted		24	37588
salinity_65	Useros, F., Fernández, L. D., González-Miguéns, R., Soler-Z-Mora, C., & Lara, E. (2025). Inland Saline Lakes as Hotspots of Specialized, Nonmarine Protist Diversity: The Case of Arcellinida (Amoebozoa). Environmental DNA, 7(4), e70133.	LCO	ArCOIR	Chile	-18.414022, -70.324732	10/01/2022	salt_impacted		5	532
salinity_67	Useros, F., Fernández, L. D., González-Miguéns, R., Soler-Z-Mora, C., & Lara, E. (2025). Inland Saline Lakes as Hotspots of Specialized, Nonmarine Protist Diversity: The Case of Arcellinida (Amoebozoa). Environmental DNA, 7(4), e70133.	LCO	ArCOIR	Chile	-18.256637, -69.376812	12/01/2022	salt_impacted		5	1567
salinity_68	Useros, F., Fernández, L. D., González-Miguéns, R., Soler-Z-Mora, C., & Lara, E. (2025). Inland Saline Lakes as Hotspots of Specialized, Nonmarine Protist Diversity: The Case of Arcellinida (Amoebozoa). Environmental DNA, 7(4), e70133.	LCO	ArCOIR	Chile	-18.21505, -69.563371	13/01/2022	soil		7	6750
salinity_70	Useros, F., Fernández, L. D., González-Miguéns, R., Soler-Z-Mora, C., & Lara, E. (2025). Inland Saline Lakes as Hotspots of Specialized, Nonmarine Protist Diversity: The Case of Arcellinida (Amoebozoa). Environmental DNA, 7(4), e70133.	LCO	ArCOIR	Spain	38.839498, -2.614988	03/04/2021	salt_impacted		1	3
salinity_71	Useros, F., Fernández, L. D., González-Miguéns, R., Soler-Z-Mora, C., & Lara, E. (2025). Inland Saline Lakes as Hotspots of Specialized, Nonmarine Protist Diversity: The Case of Arcellinida (Amoebozoa). Environmental DNA, 7(4), e70133.	LCO	ArCOIR	Greece	39.750486, 19.806008	13/08/2022	freshwater		3	156
salinity_72	Useros, F., Fernández, L. D., González-Miguéns, R., Soler-Z-Mora, C., & Lara, E. (2025). Inland Saline Lakes as Hotspots of Specialized, Nonmarine Protist Diversity: The Case of Arcellinida (Amoebozoa). Environmental DNA, 7(4), e70133.	LCO	ArCOIR	Chile	-23.085452, -67.593594	05/01/2022	salt_impacted		4	77
salinity_73	Useros, F., Fernández, L. D., González-Miguéns, R., Soler-Z-Mora, C., & Lara, E. (2025). Inland Saline Lakes as Hotspots of Specialized, Nonmarine Protist Diversity: The Case of Arcellinida (Amoebozoa). Environmental DNA, 7(4), e70133.	LCO	ArCOIR	Chile	-23.143524, -67.423767	05/01/2022	salt_impacted		2	17
salinity_75	Useros, F., Fernández, L. D., González-Miguéns, R., Soler-Z-Mora, C., & Lara, E. (2025). Inland Saline Lakes as Hotspots of Specialized, Nonmarine Protist Diversity: The Case of Arcellinida (Amoebozoa). Environmental DNA, 7(4), e70133.	LCO	ArCOIR	Spain	38.840965, -1.455302	30/10/2020	salt_impacted		4	350
salinity_77	Useros, F., Fernández, L. D., González-Miguéns, R., Soler-Z-Mora, C., & Lara, E. (2025). Inland Saline Lakes as Hotspots of Specialized, Nonmarine Protist Diversity: The Case of Arcellinida (Amoebozoa). Environmental DNA, 7(4), e70133.	LCO	ArCOIR	Spain	39.9902001, -3.6155995	20/02/2020	salt_impacted		1	3
salinity_78	Useros, F., Fernández, L. D., González-Miguéns, R., Soler-Z-Mora, C., & Lara, E. (2025). Inland Saline Lakes as Hotspots of Specialized, Nonmarine Protist Diversity: The Case of Arcellinida (Amoebozoa). Environmental DNA, 7(4), e70133.	LCO	ArCOIR	Chile	-23.1947, -67.295405	05/01/2022	salt_impacted		1	3
salinity_79	Useros, F., Fernández, L. D., González-Miguéns, R., Soler-Z-Mora, C., & Lara, E. (2025). Inland Saline Lakes as Hotspots of Specialized, Nonmarine Protist Diversity: The Case of Arcellinida (Amoebozoa). Environmental DNA, 7(4), e70133.	LCO	ArCOIR	Chile	-22.334985, -68.561243	06/01/2022	salt_impacted		6	61973
salinity_81	Useros, F., Fernández, L. D., González-Miguéns, R., Soler-Z-Mora, C., & Lara, E. (2025). Inland Saline Lakes as Hotspots of Specialized, Nonmarine Protist Diversity: The Case of Arcellinida (Amoebozoa). Environmental DNA, 7(4), e70133.	LCO	ArCOIR	Chile	-20.289981, -68.889233	09/01/2022	soil		12	5785
salinity_84	Useros, F., Fernández, L. D., González-Miguéns, R., Soler-Z-Mora, C., & Lara, E. (2025). Inland Saline Lakes as Hotspots of Specialized, Nonmarine Protist Diversity: The Case of Arcellinida (Amoebozoa). Environmental DNA, 7(4), e70133.	LCO	ArCOIR	Chile	-18.256343, -69.37647	12/01/2022	salt_impacted		13	27916
salinity_85	Useros, F., Fernández, L. D., González-Miguéns, R., Soler-Z-Mora, C., & Lara, E. (2025). Inland Saline Lakes as Hotspots of Specialized, Nonmarine Protist Diversity: The Case of Arcellinida (Amoebozoa). Environmental DNA, 7(4), e70133.	LCO	ArCOIR	Chile	-18.248954, -69.558126	13/01/2022	soil		4	399
salinity_86	Useros, F., Fernández, L. D., González-Miguéns, R., Soler-Z-Mora, C., & Lara, E. (2025). Inland Saline Lakes as Hotspots of Specialized, Nonmarine Protist Diversity: The Case of Arcellinida (Amoebozoa). Environmental DNA, 7(4), e70133.	LCO	ArCOIR	Chile	-33.198287, -70.834697	17/12/2021	salt_impacted		32	38794
salinity_87	Useros, F., Fernández, L. D., González-Miguéns, R., Soler-Z-Mora, C., & Lara, E. (2025). Inland Saline Lakes as Hotspots of Specialized, Nonmarine Protist Diversity: The Case of Arcellinida (Amoebozoa). Environmental DNA, 7(4), e70133.	LCO	ArCOIR	Chile	-18.250637, -69.176095	11/01/2022	salt_impacted		2	37
salinity_88	Useros, F., Fernández, L. D., González-Miguéns, R., Soler-Z-Mora, C., & Lara, E. (2025). Inland Saline Lakes as Hotspots of Specialized, Nonmarine Protist Diversity: The Case of Arcellinida (Amoebozoa). Environmental DNA, 7(4), e70133.	LCO	ArCOIR	Greece	39.414988, 19.98402	15/08/2022	salt_impacted		3	76
salinity_89	Useros, F., Fernández, L. D., González-Miguéns, R., Soler-Z-Mora, C., & Lara, E. (2025). Inland Saline Lakes as Hotspots of Specialized, Nonmarine Protist Diversity: The Case of Arcellinida (Amoebozoa). Environmental DNA, 7(4), e70133.	LCO	ArCOIR	Chile	-18.256343, -69.37647	12/01/2022	salt_impacted		10	20705
salinity_90	Useros, F., Fernández, L. D., González-Miguéns, R., Soler-Z-Mora, C., & Lara, E. (2025). Inland Saline Lakes as Hotspots of Specialized, Nonmarine Protist Diversity: The Case of Arcellinida (Amoebozoa). Environmental DNA, 7(4), e70133.	LCO	ArCOIR	Chile	-22.338561, -68.600538	06/01/2022	salt_impacted		2	5
salinity_91	Useros, F., Fernández, L. D., González-Miguéns, R., Soler-Z-Mora, C., & Lara, E. (2025). Inland Saline Lakes as Hotspots of Specialized, Nonmarine Protist Diversity: The Case of Arcellinida (Amoebozoa). Environmental DNA, 7(4), e70133.	LCO	ArCOIR	Chile	-23.564152, -70.400259	03/01/2022	salt_impacted		5	37
salinity_92	Useros, F., Fernández, L. D., González-Miguéns, R., Soler-Z-Mora, C., & Lara, E. (2025). Inland Saline Lakes as Hotspots of Specialized, Nonmarine Protist Diversity: The Case of Arcellinida (Amoebozoa). Environmental DNA, 7(4), e70133.	LCO	ArCOIR	Spain	38.841157, -1.457348	30/10/2020	salt_impacted		2	84
salinity_93	Useros, F., Fernández, L. D., González-Miguéns, R., Soler-Z-Mora, C., & Lara, E. (2025). Inland Saline Lakes as Hotspots of Specialized, Nonmarine Protist Diversity: The Case of Arcellinida (Amoebozoa). Environmental DNA, 7(4), e70133.	LCO	ArCOIR	Spain	38.83589, -1.600561	06/03/2021	salt_impacted		1	2
salinity_95	Useros, F., Fernández, L. D., González-Miguéns, R., Soler-Z-Mora, C., & Lara, E. (2025). Inland Saline Lakes as Hotspots of Specialized, Nonmarine Protist Diversity: The Case of Arcellinida (Amoebozoa). Environmental DNA, 7(4), e70133.	LCO	ArCOIR	Chile	-23.123252, -67.428989	05/01/2022	salt_impacted		5	179
salinity_99	Useros, F., Fernández, L. D., González-Miguéns, R., Soler-Z-Mora, C., & Lara, E. (2025). Inland Saline Lakes as Hotspots of Specialized, Nonmarine Protist Diversity: The Case of Arcellinida (Amoebozoa). Environmental DNA, 7(4), e70133.	LCO	ArCOIR	Chile	-18.252905, -69.173092	11/01/2022	soil		9	6166
salinity_100	Useros, F., Fernández, L. D., González-Miguéns, R., Soler-Z-Mora, C., & Lara, E. (2025). Inland Saline Lakes as Hotspots of Specialized, Nonmarine Protist Diversity: The Case of Arcellinida (Amoebozoa). Environmental DNA, 7(4), e70133.	LCO	ArCOIR	Chile	-18.217526, -69.303058	11/01/2022	salt_impacted		24	90140
salinity_103	Useros, F., Fernández, L. D., González-Miguéns, R., Soler-Z-Mora, C., & Lara, E. (2025). Inland Saline Lakes as Hotspots of Specialized, Nonmarine Protist Diversity: The Case of Arcellinida (Amoebozoa). Environmental DNA, 7(4), e70133.	LCO	ArCOIR	Chile	-33.199252, -70.83304	17/12/2021	salt_impacted		24	18017
salinity_104	Useros, F., Fernández, L. D., González-Miguéns, R., Soler-Z-Mora, C., & Lara, E. (2025). Inland Saline Lakes as Hotspots of Specialized, Nonmarine Protist Diversity: The Case of Arcellinida (Amoebozoa). Environmental DNA, 7(4), e70133.	LCO	ArCOIR	Chile	-18.218128, -69.216301	11/01/2022	soil		1	2
salinity_105	Useros, F., Fernández, L. D., González-Miguéns, R., Soler-Z-Mora, C., & Lara, E. (2025). Inland Saline Lakes as Hotspots of Specialized, Nonmarine Protist Diversity: The Case of Arcellinida (Amoebozoa). Environmental DNA, 7(4), e70133.	LCO	ArCOIR	Greece	39.750319, 19.805859	13/08/2022	soil		15	8701
salinity_106	Useros, F., Fernández, L. D., González-Miguéns, R., Soler-Z-Mora, C., & Lara, E. (2025). Inland Saline Lakes as Hotspots of Specialized, Nonmarine Protist Diversity: The Case of Arcellinida (Amoebozoa). Environmental DNA, 7(4), e70133.	LCO	ArCOIR	Spain	39.992391, -3.615096	27/01/2021	salt_impacted		3	35
salinity_107	Useros, F., Fernández, L. D., González-Miguéns, R., Soler-Z-Mora, C., & Lara, E. (2025). Inland Saline Lakes as Hotspots of Specialized, Nonmarine Protist Diversity: The Case of Arcellinida (Amoebozoa). Environmental DNA, 7(4), e70133.	LCO	ArCOIR	Chile	-20.031197, -68.820442	09/01/2022	salt_impacted		4	158
salinity_108	Useros, F., Fernández, L. D., González-Miguéns, R., Soler-Z-Mora, C., & Lara, E. (2025). Inland Saline Lakes as Hotspots of Specialized, Nonmarine Protist Diversity: The Case of Arcellinida (Amoebozoa). Environmental DNA, 7(4), e70133.	LCO	ArCOIR	Chile	-33.100821, -71.668871	09/12/2021	salt_impacted		1	2
salinity_109	Useros, F., Fernández, L. D., González-Miguéns, R., Soler-Z-Mora, C., & Lara, E. (2025). Inland Saline Lakes as Hotspots of Specialized, Nonmarine Protist Diversity: The Case of Arcellinida (Amoebozoa). Environmental DNA, 7(4), e70133.	LCO	ArCOIR	Chile	-23.036385, -68.148374	04/01/2022	salt_impacted		5	40
salinity_110	Useros, F., Fernández, L. D., González-Miguéns, R., Soler-Z-Mora, C., & Lara, E. (2025). Inland Saline Lakes as Hotspots of Specialized, Nonmarine Protist Diversity: The Case of Arcellinida (Amoebozoa). Environmental DNA, 7(4), e70133.	LCO	ArCOIR	Spain	38.835904, -1.456105	06/03/2021	salt_impacted		2	11
salinity_111	Useros, F., Fernández, L. D., González-Miguéns, R., Soler-Z-Mora, C., & Lara, E. (2025). Inland Saline Lakes as Hotspots of Specialized, Nonmarine Protist Diversity: The Case of Arcellinida (Amoebozoa). Environmental DNA, 7(4), e70133.	LCO	ArCOIR	Spain	38.835439, -1.599203	30/10/2020	salt_impacted		1	3
salinity_112	Useros, F., Fernández, L. D., González-Miguéns, R., Soler-Z-Mora, C., & Lara, E. (2025). Inland Saline Lakes as Hotspots of Specialized, Nonmarine Protist Diversity: The Case of Arcellinida (Amoebozoa). Environmental DNA, 7(4), e70133.	LCO	ArCOIR	Spain	39.9926716, -3.6140082	20/02/2020	salt_impacted		13	21405
salinity_113	Useros, F., Fernández, L. D., González-Miguéns, R., Soler-Z-Mora, C., & Lara, E. (2025). Inland Saline Lakes as Hotspots of Specialized, Nonmarine Protist Diversity: The Case of Arcellinida (Amoebozoa). Environmental DNA, 7(4), e70133.	LCO	ArCOIR	Chile	-23.085452, -67.593594	05/01/2022	salt_impacted		1	9
salinity_115	Useros, F., Fernández, L. D., González-Miguéns, R., Soler-Z-Mora, C., & Lara, E. (2025). Inland Saline Lakes as Hotspots of Specialized, Nonmarine Protist Diversity: The Case of Arcellinida (Amoebozoa). Environmental DNA, 7(4), e70133.	LCO	ArCOIR	Chile	-23.849611, -67.426897	07/01/2022	salt_impacted		16	71582
salinity_118	Useros, F., Fernández, L. D., González-Miguéns, R., Soler-Z-Mora, C., & Lara, E. (2025). Inland Saline Lakes as Hotspots of Specialized, Nonmarine Protist Diversity: The Case of Arcellinida (Amoebozoa). Environmental DNA, 7(4), e70133.	LCO	ArCOIR	Chile	-18.163, -69.448728	11/01/2022	salt_impacted		2	8
salinity_119	Useros, F., Fernández, L. D., González-Miguéns, R., Soler-Z-Mora, C., & Lara, E. (2025). Inland Saline Lakes as Hotspots of Specialized, Nonmarine Protist Diversity: The Case of Arcellinida (Amoebozoa). Environmental DNA, 7(4), e70133.	LCO	ArCOIR	Chile	-18.166408, -69.434536	12/01/2022	salt_impacted		20	12235
salinity_120	Useros, F., Fernández, L. D., González-Miguéns, R., Soler-Z-Mora, C., & Lara, E. (2025). Inland Saline Lakes as Hotspots of Specialized, Nonmarine Protist Diversity: The Case of Arcellinida (Amoebozoa). Environmental DNA, 7(4), e70133.	LCO	ArCOIR	Chile	-18.249348, -69.557301	13/01/2022	soil		9	9134
salinity_121	Useros, F., Fernández, L. D., González-Miguéns, R., Soler-Z-Mora, C., & Lara, E. (2025). Inland Saline Lakes as Hotspots of Specialized, Nonmarine Protist Diversity: The Case of Arcellinida (Amoebozoa). Environmental DNA, 7(4), e70133.	LCO	ArCOIR	Chile	-32.917127, -71.505326	09/12/2021	soil		3	29
salinity_122	Useros, F., Fernández, L. D., González-Miguéns, R., Soler-Z-Mora, C., & Lara, E. (2025). Inland Saline Lakes as Hotspots of Specialized, Nonmarine Protist Diversity: The Case of Arcellinida (Amoebozoa). Environmental DNA, 7(4), e70133.	LCO	ArCOIR	Chile	-18.218023, -69.216612	11/01/2022	soil		1	2
salinity_123	Useros, F., Fernández, L. D., González-Miguéns, R., Soler-Z-Mora, C., & Lara, E. (2025). Inland Saline Lakes as Hotspots of Specialized, Nonmarine Protist Diversity: The Case of Arcellinida (Amoebozoa). Environmental DNA, 7(4), e70133.	LCO	ArCOIR	Greece	39.750486, 19.806008	13/08/2022	freshwater		79	197138
salinity_124	Useros, F., Fernández, L. D., González-Miguéns, R., Soler-Z-Mora, C., & Lara, E. (2025). Inland Saline Lakes as Hotspots of Specialized, Nonmarine Protist Diversity: The Case of Arcellinida (Amoebozoa). Environmental DNA, 7(4), e70133.	LCO	ArCOIR	Spain	38.838519, -2.611544	03/04/2021	salt_impacted		1	17
salinity_126	Useros, F., Fernández, L. D., González-Miguéns, R., Soler-Z-Mora, C., & Lara, E. (2025). Inland Saline Lakes as Hotspots of Specialized, Nonmarine Protist Diversity: The Case of Arcellinida (Amoebozoa). Environmental DNA, 7(4), e70133.	LCO	ArCOIR	Spain	39.9902001, -3.6155995	20/02/2020	soil		2	14
salinity_131	Useros, F., Fernández, L. D., González-Miguéns, R., Soler-Z-Mora, C., & Lara, E. (2025). Inland Saline Lakes as Hotspots of Specialized, Nonmarine Protist Diversity: The Case of Arcellinida (Amoebozoa). Environmental DNA, 7(4), e70133.	LCO	ArCOIR	Spain	38.7753712, -1.4111863	23/02/2020	salt_impacted		7	23931
salinity_133	Useros, F., Fernández, L. D., González-Miguéns, R., Soler-Z-Mora, C., & Lara, E. (2025). Inland Saline Lakes as Hotspots of Specialized, Nonmarine Protist Diversity: The Case of Arcellinida (Amoebozoa). Environmental DNA, 7(4), e70133.	LCO	ArCOIR	Chile	-23.07864, -67.599508	05/01/2022	salt_impacted		21	46452
salinity_135	Useros, F., Fernández, L. D., González-Miguéns, R., Soler-Z-Mora, C., & Lara, E. (2025). Inland Saline Lakes as Hotspots of Specialized, Nonmarine Protist Diversity: The Case of Arcellinida (Amoebozoa). Environmental DNA, 7(4), e70133.	LCO	ArCOIR	Chile	-33.218038, -70.835683	17/12/2021	salt_impacted		29	107496
salinity_136	Useros, F., Fernández, L. D., González-Miguéns, R., Soler-Z-Mora, C., & Lara, E. (2025). Inland Saline Lakes as Hotspots of Specialized, Nonmarine Protist Diversity: The Case of Arcellinida (Amoebozoa). Environmental DNA, 7(4), e70133.	LCO	ArCOIR	Chile	-33.445166, -71.678514	29/12/2021	salt_impacted		1	2
salinity_138	Useros, F., Fernández, L. D., González-Miguéns, R., Soler-Z-Mora, C., & Lara, E. (2025). Inland Saline Lakes as Hotspots of Specialized, Nonmarine Protist Diversity: The Case of Arcellinida (Amoebozoa). Environmental DNA, 7(4), e70133.	LCO	ArCOIR	Spain	38.835774, -1.60068	30/10/2020	salt_impacted		2	34
salinity_139	Useros, F., Fernández, L. D., González-Miguéns, R., Soler-Z-Mora, C., & Lara, E. (2025). Inland Saline Lakes as Hotspots of Specialized, Nonmarine Protist Diversity: The Case of Arcellinida (Amoebozoa). Environmental DNA, 7(4), e70133.	LCO	ArCOIR	Spain	38.7753712, -1.4111863	23/02/2020	salt_impacted		7	5644
salinity_140	Useros, F., Fernández, L. D., González-Miguéns, R., Soler-Z-Mora, C., & Lara, E. (2025). Inland Saline Lakes as Hotspots of Specialized, Nonmarine Protist Diversity: The Case of Arcellinida (Amoebozoa). Environmental DNA, 7(4), e70133.	LCO	ArCOIR	Spain	38.8356938, -1.6003259	23/02/2020	salt_impacted		10	757
salinity_142	Useros, F., Fernández, L. D., González-Miguéns, R., Soler-Z-Mora, C., & Lara, E. (2025). Inland Saline Lakes as Hotspots of Specialized, Nonmarine Protist Diversity: The Case of Arcellinida (Amoebozoa). Environmental DNA, 7(4), e70133.	LCO	ArCOIR	Spain	39.5951496, 3.3197466	06/12/2019	salt_impacted		6	267
salinity_143	Useros, F., Fernández, L. D., González-Miguéns, R., Soler-Z-Mora, C., & Lara, E. (2025). Inland Saline Lakes as Hotspots of Specialized, Nonmarine Protist Diversity: The Case of Arcellinida (Amoebozoa). Environmental DNA, 7(4), e70133.	LCO	ArCOIR	Spain	39.992342, -3.615043	30/09/2020	salt_impacted		55	127236
salinity_151	Useros, F., Fernández, L. D., González-Miguéns, R., Soler-Z-Mora, C., & Lara, E. (2025). Inland Saline Lakes as Hotspots of Specialized, Nonmarine Protist Diversity: The Case of Arcellinida (Amoebozoa). Environmental DNA, 7(4), e70133.	LCO	ArCOIR	Chile	-33.344908, -71.64936	29/12/2021	soil		8	17229
salinity_152	Useros, F., Fernández, L. D., González-Miguéns, R., Soler-Z-Mora, C., & Lara, E. (2025). Inland Saline Lakes as Hotspots of Specialized, Nonmarine Protist Diversity: The Case of Arcellinida (Amoebozoa). Environmental DNA, 7(4), e70133.	LCO	ArCOIR	Chile	-18.309295, -69.374716	12/01/2022	soil		1	316
salinity_155	Useros, F., Fernández, L. D., González-Miguéns, R., Soler-Z-Mora, C., & Lara, E. (2025). Inland Saline Lakes as Hotspots of Specialized, Nonmarine Protist Diversity: The Case of Arcellinida (Amoebozoa). Environmental DNA, 7(4), e70133.	LCO	ArCOIR	Chile	-23.848903, -67.426587	07/01/2022	salt_impacted		55	241684
salinity_157	Useros, F., Fernández, L. D., González-Miguéns, R., Soler-Z-Mora, C., & Lara, E. (2025). Inland Saline Lakes as Hotspots of Specialized, Nonmarine Protist Diversity: The Case of Arcellinida (Amoebozoa). Environmental DNA, 7(4), e70133.	LCO	ArCOIR	Chile	-33.198287, -70.834697	17/12/2021	salt_impacted		21	28613
salinity_158	Useros, F., Fernández, L. D., González-Miguéns, R., Soler-Z-Mora, C., & Lara, E. (2025). Inland Saline Lakes as Hotspots of Specialized, Nonmarine Protist Diversity: The Case of Arcellinida (Amoebozoa). Environmental DNA, 7(4), e70133.	LCO	ArCOIR	Chile	-33.199252, -70.83304	17/12/2021	salt_impacted		1	3
salinity_163	Useros, F., Fernández, L. D., González-Miguéns, R., Soler-Z-Mora, C., & Lara, E. (2025). Inland Saline Lakes as Hotspots of Specialized, Nonmarine Protist Diversity: The Case of Arcellinida (Amoebozoa). Environmental DNA, 7(4), e70133.	LCO	ArCOIR	Chile	-32.919015, -71.505738	09/12/2021	salt_impacted		1	27
salinity_165	Useros, F., Fernández, L. D., González-Miguéns, R., Soler-Z-Mora, C., & Lara, E. (2025). Inland Saline Lakes as Hotspots of Specialized, Nonmarine Protist Diversity: The Case of Arcellinida (Amoebozoa). Environmental DNA, 7(4), e70133.	LCO	ArCOIR	Chile	-33.218038, -70.835683	17/12/2021	salt_impacted		6	31174
salinity_166	Useros, F., Fernández, L. D., González-Miguéns, R., Soler-Z-Mora, C., & Lara, E. (2025). Inland Saline Lakes as Hotspots of Specialized, Nonmarine Protist Diversity: The Case of Arcellinida (Amoebozoa). Environmental DNA, 7(4), e70133.	LCO	ArCOIR	Chile	-23.848903, -67.426587	07/01/2022	salt_impacted		6	45487
salinity_167	Useros, F., Fernández, L. D., González-Miguéns, R., Soler-Z-Mora, C., & Lara, E. (2025). Inland Saline Lakes as Hotspots of Specialized, Nonmarine Protist Diversity: The Case of Arcellinida (Amoebozoa). Environmental DNA, 7(4), e70133.	LCO	ArCOIR	Chile	-23.143524, -67.423767	05/01/2022	salt_impacted		2	30
salinity_172	Useros, F., Fernández, L. D., González-Miguéns, R., Soler-Z-Mora, C., & Lara, E. (2025). Inland Saline Lakes as Hotspots of Specialized, Nonmarine Protist Diversity: The Case of Arcellinida (Amoebozoa). Environmental DNA, 7(4), e70133.	LCO	ArCOIR	Spain	39.9926716, -3.6140082	20/02/2020	salt_impacted		63	161008
salinity_174	Useros, F., Fernández, L. D., González-Miguéns, R., Soler-Z-Mora, C., & Lara, E. (2025). Inland Saline Lakes as Hotspots of Specialized, Nonmarine Protist Diversity: The Case of Arcellinida (Amoebozoa). Environmental DNA, 7(4), e70133.	LCO	ArCOIR	Spain	40.018143, -3.600858	30/09/2020	salt_impacted		14	13133
salinity_176	Useros, F., Fernández, L. D., González-Miguéns, R., Soler-Z-Mora, C., & Lara, E. (2025). Inland Saline Lakes as Hotspots of Specialized, Nonmarine Protist Diversity: The Case of Arcellinida (Amoebozoa). Environmental DNA, 7(4), e70133.	LCO	ArCOIR	Spain	40.016586, -3.598042	30/09/2020	soil		11	70396
salinity_179	Useros, F., Fernández, L. D., González-Miguéns, R., Soler-Z-Mora, C., & Lara, E. (2025). Inland Saline Lakes as Hotspots of Specialized, Nonmarine Protist Diversity: The Case of Arcellinida (Amoebozoa). Environmental DNA, 7(4), e70133.	LCO	ArCOIR	Spain	39.5951496, 3.3197466	06/12/2019	soil		16	50072
salinity_180	Useros, F., Fernández, L. D., González-Miguéns, R., Soler-Z-Mora, C., & Lara, E. (2025). Inland Saline Lakes as Hotspots of Specialized, Nonmarine Protist Diversity: The Case of Arcellinida (Amoebozoa). Environmental DNA, 7(4), e70133.	LCO	ArCOIR	Chile	-23.195401, -67.301379	05/01/2022	salt_impacted		1	2
salinity_181	Useros, F., Fernández, L. D., González-Miguéns, R., Soler-Z-Mora, C., & Lara, E. (2025). Inland Saline Lakes as Hotspots of Specialized, Nonmarine Protist Diversity: The Case of Arcellinida (Amoebozoa). Environmental DNA, 7(4), e70133.	LCO	ArCOIR	Chile	-23.195091, -67.289583	05/01/2022	salt_impacted		2	5
salinity_183	Useros, F., Fernández, L. D., González-Miguéns, R., Soler-Z-Mora, C., & Lara, E. (2025). Inland Saline Lakes as Hotspots of Specialized, Nonmarine Protist Diversity: The Case of Arcellinida (Amoebozoa). Environmental DNA, 7(4), e70133.	LCO	ArCOIR	Chile	-23.195091, -67.289583	05/01/2022	salt_impacted		1	3
salinity_184	Useros, F., Fernández, L. D., González-Miguéns, R., Soler-Z-Mora, C., & Lara, E. (2025). Inland Saline Lakes as Hotspots of Specialized, Nonmarine Protist Diversity: The Case of Arcellinida (Amoebozoa). Environmental DNA, 7(4), e70133.	LCO	ArCOIR	Chile	-23.195091, -67.289583	05/01/2022	salt_impacted		1	3
salinity_188	Useros, F., Fernández, L. D., González-Miguéns, R., Soler-Z-Mora, C., & Lara, E. (2025). Inland Saline Lakes as Hotspots of Specialized, Nonmarine Protist Diversity: The Case of Arcellinida (Amoebozoa). Environmental DNA, 7(4), e70133.	LCO	ArCOIR	Spain	40.016791, -3.5979	30/09/2020	salt_impacted		27	77285
salinity_189	Useros, F., Fernández, L. D., González-Miguéns, R., Soler-Z-Mora, C., & Lara, E. (2025). Inland Saline Lakes as Hotspots of Specialized, Nonmarine Protist Diversity: The Case of Arcellinida (Amoebozoa). Environmental DNA, 7(4), e70133.	LCO	ArCOIR	Chile	-22.338561, -68.600538	06/01/2022	salt_impacted		3	485
bioindication_1	González-Miguéns, R., Cano, E., García-Gallo Pinto, M., Peña, P. G., Rincón-Barrado, M., Iglesias, G., ... & Lara, E. (2024). The voice of the little giants: Arcellinida testate amoebae in environmental DNA?based bioindication, from taxonomy free to haplotypic level. Molecular Ecology Resources, 24(7), e13999.	LCO	ArCOIR	Spain	40.522347, -4.056020	09/12/2021	freshwater		1	1
bioindication_2	González-Miguéns, R., Cano, E., García-Gallo Pinto, M., Peña, P. G., Rincón-Barrado, M., Iglesias, G., ... & Lara, E. (2024). The voice of the little giants: Arcellinida testate amoebae in environmental DNA?based bioindication, from taxonomy free to haplotypic level. Molecular Ecology Resources, 24(7), e13999.	LCO	ArCOIR	Spain	40.522347, -4.056020	09/12/2021	freshwater		1	14
bioindication_3	González-Miguéns, R., Cano, E., García-Gallo Pinto, M., Peña, P. G., Rincón-Barrado, M., Iglesias, G., ... & Lara, E. (2024). The voice of the little giants: Arcellinida testate amoebae in environmental DNA?based bioindication, from taxonomy free to haplotypic level. Molecular Ecology Resources, 24(7), e13999.	LCO	ArCOIR	Spain	40.521709, -4.056391	09/12/2021	soil		12	4964
bioindication_4	González-Miguéns, R., Cano, E., García-Gallo Pinto, M., Peña, P. G., Rincón-Barrado, M., Iglesias, G., ... & Lara, E. (2024). The voice of the little giants: Arcellinida testate amoebae in environmental DNA?based bioindication, from taxonomy free to haplotypic level. Molecular Ecology Resources, 24(7), e13999.	LCO	ArCOIR	Spain	40.521709, -4.056391	09/12/2021	soil		11	3498
bioindication_7	González-Miguéns, R., Cano, E., García-Gallo Pinto, M., Peña, P. G., Rincón-Barrado, M., Iglesias, G., ... & Lara, E. (2024). The voice of the little giants: Arcellinida testate amoebae in environmental DNA?based bioindication, from taxonomy free to haplotypic level. Molecular Ecology Resources, 24(7), e13999.	LCO	ArCOIR	Spain	40.578832, -4.042513	09/12/2021	soil		10	587
bioindication_8	González-Miguéns, R., Cano, E., García-Gallo Pinto, M., Peña, P. G., Rincón-Barrado, M., Iglesias, G., ... & Lara, E. (2024). The voice of the little giants: Arcellinida testate amoebae in environmental DNA?based bioindication, from taxonomy free to haplotypic level. Molecular Ecology Resources, 24(7), e13999.	LCO	ArCOIR	Spain	40.578832, -4.042513	09/12/2021	soil		11	1049
bioindication_9	González-Miguéns, R., Cano, E., García-Gallo Pinto, M., Peña, P. G., Rincón-Barrado, M., Iglesias, G., ... & Lara, E. (2024). The voice of the little giants: Arcellinida testate amoebae in environmental DNA?based bioindication, from taxonomy free to haplotypic level. Molecular Ecology Resources, 24(7), e13999.	LCO	ArCOIR	Spain	40.671195, -4.117984	09/12/2021	freshwater		1	1539
bioindication_10	González-Miguéns, R., Cano, E., García-Gallo Pinto, M., Peña, P. G., Rincón-Barrado, M., Iglesias, G., ... & Lara, E. (2024). The voice of the little giants: Arcellinida testate amoebae in environmental DNA?based bioindication, from taxonomy free to haplotypic level. Molecular Ecology Resources, 24(7), e13999.	LCO	ArCOIR	Spain	40.671195, -4.117984	09/12/2021	freshwater		3	175
bioindication_11	González-Miguéns, R., Cano, E., García-Gallo Pinto, M., Peña, P. G., Rincón-Barrado, M., Iglesias, G., ... & Lara, E. (2024). The voice of the little giants: Arcellinida testate amoebae in environmental DNA?based bioindication, from taxonomy free to haplotypic level. Molecular Ecology Resources, 24(7), e13999.	LCO	ArCOIR	Spain	40.669705, -4.117772	09/12/2021	soil		7	4116
bioindication_12	González-Miguéns, R., Cano, E., García-Gallo Pinto, M., Peña, P. G., Rincón-Barrado, M., Iglesias, G., ... & Lara, E. (2024). The voice of the little giants: Arcellinida testate amoebae in environmental DNA?based bioindication, from taxonomy free to haplotypic level. Molecular Ecology Resources, 24(7), e13999.	LCO	ArCOIR	Spain	40.669705, -4.117772	09/12/2021	soil		6	2716
bioindication_14	González-Miguéns, R., Cano, E., García-Gallo Pinto, M., Peña, P. G., Rincón-Barrado, M., Iglesias, G., ... & Lara, E. (2024). The voice of the little giants: Arcellinida testate amoebae in environmental DNA?based bioindication, from taxonomy free to haplotypic level. Molecular Ecology Resources, 24(7), e13999.	LCO	ArCOIR	Spain	40.722383, -3.859188	09/12/2021	freshwater		1	8
bioindication_15	González-Miguéns, R., Cano, E., García-Gallo Pinto, M., Peña, P. G., Rincón-Barrado, M., Iglesias, G., ... & Lara, E. (2024). The voice of the little giants: Arcellinida testate amoebae in environmental DNA?based bioindication, from taxonomy free to haplotypic level. Molecular Ecology Resources, 24(7), e13999.	LCO	ArCOIR	Spain	40.724295, -3.861088	09/12/2021	soil		3	3548
bioindication_16	González-Miguéns, R., Cano, E., García-Gallo Pinto, M., Peña, P. G., Rincón-Barrado, M., Iglesias, G., ... & Lara, E. (2024). The voice of the little giants: Arcellinida testate amoebae in environmental DNA?based bioindication, from taxonomy free to haplotypic level. Molecular Ecology Resources, 24(7), e13999.	LCO	ArCOIR	Spain	40.724295, -3.861088	09/12/2021	soil		2	4245
bioindication_19	González-Miguéns, R., Cano, E., García-Gallo Pinto, M., Peña, P. G., Rincón-Barrado, M., Iglesias, G., ... & Lara, E. (2024). The voice of the little giants: Arcellinida testate amoebae in environmental DNA?based bioindication, from taxonomy free to haplotypic level. Molecular Ecology Resources, 24(7), e13999.	LCO	ArCOIR	Spain	40.713487, -4.008091	09/12/2021	soil		16	3819
bioindication_20	González-Miguéns, R., Cano, E., García-Gallo Pinto, M., Peña, P. G., Rincón-Barrado, M., Iglesias, G., ... & Lara, E. (2024). The voice of the little giants: Arcellinida testate amoebae in environmental DNA?based bioindication, from taxonomy free to haplotypic level. Molecular Ecology Resources, 24(7), e13999.	LCO	ArCOIR	Spain	40.713487, -4.008092	09/12/2021	soil		15	3115
bioindication_21	González-Miguéns, R., Cano, E., García-Gallo Pinto, M., Peña, P. G., Rincón-Barrado, M., Iglesias, G., ... & Lara, E. (2024). The voice of the little giants: Arcellinida testate amoebae in environmental DNA?based bioindication, from taxonomy free to haplotypic level. Molecular Ecology Resources, 24(7), e13999.	LCO	ArCOIR	Spain	42.114298, -6.724197	11/12/2021	freshwater		4	1379
bioindication_22	González-Miguéns, R., Cano, E., García-Gallo Pinto, M., Peña, P. G., Rincón-Barrado, M., Iglesias, G., ... & Lara, E. (2024). The voice of the little giants: Arcellinida testate amoebae in environmental DNA?based bioindication, from taxonomy free to haplotypic level. Molecular Ecology Resources, 24(7), e13999.	LCO	ArCOIR	Spain	42.114298, -6.724197	11/12/2021	freshwater		6	1515
bioindication_23	González-Miguéns, R., Cano, E., García-Gallo Pinto, M., Peña, P. G., Rincón-Barrado, M., Iglesias, G., ... & Lara, E. (2024). The voice of the little giants: Arcellinida testate amoebae in environmental DNA?based bioindication, from taxonomy free to haplotypic level. Molecular Ecology Resources, 24(7), e13999.	LCO	ArCOIR	Spain	42.114075, -6.724425	11/12/2021	freshwater		2	998
bioindication_24	González-Miguéns, R., Cano, E., García-Gallo Pinto, M., Peña, P. G., Rincón-Barrado, M., Iglesias, G., ... & Lara, E. (2024). The voice of the little giants: Arcellinida testate amoebae in environmental DNA?based bioindication, from taxonomy free to haplotypic level. Molecular Ecology Resources, 24(7), e13999.	LCO	ArCOIR	Spain	42.114075, -6.724425	11/12/2021	freshwater		6	2686
bioindication_25	González-Miguéns, R., Cano, E., García-Gallo Pinto, M., Peña, P. G., Rincón-Barrado, M., Iglesias, G., ... & Lara, E. (2024). The voice of the little giants: Arcellinida testate amoebae in environmental DNA?based bioindication, from taxonomy free to haplotypic level. Molecular Ecology Resources, 24(7), e13999.	LCO	ArCOIR	Spain	42.113962, -6.724514	11/12/2021	freshwater		5	3127
bioindication_26	González-Miguéns, R., Cano, E., García-Gallo Pinto, M., Peña, P. G., Rincón-Barrado, M., Iglesias, G., ... & Lara, E. (2024). The voice of the little giants: Arcellinida testate amoebae in environmental DNA?based bioindication, from taxonomy free to haplotypic level. Molecular Ecology Resources, 24(7), e13999.	LCO	ArCOIR	Spain	42.113962, -6.724514	11/12/2021	freshwater		4	4860
bioindication_27	González-Miguéns, R., Cano, E., García-Gallo Pinto, M., Peña, P. G., Rincón-Barrado, M., Iglesias, G., ... & Lara, E. (2024). The voice of the little giants: Arcellinida testate amoebae in environmental DNA?based bioindication, from taxonomy free to haplotypic level. Molecular Ecology Resources, 24(7), e13999.	LCO	ArCOIR	Spain	42.125471, -6.748033	11/12/2021	freshwater		1	145
bioindication_28	González-Miguéns, R., Cano, E., García-Gallo Pinto, M., Peña, P. G., Rincón-Barrado, M., Iglesias, G., ... & Lara, E. (2024). The voice of the little giants: Arcellinida testate amoebae in environmental DNA?based bioindication, from taxonomy free to haplotypic level. Molecular Ecology Resources, 24(7), e13999.	LCO	ArCOIR	Spain	42.125471, -6.748033	11/12/2021	freshwater		1	55
bioindication_29	González-Miguéns, R., Cano, E., García-Gallo Pinto, M., Peña, P. G., Rincón-Barrado, M., Iglesias, G., ... & Lara, E. (2024). The voice of the little giants: Arcellinida testate amoebae in environmental DNA?based bioindication, from taxonomy free to haplotypic level. Molecular Ecology Resources, 24(7), e13999.	LCO	ArCOIR	Spain	42.113865, -6.723899	11/12/2021	soil		6	10211
bioindication_30	González-Miguéns, R., Cano, E., García-Gallo Pinto, M., Peña, P. G., Rincón-Barrado, M., Iglesias, G., ... & Lara, E. (2024). The voice of the little giants: Arcellinida testate amoebae in environmental DNA?based bioindication, from taxonomy free to haplotypic level. Molecular Ecology Resources, 24(7), e13999.	LCO	ArCOIR	Spain	42.113865, -6.723899	11/12/2021	soil		4	2264
bioindication_31	González-Miguéns, R., Cano, E., García-Gallo Pinto, M., Peña, P. G., Rincón-Barrado, M., Iglesias, G., ... & Lara, E. (2024). The voice of the little giants: Arcellinida testate amoebae in environmental DNA?based bioindication, from taxonomy free to haplotypic level. Molecular Ecology Resources, 24(7), e13999.	LCO	ArCOIR	Spain	42.113991, -6.723277	11/12/2021	soil		4	674
bioindication_32	González-Miguéns, R., Cano, E., García-Gallo Pinto, M., Peña, P. G., Rincón-Barrado, M., Iglesias, G., ... & Lara, E. (2024). The voice of the little giants: Arcellinida testate amoebae in environmental DNA?based bioindication, from taxonomy free to haplotypic level. Molecular Ecology Resources, 24(7), e13999.	LCO	ArCOIR	Spain	42.113991, -6.723277	11/12/2021	soil		9	1832
bioindication_33	González-Miguéns, R., Cano, E., García-Gallo Pinto, M., Peña, P. G., Rincón-Barrado, M., Iglesias, G., ... & Lara, E. (2024). The voice of the little giants: Arcellinida testate amoebae in environmental DNA?based bioindication, from taxonomy free to haplotypic level. Molecular Ecology Resources, 24(7), e13999.	LCO	ArCOIR	Spain	42.113700, -6.723575	11/12/2021	soil		5	6047
bioindication_34	González-Miguéns, R., Cano, E., García-Gallo Pinto, M., Peña, P. G., Rincón-Barrado, M., Iglesias, G., ... & Lara, E. (2024). The voice of the little giants: Arcellinida testate amoebae in environmental DNA?based bioindication, from taxonomy free to haplotypic level. Molecular Ecology Resources, 24(7), e13999.	LCO	ArCOIR	Spain	42.113700, -6.723575	11/12/2021	soil		7	8760
bioindication_35	González-Miguéns, R., Cano, E., García-Gallo Pinto, M., Peña, P. G., Rincón-Barrado, M., Iglesias, G., ... & Lara, E. (2024). The voice of the little giants: Arcellinida testate amoebae in environmental DNA?based bioindication, from taxonomy free to haplotypic level. Molecular Ecology Resources, 24(7), e13999.	LCO	ArCOIR	Spain	42.125486, -6.747682	11/12/2021	soil		10	2935
bioindication_36	González-Miguéns, R., Cano, E., García-Gallo Pinto, M., Peña, P. G., Rincón-Barrado, M., Iglesias, G., ... & Lara, E. (2024). The voice of the little giants: Arcellinida testate amoebae in environmental DNA?based bioindication, from taxonomy free to haplotypic level. Molecular Ecology Resources, 24(7), e13999.	LCO	ArCOIR	Spain	42.125486, -6.747682	11/12/2021	soil		3	1513
bioindication_37	González-Miguéns, R., Cano, E., García-Gallo Pinto, M., Peña, P. G., Rincón-Barrado, M., Iglesias, G., ... & Lara, E. (2024). The voice of the little giants: Arcellinida testate amoebae in environmental DNA?based bioindication, from taxonomy free to haplotypic level. Molecular Ecology Resources, 24(7), e13999.	LCO	ArCOIR	Spain	42.120455, -6.730767	29/06/2021	freshwater		1	6
bioindication_38	González-Miguéns, R., Cano, E., García-Gallo Pinto, M., Peña, P. G., Rincón-Barrado, M., Iglesias, G., ... & Lara, E. (2024). The voice of the little giants: Arcellinida testate amoebae in environmental DNA?based bioindication, from taxonomy free to haplotypic level. Molecular Ecology Resources, 24(7), e13999.	LCO	ArCOIR	Spain	42.125484, -6.747189	11/12/2021	soil		14	2067
bioindication_39	González-Miguéns, R., Cano, E., García-Gallo Pinto, M., Peña, P. G., Rincón-Barrado, M., Iglesias, G., ... & Lara, E. (2024). The voice of the little giants: Arcellinida testate amoebae in environmental DNA?based bioindication, from taxonomy free to haplotypic level. Molecular Ecology Resources, 24(7), e13999.	LCO	ArCOIR	Spain	42.125484, -6.747189	11/12/2021	soil		6	2616
bioindication_41	González-Miguéns, R., Cano, E., García-Gallo Pinto, M., Peña, P. G., Rincón-Barrado, M., Iglesias, G., ... & Lara, E. (2024). The voice of the little giants: Arcellinida testate amoebae in environmental DNA?based bioindication, from taxonomy free to haplotypic level. Molecular Ecology Resources, 24(7), e13999.	LCO	ArCOIR	Spain	40.822180, -3.798409	15/12/2021	freshwater		1	179
bioindication_42	González-Miguéns, R., Cano, E., García-Gallo Pinto, M., Peña, P. G., Rincón-Barrado, M., Iglesias, G., ... & Lara, E. (2024). The voice of the little giants: Arcellinida testate amoebae in environmental DNA?based bioindication, from taxonomy free to haplotypic level. Molecular Ecology Resources, 24(7), e13999.	LCO	ArCOIR	Spain	40.822087, -3.798559	15/12/2021	soil		11	3902
bioindication_43	González-Miguéns, R., Cano, E., García-Gallo Pinto, M., Peña, P. G., Rincón-Barrado, M., Iglesias, G., ... & Lara, E. (2024). The voice of the little giants: Arcellinida testate amoebae in environmental DNA?based bioindication, from taxonomy free to haplotypic level. Molecular Ecology Resources, 24(7), e13999.	LCO	ArCOIR	Spain	40.822087, -3.798559	15/12/2021	soil		9	1503
bioindication_44	González-Miguéns, R., Cano, E., García-Gallo Pinto, M., Peña, P. G., Rincón-Barrado, M., Iglesias, G., ... & Lara, E. (2024). The voice of the little giants: Arcellinida testate amoebae in environmental DNA?based bioindication, from taxonomy free to haplotypic level. Molecular Ecology Resources, 24(7), e13999.	LCO	ArCOIR	Spain	40.927588, -3.812280	15/12/2021	freshwater		2	256
bioindication_45	González-Miguéns, R., Cano, E., García-Gallo Pinto, M., Peña, P. G., Rincón-Barrado, M., Iglesias, G., ... & Lara, E. (2024). The voice of the little giants: Arcellinida testate amoebae in environmental DNA?based bioindication, from taxonomy free to haplotypic level. Molecular Ecology Resources, 24(7), e13999.	LCO	ArCOIR	Spain	40.927588, -3.812280	15/12/2021	freshwater		1	12
bioindication_46	González-Miguéns, R., Cano, E., García-Gallo Pinto, M., Peña, P. G., Rincón-Barrado, M., Iglesias, G., ... & Lara, E. (2024). The voice of the little giants: Arcellinida testate amoebae in environmental DNA?based bioindication, from taxonomy free to haplotypic level. Molecular Ecology Resources, 24(7), e13999.	LCO	ArCOIR	Spain	40.927701, -3.812838	15/12/2021	soil		3	586
bioindication_47	González-Miguéns, R., Cano, E., García-Gallo Pinto, M., Peña, P. G., Rincón-Barrado, M., Iglesias, G., ... & Lara, E. (2024). The voice of the little giants: Arcellinida testate amoebae in environmental DNA?based bioindication, from taxonomy free to haplotypic level. Molecular Ecology Resources, 24(7), e13999.	LCO	ArCOIR	Spain	40.927701, -3.812838	15/12/2021	soil		11	4325
bioindication_48	González-Miguéns, R., Cano, E., García-Gallo Pinto, M., Peña, P. G., Rincón-Barrado, M., Iglesias, G., ... & Lara, E. (2024). The voice of the little giants: Arcellinida testate amoebae in environmental DNA?based bioindication, from taxonomy free to haplotypic level. Molecular Ecology Resources, 24(7), e13999.	LCO	ArCOIR	Spain	40.948015, -3.785572	15/12/2021	freshwater		5	2764
bioindication_49	González-Miguéns, R., Cano, E., García-Gallo Pinto, M., Peña, P. G., Rincón-Barrado, M., Iglesias, G., ... & Lara, E. (2024). The voice of the little giants: Arcellinida testate amoebae in environmental DNA?based bioindication, from taxonomy free to haplotypic level. Molecular Ecology Resources, 24(7), e13999.	LCO	ArCOIR	Spain	40.948015, -3.785572	15/12/2021	freshwater		1	133
bioindication_50	González-Miguéns, R., Cano, E., García-Gallo Pinto, M., Peña, P. G., Rincón-Barrado, M., Iglesias, G., ... & Lara, E. (2024). The voice of the little giants: Arcellinida testate amoebae in environmental DNA?based bioindication, from taxonomy free to haplotypic level. Molecular Ecology Resources, 24(7), e13999.	LCO	ArCOIR	Spain	40.947829, -3.788351	15/12/2021	soil		5	625
bioindication_51	González-Miguéns, R., Cano, E., García-Gallo Pinto, M., Peña, P. G., Rincón-Barrado, M., Iglesias, G., ... & Lara, E. (2024). The voice of the little giants: Arcellinida testate amoebae in environmental DNA?based bioindication, from taxonomy free to haplotypic level. Molecular Ecology Resources, 24(7), e13999.	LCO	ArCOIR	Spain	40.947829, -3.788351	15/12/2021	soil		11	845
bioindication_54	González-Miguéns, R., Cano, E., García-Gallo Pinto, M., Peña, P. G., Rincón-Barrado, M., Iglesias, G., ... & Lara, E. (2024). The voice of the little giants: Arcellinida testate amoebae in environmental DNA?based bioindication, from taxonomy free to haplotypic level. Molecular Ecology Resources, 24(7), e13999.	LCO	ArCOIR	Spain	40.982719, -3.644515	15/12/2021	soil		9	6981
bioindication_55	González-Miguéns, R., Cano, E., García-Gallo Pinto, M., Peña, P. G., Rincón-Barrado, M., Iglesias, G., ... & Lara, E. (2024). The voice of the little giants: Arcellinida testate amoebae in environmental DNA?based bioindication, from taxonomy free to haplotypic level. Molecular Ecology Resources, 24(7), e13999.	LCO	ArCOIR	Spain	40.982719, -3.644515	15/12/2021	soil		19	26154
bioindication_56	González-Miguéns, R., Cano, E., García-Gallo Pinto, M., Peña, P. G., Rincón-Barrado, M., Iglesias, G., ... & Lara, E. (2024). The voice of the little giants: Arcellinida testate amoebae in environmental DNA?based bioindication, from taxonomy free to haplotypic level. Molecular Ecology Resources, 24(7), e13999.	LCO	ArCOIR	Spain	40.898361, -3.549418	15/12/2021	freshwater		1	8
bioindication_57	González-Miguéns, R., Cano, E., García-Gallo Pinto, M., Peña, P. G., Rincón-Barrado, M., Iglesias, G., ... & Lara, E. (2024). The voice of the little giants: Arcellinida testate amoebae in environmental DNA?based bioindication, from taxonomy free to haplotypic level. Molecular Ecology Resources, 24(7), e13999.	LCO	ArCOIR	Spain	40.898361, -3.549418	15/12/2021	freshwater		2	76
bioindication_58	González-Miguéns, R., Cano, E., García-Gallo Pinto, M., Peña, P. G., Rincón-Barrado, M., Iglesias, G., ... & Lara, E. (2024). The voice of the little giants: Arcellinida testate amoebae in environmental DNA?based bioindication, from taxonomy free to haplotypic level. Molecular Ecology Resources, 24(7), e13999.	LCO	ArCOIR	Spain	40.897222, -3.551082	15/12/2021	soil		4	1920
bioindication_59	González-Miguéns, R., Cano, E., García-Gallo Pinto, M., Peña, P. G., Rincón-Barrado, M., Iglesias, G., ... & Lara, E. (2024). The voice of the little giants: Arcellinida testate amoebae in environmental DNA?based bioindication, from taxonomy free to haplotypic level. Molecular Ecology Resources, 24(7), e13999.	LCO	ArCOIR	Spain	40.897222, -3.551082	15/12/2021	soil		6	1404
bioindication_60	González-Miguéns, R., Cano, E., García-Gallo Pinto, M., Peña, P. G., Rincón-Barrado, M., Iglesias, G., ... & Lara, E. (2024). The voice of the little giants: Arcellinida testate amoebae in environmental DNA?based bioindication, from taxonomy free to haplotypic level. Molecular Ecology Resources, 24(7), e13999.	LCO	ArCOIR	Spain	40.784252, -3.667189	15/12/2021	freshwater		3	1446
bioindication_61	González-Miguéns, R., Cano, E., García-Gallo Pinto, M., Peña, P. G., Rincón-Barrado, M., Iglesias, G., ... & Lara, E. (2024). The voice of the little giants: Arcellinida testate amoebae in environmental DNA?based bioindication, from taxonomy free to haplotypic level. Molecular Ecology Resources, 24(7), e13999.	LCO	ArCOIR	Spain	40.784252, -3.667189	15/12/2021	freshwater		3	466
bioindication_62	González-Miguéns, R., Cano, E., García-Gallo Pinto, M., Peña, P. G., Rincón-Barrado, M., Iglesias, G., ... & Lara, E. (2024). The voice of the little giants: Arcellinida testate amoebae in environmental DNA?based bioindication, from taxonomy free to haplotypic level. Molecular Ecology Resources, 24(7), e13999.	LCO	ArCOIR	Spain	40.784682, -3.666905	15/12/2021	soil		12	5704
bioindication_63	González-Miguéns, R., Cano, E., García-Gallo Pinto, M., Peña, P. G., Rincón-Barrado, M., Iglesias, G., ... & Lara, E. (2024). The voice of the little giants: Arcellinida testate amoebae in environmental DNA?based bioindication, from taxonomy free to haplotypic level. Molecular Ecology Resources, 24(7), e13999.	LCO	ArCOIR	Spain	40.784682, -3.666905	15/12/2021	soil		13	4977
bioindication_64	González-Miguéns, R., Cano, E., García-Gallo Pinto, M., Peña, P. G., Rincón-Barrado, M., Iglesias, G., ... & Lara, E. (2024). The voice of the little giants: Arcellinida testate amoebae in environmental DNA?based bioindication, from taxonomy free to haplotypic level. Molecular Ecology Resources, 24(7), e13999.	LCO	ArCOIR	Spain	40.375463, -4.323878	16/12/2021	freshwater		2	2844
bioindication_66	González-Miguéns, R., Cano, E., García-Gallo Pinto, M., Peña, P. G., Rincón-Barrado, M., Iglesias, G., ... & Lara, E. (2024). The voice of the little giants: Arcellinida testate amoebae in environmental DNA?based bioindication, from taxonomy free to haplotypic level. Molecular Ecology Resources, 24(7), e13999.	LCO	ArCOIR	Spain	40.374603, -4.324084	16/12/2021	soil		1	489
bioindication_67	González-Miguéns, R., Cano, E., García-Gallo Pinto, M., Peña, P. G., Rincón-Barrado, M., Iglesias, G., ... & Lara, E. (2024). The voice of the little giants: Arcellinida testate amoebae in environmental DNA?based bioindication, from taxonomy free to haplotypic level. Molecular Ecology Resources, 24(7), e13999.	LCO	ArCOIR	Spain	40.374603, -4.324084	16/12/2021	soil		1	578
bioindication_68	González-Miguéns, R., Cano, E., García-Gallo Pinto, M., Peña, P. G., Rincón-Barrado, M., Iglesias, G., ... & Lara, E. (2024). The voice of the little giants: Arcellinida testate amoebae in environmental DNA?based bioindication, from taxonomy free to haplotypic level. Molecular Ecology Resources, 24(7), e13999.	LCO	ArCOIR	Spain	40.391881, -4.374316	16/12/2021	freshwater		1	9
bioindication_69	González-Miguéns, R., Cano, E., García-Gallo Pinto, M., Peña, P. G., Rincón-Barrado, M., Iglesias, G., ... & Lara, E. (2024). The voice of the little giants: Arcellinida testate amoebae in environmental DNA?based bioindication, from taxonomy free to haplotypic level. Molecular Ecology Resources, 24(7), e13999.	LCO	ArCOIR	Spain	40.391881, -4.374316	16/12/2021	freshwater		1	2
bioindication_71	González-Miguéns, R., Cano, E., García-Gallo Pinto, M., Peña, P. G., Rincón-Barrado, M., Iglesias, G., ... & Lara, E. (2024). The voice of the little giants: Arcellinida testate amoebae in environmental DNA?based bioindication, from taxonomy free to haplotypic level. Molecular Ecology Resources, 24(7), e13999.	LCO	ArCOIR	Spain	40.407197, -4.384499	16/12/2021	freshwater		1	166
bioindication_72	González-Miguéns, R., Cano, E., García-Gallo Pinto, M., Peña, P. G., Rincón-Barrado, M., Iglesias, G., ... & Lara, E. (2024). The voice of the little giants: Arcellinida testate amoebae in environmental DNA?based bioindication, from taxonomy free to haplotypic level. Molecular Ecology Resources, 24(7), e13999.	LCO	ArCOIR	Spain	40.318414, -4.207446	16/12/2021	freshwater		1	18
bioindication_74	González-Miguéns, R., Cano, E.& Lara, E. (2025). Quaternary ice ages shaped protists phylogeography: the case of Arcellinida in the Iberian Peninsula	LCO	ArCOIR	Ireland	53.275253, -9.055377		soil		7	2064
bioindication_75	González-Miguéns, R., Cano, E.& Lara, E. (2025). Quaternary ice ages shaped protists phylogeography: the case of Arcellinida in the Iberian Peninsula	LCO	ArCOIR	Ireland	53.275253, -9.055377		soil		6	2778
bioindication_76	González-Miguéns, R., Cano, E.& Lara, E. (2025). Quaternary ice ages shaped protists phylogeography: the case of Arcellinida in the Iberian Peninsula	LCO	ArCOIR	Ireland	53.275253, -9.055377		soil		9	3629
bioindication_77	González-Miguéns, R., Cano, E., García-Gallo Pinto, M., Peña, P. G., Rincón-Barrado, M., Iglesias, G., ... & Lara, E. (2024). The voice of the little giants: Arcellinida testate amoebae in environmental DNA?based bioindication, from taxonomy free to haplotypic level. Molecular Ecology Resources, 24(7), e13999.	LCO	ArCOIR	Switzerland	46.390631, 8.043781	10/08/2021	freshwater		1	3217
bioindication_78	González-Miguéns, R., Cano, E., García-Gallo Pinto, M., Peña, P. G., Rincón-Barrado, M., Iglesias, G., ... & Lara, E. (2024). The voice of the little giants: Arcellinida testate amoebae in environmental DNA?based bioindication, from taxonomy free to haplotypic level. Molecular Ecology Resources, 24(7), e13999.	LCO	ArCOIR	Switzerland	46.666194, 6.318194	14/08/2021	freshwater		1	306
bioindication_79	González-Miguéns, R., Cano, E., García-Gallo Pinto, M., Peña, P. G., Rincón-Barrado, M., Iglesias, G., ... & Lara, E. (2024). The voice of the little giants: Arcellinida testate amoebae in environmental DNA?based bioindication, from taxonomy free to haplotypic level. Molecular Ecology Resources, 24(7), e13999.	LCO	ArCOIR	Switzerland	46.081446, 7.893851	24/08/2021	freshwater		1	82
bioindication_80	González-Miguéns, R., Cano, E., García-Gallo Pinto, M., Peña, P. G., Rincón-Barrado, M., Iglesias, G., ... & Lara, E. (2024). The voice of the little giants: Arcellinida testate amoebae in environmental DNA?based bioindication, from taxonomy free to haplotypic level. Molecular Ecology Resources, 24(7), e13999.	LCO	ArCOIR	Spain	39.076398, -3.916126	11/09/2021	freshwater		4	705
bioindication_81	González-Miguéns, R., Cano, E., García-Gallo Pinto, M., Peña, P. G., Rincón-Barrado, M., Iglesias, G., ... & Lara, E. (2024). The voice of the little giants: Arcellinida testate amoebae in environmental DNA?based bioindication, from taxonomy free to haplotypic level. Molecular Ecology Resources, 24(7), e13999.	LCO	ArCOIR	Spain	42.125951, -6.748279	02/11/2020	freshwater		1	19
bioindication_83	González-Miguéns, R., Cano, E., García-Gallo Pinto, M., Peña, P. G., Rincón-Barrado, M., Iglesias, G., ... & Lara, E. (2024). The voice of the little giants: Arcellinida testate amoebae in environmental DNA?based bioindication, from taxonomy free to haplotypic level. Molecular Ecology Resources, 24(7), e13999.	LCO	ArCOIR	Spain	42.114865, -6.725073	02/11/2020	freshwater		1	96
bioindication_84	González-Miguéns, R., Cano, E., García-Gallo Pinto, M., Peña, P. G., Rincón-Barrado, M., Iglesias, G., ... & Lara, E. (2024). The voice of the little giants: Arcellinida testate amoebae in environmental DNA?based bioindication, from taxonomy free to haplotypic level. Molecular Ecology Resources, 24(7), e13999.	LCO	ArCOIR	Spain	42.125951, -6.748279	02/11/2020	freshwater		6	5775
bioindication_89	González-Miguéns, R., Cano, E., García-Gallo Pinto, M., Peña, P. G., Rincón-Barrado, M., Iglesias, G., ... & Lara, E. (2024). The voice of the little giants: Arcellinida testate amoebae in environmental DNA?based bioindication, from taxonomy free to haplotypic level. Molecular Ecology Resources, 24(7), e13999.	LCO	ArCOIR	Spain	42.120455, -6.730767	28/11/2020	freshwater		1	311
bioindication_90	González-Miguéns, R., Cano, E., García-Gallo Pinto, M., Peña, P. G., Rincón-Barrado, M., Iglesias, G., ... & Lara, E. (2024). The voice of the little giants: Arcellinida testate amoebae in environmental DNA?based bioindication, from taxonomy free to haplotypic level. Molecular Ecology Resources, 24(7), e13999.	LCO	ArCOIR	Spain	42.120455, -6.730767	28/11/2020	freshwater		1	10
bioindication_94	González-Miguéns, R., Cano, E., García-Gallo Pinto, M., Peña, P. G., Rincón-Barrado, M., Iglesias, G., ... & Lara, E. (2024). The voice of the little giants: Arcellinida testate amoebae in environmental DNA?based bioindication, from taxonomy free to haplotypic level. Molecular Ecology Resources, 24(7), e13999.	LCO	ArCOIR	Spain	42.121936, -6.723201	23/03/2021	freshwater		1	51
bioindication_98	González-Miguéns, R., Cano, E., García-Gallo Pinto, M., Peña, P. G., Rincón-Barrado, M., Iglesias, G., ... & Lara, E. (2024). The voice of the little giants: Arcellinida testate amoebae in environmental DNA?based bioindication, from taxonomy free to haplotypic level. Molecular Ecology Resources, 24(7), e13999.	LCO	ArCOIR	Spain	42.114865, -6.725073	28/11/2020	freshwater		1	260
bioindication_100	González-Miguéns, R., Cano, E., García-Gallo Pinto, M., Peña, P. G., Rincón-Barrado, M., Iglesias, G., ... & Lara, E. (2024). The voice of the little giants: Arcellinida testate amoebae in environmental DNA?based bioindication, from taxonomy free to haplotypic level. Molecular Ecology Resources, 24(7), e13999.	LCO	ArCOIR	Spain	42.125951, -6.748279	05/04/2021	freshwater		1	87
bioindication_101	González-Miguéns, R., Cano, E., García-Gallo Pinto, M., Peña, P. G., Rincón-Barrado, M., Iglesias, G., ... & Lara, E. (2024). The voice of the little giants: Arcellinida testate amoebae in environmental DNA?based bioindication, from taxonomy free to haplotypic level. Molecular Ecology Resources, 24(7), e13999.	LCO	ArCOIR	Spain	42.125951, -6.748279	05/04/2021	freshwater		4	2410
bioindication_104	González-Miguéns, R., Cano, E., García-Gallo Pinto, M., Peña, P. G., Rincón-Barrado, M., Iglesias, G., ... & Lara, E. (2024). The voice of the little giants: Arcellinida testate amoebae in environmental DNA?based bioindication, from taxonomy free to haplotypic level. Molecular Ecology Resources, 24(7), e13999.	LCO	ArCOIR	Spain	42.114865, -6.725073	23/03/2021	freshwater		1	308
bioindication_105	González-Miguéns, R., Cano, E., García-Gallo Pinto, M., Peña, P. G., Rincón-Barrado, M., Iglesias, G., ... & Lara, E. (2024). The voice of the little giants: Arcellinida testate amoebae in environmental DNA?based bioindication, from taxonomy free to haplotypic level. Molecular Ecology Resources, 24(7), e13999.	LCO	ArCOIR	Spain	42.114865, -6.725073	23/03/2021	freshwater		5	76
bioindication_106	González-Miguéns, R., Cano, E., García-Gallo Pinto, M., Peña, P. G., Rincón-Barrado, M., Iglesias, G., ... & Lara, E. (2024). The voice of the little giants: Arcellinida testate amoebae in environmental DNA?based bioindication, from taxonomy free to haplotypic level. Molecular Ecology Resources, 24(7), e13999.	LCO	ArCOIR	Spain	42.114865, -6.725073	05/04/2021	freshwater		2	138
bioindication_107	González-Miguéns, R., Cano, E., García-Gallo Pinto, M., Peña, P. G., Rincón-Barrado, M., Iglesias, G., ... & Lara, E. (2024). The voice of the little giants: Arcellinida testate amoebae in environmental DNA?based bioindication, from taxonomy free to haplotypic level. Molecular Ecology Resources, 24(7), e13999.	LCO	ArCOIR	Spain	42.120455, -6.730767	05/04/2021	freshwater		1	11
bioindication_108	González-Miguéns, R., Cano, E., García-Gallo Pinto, M., Peña, P. G., Rincón-Barrado, M., Iglesias, G., ... & Lara, E. (2024). The voice of the little giants: Arcellinida testate amoebae in environmental DNA?based bioindication, from taxonomy free to haplotypic level. Molecular Ecology Resources, 24(7), e13999.	LCO	ArCOIR	Spain	42.120455, -6.730767	05/04/2021	freshwater		1	4
bioindication_111	González-Miguéns, R., Cano, E., García-Gallo Pinto, M., Peña, P. G., Rincón-Barrado, M., Iglesias, G., ... & Lara, E. (2024). The voice of the little giants: Arcellinida testate amoebae in environmental DNA?based bioindication, from taxonomy free to haplotypic level. Molecular Ecology Resources, 24(7), e13999.	LCO	ArCOIR	Spain	42.114865, -6.725073	16/04/2021	freshwater		3	164
bioindication_112	González-Miguéns, R., Cano, E., García-Gallo Pinto, M., Peña, P. G., Rincón-Barrado, M., Iglesias, G., ... & Lara, E. (2024). The voice of the little giants: Arcellinida testate amoebae in environmental DNA?based bioindication, from taxonomy free to haplotypic level. Molecular Ecology Resources, 24(7), e13999.	LCO	ArCOIR	Spain	42.125951, -6.748279	29/06/2021	freshwater		2	1199
bioindication_113	González-Miguéns, R., Cano, E., García-Gallo Pinto, M., Peña, P. G., Rincón-Barrado, M., Iglesias, G., ... & Lara, E. (2024). The voice of the little giants: Arcellinida testate amoebae in environmental DNA?based bioindication, from taxonomy free to haplotypic level. Molecular Ecology Resources, 24(7), e13999.	LCO	ArCOIR	Spain	42.120455, -6.730767	24/04/2021	freshwater		1	6
bioindication_114	González-Miguéns, R., Cano, E., García-Gallo Pinto, M., Peña, P. G., Rincón-Barrado, M., Iglesias, G., ... & Lara, E. (2024). The voice of the little giants: Arcellinida testate amoebae in environmental DNA?based bioindication, from taxonomy free to haplotypic level. Molecular Ecology Resources, 24(7), e13999.	LCO	ArCOIR	Spain	42.121936, -6.723201	07/05/2021	freshwater		1	100
bioindication_115	González-Miguéns, R., Cano, E., García-Gallo Pinto, M., Peña, P. G., Rincón-Barrado, M., Iglesias, G., ... & Lara, E. (2024). The voice of the little giants: Arcellinida testate amoebae in environmental DNA?based bioindication, from taxonomy free to haplotypic level. Molecular Ecology Resources, 24(7), e13999.	LCO	ArCOIR	Spain	42.121936, -6.723201	07/05/2021	freshwater		1	183
bioindication_118	González-Miguéns, R., Cano, E., García-Gallo Pinto, M., Peña, P. G., Rincón-Barrado, M., Iglesias, G., ... & Lara, E. (2024). The voice of the little giants: Arcellinida testate amoebae in environmental DNA?based bioindication, from taxonomy free to haplotypic level. Molecular Ecology Resources, 24(7), e13999.	LCO	ArCOIR	Spain	42.114865, -6.725073	24/04/2021	freshwater		2	625
bioindication_119	González-Miguéns, R., Cano, E., García-Gallo Pinto, M., Peña, P. G., Rincón-Barrado, M., Iglesias, G., ... & Lara, E. (2024). The voice of the little giants: Arcellinida testate amoebae in environmental DNA?based bioindication, from taxonomy free to haplotypic level. Molecular Ecology Resources, 24(7), e13999.	LCO	ArCOIR	Spain	42.114865, -6.725073	07/05/2021	freshwater		2	20
bioindication_122	González-Miguéns, R., Cano, E., García-Gallo Pinto, M., Peña, P. G., Rincón-Barrado, M., Iglesias, G., ... & Lara, E. (2024). The voice of the little giants: Arcellinida testate amoebae in environmental DNA?based bioindication, from taxonomy free to haplotypic level. Molecular Ecology Resources, 24(7), e13999.	LCO	ArCOIR	Spain	42.121936, -6.723201	28/05/2021	freshwater		1	53
bioindication_123	González-Miguéns, R., Cano, E., García-Gallo Pinto, M., Peña, P. G., Rincón-Barrado, M., Iglesias, G., ... & Lara, E. (2024). The voice of the little giants: Arcellinida testate amoebae in environmental DNA?based bioindication, from taxonomy free to haplotypic level. Molecular Ecology Resources, 24(7), e13999.	LCO	ArCOIR	Spain	42.114865, -6.725073	07/05/2021	freshwater		3	467
bioindication_129	González-Miguéns, R., Cano, E., García-Gallo Pinto, M., Peña, P. G., Rincón-Barrado, M., Iglesias, G., ... & Lara, E. (2024). The voice of the little giants: Arcellinida testate amoebae in environmental DNA?based bioindication, from taxonomy free to haplotypic level. Molecular Ecology Resources, 24(7), e13999.	LCO	ArCOIR	Spain	42.114865, -6.725073	15/06/2021	freshwater		1	159
bioindication_130	González-Miguéns, R., Cano, E., García-Gallo Pinto, M., Peña, P. G., Rincón-Barrado, M., Iglesias, G., ... & Lara, E. (2024). The voice of the little giants: Arcellinida testate amoebae in environmental DNA?based bioindication, from taxonomy free to haplotypic level. Molecular Ecology Resources, 24(7), e13999.	LCO	ArCOIR	Spain	42.125951, -6.748279	29/06/2021	freshwater		2	2279
bioindication_131	González-Miguéns, R., Cano, E., García-Gallo Pinto, M., Peña, P. G., Rincón-Barrado, M., Iglesias, G., ... & Lara, E. (2024). The voice of the little giants: Arcellinida testate amoebae in environmental DNA?based bioindication, from taxonomy free to haplotypic level. Molecular Ecology Resources, 24(7), e13999.	LCO	ArCOIR	Spain	42.121936, -6.723201	15/06/2021	freshwater		1	19
bioindication_135	González-Miguéns, R., Cano, E., García-Gallo Pinto, M., Peña, P. G., Rincón-Barrado, M., Iglesias, G., ... & Lara, E. (2024). The voice of the little giants: Arcellinida testate amoebae in environmental DNA?based bioindication, from taxonomy free to haplotypic level. Molecular Ecology Resources, 24(7), e13999.	LCO	ArCOIR	Spain	42.114865, -6.725073	30/07/2021	freshwater		1	27
bioindication_138	González-Miguéns, R., Cano, E., García-Gallo Pinto, M., Peña, P. G., Rincón-Barrado, M., Iglesias, G., ... & Lara, E. (2024). The voice of the little giants: Arcellinida testate amoebae in environmental DNA?based bioindication, from taxonomy free to haplotypic level. Molecular Ecology Resources, 24(7), e13999.	LCO	ArCOIR	Spain	42.114865, -6.725073	12/12/2021	freshwater		2	440
bioindication_141	González-Miguéns, R., Cano, E., García-Gallo Pinto, M., Peña, P. G., Rincón-Barrado, M., Iglesias, G., ... & Lara, E. (2024). The voice of the little giants: Arcellinida testate amoebae in environmental DNA?based bioindication, from taxonomy free to haplotypic level. Molecular Ecology Resources, 24(7), e13999.	LCO	ArCOIR	Spain	42.114865, -6.725073	12/12/2021	freshwater		1	759
bioindication_142	González-Miguéns, R., Cano, E., García-Gallo Pinto, M., Peña, P. G., Rincón-Barrado, M., Iglesias, G., ... & Lara, E. (2024). The voice of the little giants: Arcellinida testate amoebae in environmental DNA?based bioindication, from taxonomy free to haplotypic level. Molecular Ecology Resources, 24(7), e13999.	LCO	ArCOIR	Spain	42.125951, -6.748279	12/12/2021	freshwater		6	7178
bioindication_143	González-Miguéns, R., Cano, E., García-Gallo Pinto, M., Peña, P. G., Rincón-Barrado, M., Iglesias, G., ... & Lara, E. (2024). The voice of the little giants: Arcellinida testate amoebae in environmental DNA?based bioindication, from taxonomy free to haplotypic level. Molecular Ecology Resources, 24(7), e13999.	LCO	ArCOIR	Spain	42.125951, -6.748279	12/12/2021	freshwater		4	1530
bioindication_144	González-Miguéns, R., Cano, E.& Lara, E. (2025). Quaternary ice ages shaped protists phylogeography: the case of Arcellinida in the Iberian Peninsula	LCO	ArCOIR	Portugal	40.210556, -8.424678	30/06/2019	soil		13	5140
bioindication_145	González-Miguéns, R., Cano, E.& Lara, E. (2025). Quaternary ice ages shaped protists phylogeography: the case of Arcellinida in the Iberian Peninsula	LCO	ArCOIR	Portugal	40.209090, -8.417197	30/06/2019	soil		8	6319
bioindication_146	González-Miguéns, R., Cano, E.& Lara, E. (2025). Quaternary ice ages shaped protists phylogeography: the case of Arcellinida in the Iberian Peninsula	LCO	ArCOIR	France	46.832067, 6.157517	28/11/2019	bog		7	18633
bioindication_147	González-Miguéns, R., Cano, E.& Lara, E. (2025). Quaternary ice ages shaped protists phylogeography: the case of Arcellinida in the Iberian Peninsula	LCO	ArCOIR	France	46.832067, 6.157517	28/11/2019	bog		6	2028
bioindication_148	González-Miguéns, R., Cano, E.& Lara, E. (2025). Quaternary ice ages shaped protists phylogeography: the case of Arcellinida in the Iberian Peninsula	LCO	ArCOIR	Czech Republic	48.969444, 14.458611	20/06/2019	soil		10	14512
bioindication_149	González-Miguéns, R., Cano, E.& Lara, E. (2025). Quaternary ice ages shaped protists phylogeography: the case of Arcellinida in the Iberian Peninsula	LCO	ArCOIR	Czech Republic	48.969444, 14.458611	20/06/2019	soil		11	4194
bioindication_150	González-Miguéns, R., Cano, E.& Lara, E. (2025). Quaternary ice ages shaped protists phylogeography: the case of Arcellinida in the Iberian Peninsula	LCO	ArCOIR	Czech Republic	48.969444, 14.458611	20/06/2019	soil		10	6694
bioindication_151	González-Miguéns, R., Cano, E.& Lara, E. (2025). Quaternary ice ages shaped protists phylogeography: the case of Arcellinida in the Iberian Peninsula	LCO	ArCOIR	Spain	42.005806, -2.866417	11/05/2019	bog		7	5844
bioindication_152	González-Miguéns, R., Cano, E.& Lara, E. (2025). Quaternary ice ages shaped protists phylogeography: the case of Arcellinida in the Iberian Peninsula	LCO	ArCOIR	Spain	39.272917, -2.312778	01/02/2020	soil		10	7996
bioindication_153	González-Miguéns, R., Cano, E.& Lara, E. (2025). Quaternary ice ages shaped protists phylogeography: the case of Arcellinida in the Iberian Peninsula	LCO	ArCOIR	Spain	41.213872, -6.676036	22/02/2020	soil		3	605
bioindication_154	González-Miguéns, R., Cano, E.& Lara, E. (2025). Quaternary ice ages shaped protists phylogeography: the case of Arcellinida in the Iberian Peninsula	LCO	ArCOIR	Spain	43.179769, -7.885886	01/03/2020	soil		9	2462
bioindication_155	González-Miguéns, R., Cano, E.& Lara, E. (2025). Quaternary ice ages shaped protists phylogeography: the case of Arcellinida in the Iberian Peninsula	LCO	ArCOIR	Spain	40.250017, -5.279469	05/07/2020	bog		7	3846
bioindication_156	González-Miguéns, R., Cano, E.& Lara, E. (2025). Quaternary ice ages shaped protists phylogeography: the case of Arcellinida in the Iberian Peninsula	LCO	ArCOIR	Spain	40.250017, -5.279469	05/07/2020	bog		3	2287
bioindication_157	González-Miguéns, R., Cano, E.& Lara, E. (2025). Quaternary ice ages shaped protists phylogeography: the case of Arcellinida in the Iberian Peninsula	LCO	ArCOIR	Spain	40.248353, -5.279972	05/07/2020	bog		9	1700
bioindication_158	González-Miguéns, R., Cano, E.& Lara, E. (2025). Quaternary ice ages shaped protists phylogeography: the case of Arcellinida in the Iberian Peninsula	LCO	ArCOIR	Spain	40.250764, -5.279119	05/07/2020	bog		4	6904
bioindication_159	González-Miguéns, R., Cano, E.& Lara, E. (2025). Quaternary ice ages shaped protists phylogeography: the case of Arcellinida in the Iberian Peninsula	LCO	ArCOIR	Spain	40.250172, -5.280208	05/07/2020	bog		7	1516
bioindication_161	González-Miguéns, R., Cano, E.& Lara, E. (2025). Quaternary ice ages shaped protists phylogeography: the case of Arcellinida in the Iberian Peninsula	LCO	ArCOIR	Spain	43.569389, -6.293333	14/08/2020	soil		5	4985
bioindication_162	González-Miguéns, R., Cano, E.& Lara, E. (2025). Quaternary ice ages shaped protists phylogeography: the case of Arcellinida in the Iberian Peninsula	LCO	ArCOIR	Spain	42.584258, -9.045280	13/08/2020	soil		3	2595
bioindication_163	González-Miguéns, R., Cano, E.& Lara, E. (2025). Quaternary ice ages shaped protists phylogeography: the case of Arcellinida in the Iberian Peninsula	LCO	ArCOIR	Spain	42.636757, -8.552674	27/09/2020	soil		1	97
bioindication_164	González-Miguéns, R., Cano, E.& Lara, E. (2025). Quaternary ice ages shaped protists phylogeography: the case of Arcellinida in the Iberian Peninsula	LCO	ArCOIR	Spain	28.932028, -13.755292		soil		1	120
bioindication_165	González-Miguéns, R., Cano, E.& Lara, E. (2025). Quaternary ice ages shaped protists phylogeography: the case of Arcellinida in the Iberian Peninsula	LCO	ArCOIR	Spain	27.807485, -17.980026		soil		6	6098
bioindication_167	González-Miguéns, R., Cano, E.& Lara, E. (2025). Quaternary ice ages shaped protists phylogeography: the case of Arcellinida in the Iberian Peninsula	LCO	ArCOIR	Spain	28.564687, -16.294730		soil		8	5625
bioindication_168	González-Miguéns, R., Cano, E.& Lara, E. (2025). Quaternary ice ages shaped protists phylogeography: the case of Arcellinida in the Iberian Peninsula	LCO	ArCOIR	Spain	28.127224, -17.256351		soil		1	326
bioindication_169	González-Miguéns, R., Cano, E.& Lara, E. (2025). Quaternary ice ages shaped protists phylogeography: the case of Arcellinida in the Iberian Peninsula	LCO	ArCOIR	Spain	28.127224, -17.256351		soil		5	3509
bioindication_170	González-Miguéns, R., Cano, E., García-Gallo Pinto, M., Peña, P. G., Rincón-Barrado, M., Iglesias, G., ... & Lara, E. (2024). The voice of the little giants: Arcellinida testate amoebae in environmental DNA?based bioindication, from taxonomy free to haplotypic level. Molecular Ecology Resources, 24(7), e13999.	LCO	ArCOIR	Switzerland	46.490041, 6.920269	01/05/2022	soil		28	19251
bioindication_171	González-Miguéns, R., Cano, E., García-Gallo Pinto, M., Peña, P. G., Rincón-Barrado, M., Iglesias, G., ... & Lara, E. (2024). The voice of the little giants: Arcellinida testate amoebae in environmental DNA?based bioindication, from taxonomy free to haplotypic level. Molecular Ecology Resources, 24(7), e13999.	LCO	ArCOIR	Switzerland	46.490041, 6.920269	01/05/2022	soil		3	86
bioindication_172	González-Miguéns, R., Cano, E., García-Gallo Pinto, M., Peña, P. G., Rincón-Barrado, M., Iglesias, G., ... & Lara, E. (2024). The voice of the little giants: Arcellinida testate amoebae in environmental DNA?based bioindication, from taxonomy free to haplotypic level. Molecular Ecology Resources, 24(7), e13999.	LCO	ArCOIR	Switzerland	46.491118, 6.920534	01/05/2022	bog		7	55
bioindication_173	González-Miguéns, R., Cano, E., García-Gallo Pinto, M., Peña, P. G., Rincón-Barrado, M., Iglesias, G., ... & Lara, E. (2024). The voice of the little giants: Arcellinida testate amoebae in environmental DNA?based bioindication, from taxonomy free to haplotypic level. Molecular Ecology Resources, 24(7), e13999.	LCO	ArCOIR	Switzerland	46.491118, 6.920534	01/05/2022	bog		4	15730
bioindication_174	González-Miguéns, R., Cano, E., García-Gallo Pinto, M., Peña, P. G., Rincón-Barrado, M., Iglesias, G., ... & Lara, E. (2024). The voice of the little giants: Arcellinida testate amoebae in environmental DNA?based bioindication, from taxonomy free to haplotypic level. Molecular Ecology Resources, 24(7), e13999.	LCO	ArCOIR	Switzerland	46.491652, 6.919885	01/05/2022	freshwater		4	3450
bioindication_176	González-Miguéns, R., Cano, E., García-Gallo Pinto, M., Peña, P. G., Rincón-Barrado, M., Iglesias, G., ... & Lara, E. (2024). The voice of the little giants: Arcellinida testate amoebae in environmental DNA?based bioindication, from taxonomy free to haplotypic level. Molecular Ecology Resources, 24(7), e13999.	LCO	ArCOIR	Switzerland	46.51164, 6.686486	02/05/2022	soil		24	8483
bioindication_177	González-Miguéns, R., Cano, E., García-Gallo Pinto, M., Peña, P. G., Rincón-Barrado, M., Iglesias, G., ... & Lara, E. (2024). The voice of the little giants: Arcellinida testate amoebae in environmental DNA?based bioindication, from taxonomy free to haplotypic level. Molecular Ecology Resources, 24(7), e13999.	LCO	ArCOIR	Switzerland	46.59947, 6.538675	03/05/2022	soil		7	16371
bioindication_178	González-Miguéns, R., Cano, E., García-Gallo Pinto, M., Peña, P. G., Rincón-Barrado, M., Iglesias, G., ... & Lara, E. (2024). The voice of the little giants: Arcellinida testate amoebae in environmental DNA?based bioindication, from taxonomy free to haplotypic level. Molecular Ecology Resources, 24(7), e13999.	LCO	ArCOIR	Netherlands	52.246028, 5.165726	20/11/2021	freshwater		101	61231
bioindication_180	González-Miguéns, R., Cano, E., García-Gallo Pinto, M., Peña, P. G., Rincón-Barrado, M., Iglesias, G., ... & Lara, E. (2024). The voice of the little giants: Arcellinida testate amoebae in environmental DNA?based bioindication, from taxonomy free to haplotypic level. Molecular Ecology Resources, 24(7), e13999.	LCO	ArCOIR	Netherlands	52.280467, 5.118309	20/11/2021	freshwater		33	39281
bioindication_181	González-Miguéns, R., Cano, E., García-Gallo Pinto, M., Peña, P. G., Rincón-Barrado, M., Iglesias, G., ... & Lara, E. (2024). The voice of the little giants: Arcellinida testate amoebae in environmental DNA?based bioindication, from taxonomy free to haplotypic level. Molecular Ecology Resources, 24(7), e13999.	LCO	ArCOIR	Netherlands	52.281275, 5.118861	20/11/2021	freshwater		13	8315
bioindication_183	González-Miguéns, R., Cano, E., García-Gallo Pinto, M., Peña, P. G., Rincón-Barrado, M., Iglesias, G., ... & Lara, E. (2024). The voice of the little giants: Arcellinida testate amoebae in environmental DNA?based bioindication, from taxonomy free to haplotypic level. Molecular Ecology Resources, 24(7), e13999.	LCO	ArCOIR	Germany	49.5888, 9.0073	15/11/2021	freshwater		12	21503
needle_1	González-Miguéns, R., Cano, E., Guillén-Oterino, A., Quesada, A., Lahr, D. J., Tenorio-Rodríguez, D., ... & Singer, D. (2023). A needle in a haystack: a new metabarcoding approach to survey diversity at the species level of Arcellinida (Amoebozoa: Tubulinea). Molecular Ecology Resources, 23(5), 1034-1049.	LCO	ArCOIR	Canada	45.641127, -66.999987	18/08/2019	freshwater		3	181
needle_2	González-Miguéns, R., Cano, E., Guillén-Oterino, A., Quesada, A., Lahr, D. J., Tenorio-Rodríguez, D., ... & Singer, D. (2023). A needle in a haystack: a new metabarcoding approach to survey diversity at the species level of Arcellinida (Amoebozoa: Tubulinea). Molecular Ecology Resources, 23(5), 1034-1049.	LCO	ArCOIR	France	47.610081, -3.024608	20/10/2020	salt_impacted		3	42
needle_3	González-Miguéns, R., Cano, E., Guillén-Oterino, A., Quesada, A., Lahr, D. J., Tenorio-Rodríguez, D., ... & Singer, D. (2023). A needle in a haystack: a new metabarcoding approach to survey diversity at the species level of Arcellinida (Amoebozoa: Tubulinea). Molecular Ecology Resources, 23(5), 1034-1049.	LCO	ArCOIR	Canada	45.641914, -66.997589	18/08/2019	freshwater		5	379
needle_4	González-Miguéns, R., Cano, E., Guillén-Oterino, A., Quesada, A., Lahr, D. J., Tenorio-Rodríguez, D., ... & Singer, D. (2023). A needle in a haystack: a new metabarcoding approach to survey diversity at the species level of Arcellinida (Amoebozoa: Tubulinea). Molecular Ecology Resources, 23(5), 1034-1049.	LCO	ArCOIR	Canada	45.642866, -66.994968	18/08/2019	freshwater		8	4049
needle_5	González-Miguéns, R., Cano, E., Guillén-Oterino, A., Quesada, A., Lahr, D. J., Tenorio-Rodríguez, D., ... & Singer, D. (2023). A needle in a haystack: a new metabarcoding approach to survey diversity at the species level of Arcellinida (Amoebozoa: Tubulinea). Molecular Ecology Resources, 23(5), 1034-1049.	LCO	ArCOIR	Canada	45.6428, -66.9949	19/08/2019	freshwater		6	3142
needle_6	González-Miguéns, R., Cano, E., Guillén-Oterino, A., Quesada, A., Lahr, D. J., Tenorio-Rodríguez, D., ... & Singer, D. (2023). A needle in a haystack: a new metabarcoding approach to survey diversity at the species level of Arcellinida (Amoebozoa: Tubulinea). Molecular Ecology Resources, 23(5), 1034-1049.	LCO	ArCOIR	France	48.424608, -4.304950	17/10/2020	salt_impacted		2	72
needle_7	González-Miguéns, R., Cano, E., Guillén-Oterino, A., Quesada, A., Lahr, D. J., Tenorio-Rodríguez, D., ... & Singer, D. (2023). A needle in a haystack: a new metabarcoding approach to survey diversity at the species level of Arcellinida (Amoebozoa: Tubulinea). Molecular Ecology Resources, 23(5), 1034-1049.	LCO	ArCOIR	Canada	45.649632, -67.036067	19/08/2019	freshwater		27	9759
needle_9	González-Miguéns, R., Cano, E., Guillén-Oterino, A., Quesada, A., Lahr, D. J., Tenorio-Rodríguez, D., ... & Singer, D. (2023). A needle in a haystack: a new metabarcoding approach to survey diversity at the species level of Arcellinida (Amoebozoa: Tubulinea). Molecular Ecology Resources, 23(5), 1034-1049.	LCO	ArCOIR	France	47.584956, -2.9608467	16/09/2020	salt_impacted		2	36
geography_4	González-Miguéns, R., Cano, E.& Lara, E. (2025). Quaternary ice ages shaped protists phylogeography: the case of Arcellinida in the Iberian Peninsula	LCO	ArCOIR	Spain	43.268258, -2.919723	21/05/2022	soil		11	3610
geography_5	González-Miguéns, R., Cano, E.& Lara, E. (2025). Quaternary ice ages shaped protists phylogeography: the case of Arcellinida in the Iberian Peninsula	LCO	ArCOIR	Spain	43.275333, -2.920883	21/05/2022	soil		6	1715
geography_6	González-Miguéns, R., Cano, E.& Lara, E. (2025). Quaternary ice ages shaped protists phylogeography: the case of Arcellinida in the Iberian Peninsula	LCO	ArCOIR	Spain	43.275333, -2.920883	21/05/2022	soil		12	1411
geography_7	González-Miguéns, R., Cano, E.& Lara, E. (2025). Quaternary ice ages shaped protists phylogeography: the case of Arcellinida in the Iberian Peninsula	LCO	ArCOIR	Spain	42.027455, -3.758676	20/05/2022	soil		8	1600
geography_13	González-Miguéns, R., Cano, E.& Lara, E. (2025). Quaternary ice ages shaped protists phylogeography: the case of Arcellinida in the Iberian Peninsula	LCO	ArCOIR	Spain	40.196913, -1.114691	12/08/2021	soil		2	70
geography_15	González-Miguéns, R., Cano, E.& Lara, E. (2025). Quaternary ice ages shaped protists phylogeography: the case of Arcellinida in the Iberian Peninsula	LCO	ArCOIR	Spain	41.291647, -4.300935	20/08/2022	soil		11	3146
geography_16	González-Miguéns, R., Cano, E.& Lara, E. (2025). Quaternary ice ages shaped protists phylogeography: the case of Arcellinida in the Iberian Peninsula	LCO	ArCOIR	Spain	41.291647, -4.300935	20/08/2022	soil		11	3275
geography_17	González-Miguéns, R., Cano, E.& Lara, E. (2025). Quaternary ice ages shaped protists phylogeography: the case of Arcellinida in the Iberian Peninsula	LCO	ArCOIR	Spain	43.319839, -4.512344	21/08/2022	soil		5	1472
geography_18	González-Miguéns, R., Cano, E.& Lara, E. (2025). Quaternary ice ages shaped protists phylogeography: the case of Arcellinida in the Iberian Peninsula	LCO	ArCOIR	Spain	43.319385, -4.511701	21/08/2022	soil		6	761
geography_19	González-Miguéns, R., Cano, E.& Lara, E. (2025). Quaternary ice ages shaped protists phylogeography: the case of Arcellinida in the Iberian Peninsula	LCO	ArCOIR	Spain	43.319385, -4.511701	21/08/2022	soil		6	1701
geography_20	González-Miguéns, R., Cano, E.& Lara, E. (2025). Quaternary ice ages shaped protists phylogeography: the case of Arcellinida in the Iberian Peninsula	LCO	ArCOIR	Spain	43.374420, -4.539215	23/08/2022	soil		6	700
geography_21	González-Miguéns, R., Cano, E.& Lara, E. (2025). Quaternary ice ages shaped protists phylogeography: the case of Arcellinida in the Iberian Peninsula	LCO	ArCOIR	Spain	43.384184, -4.299269	23/08/2022	soil		34	11379
geography_22	González-Miguéns, R., Cano, E.& Lara, E. (2025). Quaternary ice ages shaped protists phylogeography: the case of Arcellinida in the Iberian Peninsula	LCO	ArCOIR	Spain	43.384184, -4.299269	23/08/2022	soil		4	110
geography_25	González-Miguéns, R., Cano, E.& Lara, E. (2025). Quaternary ice ages shaped protists phylogeography: the case of Arcellinida in the Iberian Peninsula	LCO	ArCOIR	Spain	42.906437, -9.084430	31/06/2022	soil		4	1772
geography_26	González-Miguéns, R., Cano, E.& Lara, E. (2025). Quaternary ice ages shaped protists phylogeography: the case of Arcellinida in the Iberian Peninsula	LCO	ArCOIR	Spain	43.251981, -4.070942	27/08/2022	soil		1	6
geography_27	González-Miguéns, R., Cano, E.& Lara, E. (2025). Quaternary ice ages shaped protists phylogeography: the case of Arcellinida in the Iberian Peninsula	LCO	ArCOIR	Spain	42.437307, -4.395935	27/08/2022	soil		4	765
geography_33	González-Miguéns, R., Cano, E.& Lara, E. (2025). Quaternary ice ages shaped protists phylogeography: the case of Arcellinida in the Iberian Peninsula	LCO	ArCOIR	Spain	42.603120, -8.766512	18/09/2022	soil		3	109
geography_34	González-Miguéns, R., Cano, E.& Lara, E. (2025). Quaternary ice ages shaped protists phylogeography: the case of Arcellinida in the Iberian Peninsula	LCO	ArCOIR	Spain	42.603120, -8.766512	18/09/2022	soil		6	2744
geography_35	González-Miguéns, R., Cano, E.& Lara, E. (2025). Quaternary ice ages shaped protists phylogeography: the case of Arcellinida in the Iberian Peninsula	LCO	ArCOIR	Spain	42.667974, -8.714243	21/09/2022	freshwater		16	5806
geography_36	González-Miguéns, R., Cano, E.& Lara, E. (2025). Quaternary ice ages shaped protists phylogeography: the case of Arcellinida in the Iberian Peninsula	LCO	ArCOIR	Spain	42.667974, -8.714243	21/09/2022	freshwater		19	5886
geography_37	González-Miguéns, R., Cano, E.& Lara, E. (2025). Quaternary ice ages shaped protists phylogeography: the case of Arcellinida in the Iberian Peninsula	LCO	ArCOIR	Spain	42.668056, -8.710372	21/09/2022	freshwater		1	32
geography_38	González-Miguéns, R., Cano, E.& Lara, E. (2025). Quaternary ice ages shaped protists phylogeography: the case of Arcellinida in the Iberian Peninsula	LCO	ArCOIR	Spain	42.668056, -8.710372	21/09/2022	freshwater		4	1505
geography_39	González-Miguéns, R., Cano, E.& Lara, E. (2025). Quaternary ice ages shaped protists phylogeography: the case of Arcellinida in the Iberian Peninsula	LCO	ArCOIR	Spain	42.668616, -8.711643	21/09/2022	soil		26	8711
geography_40	González-Miguéns, R., Cano, E.& Lara, E. (2025). Quaternary ice ages shaped protists phylogeography: the case of Arcellinida in the Iberian Peninsula	LCO	ArCOIR	Spain	42.668616, -8.711643	21/09/2022	soil		254	29422
geography_41	González-Miguéns, R., Cano, E.& Lara, E. (2025). Quaternary ice ages shaped protists phylogeography: the case of Arcellinida in the Iberian Peninsula	LCO	ArCOIR	Spain	42.816149, -1.637308	18/09/2022	soil		94	27998
geography_42	González-Miguéns, R., Cano, E.& Lara, E. (2025). Quaternary ice ages shaped protists phylogeography: the case of Arcellinida in the Iberian Peninsula	LCO	ArCOIR	Spain	42.816149, -1.637308	18/09/2022	soil		92	29371
geography_43	González-Miguéns, R., Cano, E.& Lara, E. (2025). Quaternary ice ages shaped protists phylogeography: the case of Arcellinida in the Iberian Peninsula	LCO	ArCOIR	Spain	42.256738, 1.816684	17/09/2022	soil		107	21370
geography_44	González-Miguéns, R., Cano, E.& Lara, E. (2025). Quaternary ice ages shaped protists phylogeography: the case of Arcellinida in the Iberian Peninsula	LCO	ArCOIR	Spain	42.256738, 1.816684	17/09/2022	soil		15	10793
geography_45	González-Miguéns, R., Cano, E.& Lara, E. (2025). Quaternary ice ages shaped protists phylogeography: the case of Arcellinida in the Iberian Peninsula	LCO	ArCOIR	Spain	42.256738, 1.816684	17/09/2022	soil		72	25788
geography_46	González-Miguéns, R., Cano, E.& Lara, E. (2025). Quaternary ice ages shaped protists phylogeography: the case of Arcellinida in the Iberian Peninsula	LCO	ArCOIR	Spain	42.256738, 1.816684	17/09/2022	soil		120	15902
geography_47	González-Miguéns, R., Cano, E.& Lara, E. (2025). Quaternary ice ages shaped protists phylogeography: the case of Arcellinida in the Iberian Peninsula	LCO	ArCOIR	Spain	42.256738, 1.816684	17/09/2022	soil		14	5643
geography_48	González-Miguéns, R., Cano, E.& Lara, E. (2025). Quaternary ice ages shaped protists phylogeography: the case of Arcellinida in the Iberian Peninsula	LCO	ArCOIR	Spain	42.256738, 1.816684	17/09/2022	soil		36	8734
geography_54	González-Miguéns, R., Cano, E.& Lara, E. (2025). Quaternary ice ages shaped protists phylogeography: the case of Arcellinida in the Iberian Peninsula	LCO	ArCOIR	Spain	37.703522, -2.911362	10/07/2022	soil		1	267
geography_55	González-Miguéns, R., Cano, E.& Lara, E. (2025). Quaternary ice ages shaped protists phylogeography: the case of Arcellinida in the Iberian Peninsula	LCO	ArCOIR	France	42.557303, 2.078303	24/09/2022	bog		15	4411
geography_56	González-Miguéns, R., Cano, E.& Lara, E. (2025). Quaternary ice ages shaped protists phylogeography: the case of Arcellinida in the Iberian Peninsula	LCO	ArCOIR	France	42.557303, 2.078303	24/09/2022	bog		35	9565
geography_57	González-Miguéns, R., Cano, E.& Lara, E. (2025). Quaternary ice ages shaped protists phylogeography: the case of Arcellinida in the Iberian Peninsula	LCO	ArCOIR	France	42.556623, 2.076089	24/09/2022	soil		51	8962
geography_58	González-Miguéns, R., Cano, E.& Lara, E. (2025). Quaternary ice ages shaped protists phylogeography: the case of Arcellinida in the Iberian Peninsula	LCO	ArCOIR	France	42.556623, 2.076089	24/09/2022	soil		7	2482
geography_59	González-Miguéns, R., Cano, E.& Lara, E. (2025). Quaternary ice ages shaped protists phylogeography: the case of Arcellinida in the Iberian Peninsula	LCO	ArCOIR	France	42.580236, 2.074402	24/09/2022	soil		1	39
geography_61	González-Miguéns, R., Cano, E.& Lara, E. (2025). Quaternary ice ages shaped protists phylogeography: the case of Arcellinida in the Iberian Peninsula	LCO	ArCOIR	Spain	40.195969, -1.113461	10/07/2022	soil		78	10369
geography_62	González-Miguéns, R., Cano, E.& Lara, E. (2025). Quaternary ice ages shaped protists phylogeography: the case of Arcellinida in the Iberian Peninsula	LCO	ArCOIR	Spain	41.738487, -0.996171	10/05/2022	soil		8	4364
geography_63	González-Miguéns, R., Cano, E.& Lara, E. (2025). Quaternary ice ages shaped protists phylogeography: the case of Arcellinida in the Iberian Peninsula	LCO	ArCOIR	Spain	41.738487, -0.996171	10/05/2022	soil		6	2786
geography_64	González-Miguéns, R., Cano, E.& Lara, E. (2025). Quaternary ice ages shaped protists phylogeography: the case of Arcellinida in the Iberian Peninsula	LCO	ArCOIR	Spain	38.502782, -0.565570	20/05/2022	soil		51	8354
geography_65	González-Miguéns, R., Cano, E.& Lara, E. (2025). Quaternary ice ages shaped protists phylogeography: the case of Arcellinida in the Iberian Peninsula	LCO	ArCOIR	Spain	40.281727, -0.740565	21/05/2022	soil		7	1567
geography_66	González-Miguéns, R., Cano, E.& Lara, E. (2025). Quaternary ice ages shaped protists phylogeography: the case of Arcellinida in the Iberian Peninsula	LCO	ArCOIR	Spain	39.207563, -1.248524	20/05/2022	soil		10	2110
geography_67	González-Miguéns, R., Cano, E.& Lara, E. (2025). Quaternary ice ages shaped protists phylogeography: the case of Arcellinida in the Iberian Peninsula	LCO	ArCOIR	Spain	39.267843, -0.912691	20/05/2022	soil		9	1462
geography_68	González-Miguéns, R., Cano, E.& Lara, E. (2025). Quaternary ice ages shaped protists phylogeography: the case of Arcellinida in the Iberian Peninsula	LCO	ArCOIR	Spain	43.070464, -1.714453	28/10/2022	soil		9	4113
geography_69	González-Miguéns, R., Cano, E.& Lara, E. (2025). Quaternary ice ages shaped protists phylogeography: the case of Arcellinida in the Iberian Peninsula	LCO	ArCOIR	Spain	43.070464, -1.714453	28/10/2022	soil		14	8763
geography_70	González-Miguéns, R., Cano, E.& Lara, E. (2025). Quaternary ice ages shaped protists phylogeography: the case of Arcellinida in the Iberian Peninsula	LCO	ArCOIR	Spain	43.071314, -1.715398	28/10/2022	soil		1	2
geography_71	González-Miguéns, R., Cano, E.& Lara, E. (2025). Quaternary ice ages shaped protists phylogeography: the case of Arcellinida in the Iberian Peninsula	LCO	ArCOIR	Spain	43.071314, -1.715398	28/10/2022	soil		3	577
geography_72	González-Miguéns, R., Cano, E.& Lara, E. (2025). Quaternary ice ages shaped protists phylogeography: the case of Arcellinida in the Iberian Peninsula	LCO	ArCOIR	Spain	40.82612, -3.824858	01/11/2022	soil		6	467
geography_73	González-Miguéns, R., Cano, E.& Lara, E. (2025). Quaternary ice ages shaped protists phylogeography: the case of Arcellinida in the Iberian Peninsula	LCO	ArCOIR	Spain	40.82612, -3.824858	01/11/2022	soil		6	473
geography_74	González-Miguéns, R., Cano, E.& Lara, E. (2025). Quaternary ice ages shaped protists phylogeography: the case of Arcellinida in the Iberian Peninsula	LCO	ArCOIR	Spain	39.454278, -3.610877	30/10/2022	soil		7	344
geography_75	González-Miguéns, R., Cano, E.& Lara, E. (2025). Quaternary ice ages shaped protists phylogeography: the case of Arcellinida in the Iberian Peninsula	LCO	ArCOIR	Spain	39.454278, -3.610877	30/10/2022	soil		5	648
geography_78	González-Miguéns, R., Cano, E.& Lara, E. (2025). Quaternary ice ages shaped protists phylogeography: the case of Arcellinida in the Iberian Peninsula	LCO	ArCOIR	Spain	40.216921, -5.030281	06/11/2022	soil		16	9782
geography_79	González-Miguéns, R., Cano, E.& Lara, E. (2025). Quaternary ice ages shaped protists phylogeography: the case of Arcellinida in the Iberian Peninsula	LCO	ArCOIR	Spain	40.216921, -5.030281	06/11/2022	soil		107	20701
geography_80	González-Miguéns, R., Cano, E.& Lara, E. (2025). Quaternary ice ages shaped protists phylogeography: the case of Arcellinida in the Iberian Peninsula	LCO	ArCOIR	Spain	40.651469, -4.706280	15/11/2022	soil		3	103
geography_81	González-Miguéns, R., Cano, E.& Lara, E. (2025). Quaternary ice ages shaped protists phylogeography: the case of Arcellinida in the Iberian Peninsula	LCO	ArCOIR	Spain	40.651469, -4.706280	15/11/2022	soil		17	6859
geography_82	González-Miguéns, R., Cano, E.& Lara, E. (2025). Quaternary ice ages shaped protists phylogeography: the case of Arcellinida in the Iberian Peninsula	LCO	ArCOIR	Spain	40.090421, -4.788482	10/11/2022	soil		5	4835
geography_83	González-Miguéns, R., Cano, E.& Lara, E. (2025). Quaternary ice ages shaped protists phylogeography: the case of Arcellinida in the Iberian Peninsula	LCO	ArCOIR	Spain	40.090421, -4.788482	10/11/2022	soil		6	5162
geography_84	González-Miguéns, R., Cano, E.& Lara, E. (2025). Quaternary ice ages shaped protists phylogeography: the case of Arcellinida in the Iberian Peninsula	LCO	ArCOIR	Spain	40.089603, -4.789378	10/11/2022	soil		3	918
geography_85	González-Miguéns, R., Cano, E.& Lara, E. (2025). Quaternary ice ages shaped protists phylogeography: the case of Arcellinida in the Iberian Peninsula	LCO	ArCOIR	Spain	40.089603, -4.789378	10/11/2022	soil		19	5137
geography_86	González-Miguéns, R., Cano, E.& Lara, E. (2025). Quaternary ice ages shaped protists phylogeography: the case of Arcellinida in the Iberian Peninsula	LCO	ArCOIR	Spain	42.303194, -8.484272	06/08/2019	bog		7	1487
geography_87	González-Miguéns, R., Cano, E.& Lara, E. (2025). Quaternary ice ages shaped protists phylogeography: the case of Arcellinida in the Iberian Peninsula	LCO	ArCOIR	Spain	42.343656, -3.703844	16/02/2020	soil		6	3321
geography_92	González-Miguéns, R., Cano, E.& Lara, E. (2025). Quaternary ice ages shaped protists phylogeography: the case of Arcellinida in the Iberian Peninsula	LCO	ArCOIR	Spain	40.223708, -5.151769	04/07/2020	soil		6	1791
geography_94	González-Miguéns, R., Cano, E.& Lara, E. (2025). Quaternary ice ages shaped protists phylogeography: the case of Arcellinida in the Iberian Peninsula	LCO	ArCOIR	Spain	39.925689, -5.027033	29/11/2022	soil		6	387
geography_95	González-Miguéns, R., Cano, E.& Lara, E. (2025). Quaternary ice ages shaped protists phylogeography: the case of Arcellinida in the Iberian Peninsula	LCO	ArCOIR	Spain	39.925689, -5.027033	29/11/2022	soil		5	468
geography_96	González-Miguéns, R., Cano, E.& Lara, E. (2025). Quaternary ice ages shaped protists phylogeography: the case of Arcellinida in the Iberian Peninsula	LCO	ArCOIR	Spain	39.925689, -5.027033	29/11/2022	soil		1	143
geography_98	González-Miguéns, R., Cano, E.& Lara, E. (2025). Quaternary ice ages shaped protists phylogeography: the case of Arcellinida in the Iberian Peninsula	LCO	ArCOIR	Spain	39.339700, -5.858186	29/11/2022	soil		1	247
geography_99	González-Miguéns, R., Cano, E.& Lara, E. (2025). Quaternary ice ages shaped protists phylogeography: the case of Arcellinida in the Iberian Peninsula	LCO	ArCOIR	Spain	39.339700, -5.858186	29/11/2022	soil		1	17
geography_100	González-Miguéns, R., Cano, E.& Lara, E. (2025). Quaternary ice ages shaped protists phylogeography: the case of Arcellinida in the Iberian Peninsula	LCO	ArCOIR	Spain	38.627090, -6.370827	29/11/2022	soil		3	259
geography_101	González-Miguéns, R., Cano, E.& Lara, E. (2025). Quaternary ice ages shaped protists phylogeography: the case of Arcellinida in the Iberian Peninsula	LCO	ArCOIR	Spain	38.627090, -6.370827	29/11/2022	soil		7	717
geography_102	González-Miguéns, R., Cano, E.& Lara, E. (2025). Quaternary ice ages shaped protists phylogeography: the case of Arcellinida in the Iberian Peninsula	LCO	ArCOIR	Spain	37.195690, -5.912002	29/11/2022	soil		1	3006
geography_103	González-Miguéns, R., Cano, E.& Lara, E. (2025). Quaternary ice ages shaped protists phylogeography: the case of Arcellinida in the Iberian Peninsula	LCO	ArCOIR	Spain	37.195690, -5.912002	29/11/2022	soil		1	275
geography_104	González-Miguéns, R., Cano, E.& Lara, E. (2025). Quaternary ice ages shaped protists phylogeography: the case of Arcellinida in the Iberian Peninsula	LCO	ArCOIR	Spain	36.569303, -6.023873	29/11/2022	soil		5	3397
geography_105	González-Miguéns, R., Cano, E.& Lara, E. (2025). Quaternary ice ages shaped protists phylogeography: the case of Arcellinida in the Iberian Peninsula	LCO	ArCOIR	Spain	36.569303, -6.023873	29/11/2022	soil		6	3148
geography_106	González-Miguéns, R., Cano, E.& Lara, E. (2025). Quaternary ice ages shaped protists phylogeography: the case of Arcellinida in the Iberian Peninsula	LCO	ArCOIR	Spain	36.569303, -6.023873	29/11/2022	soil		11	2897
geography_107	González-Miguéns, R., Cano, E.& Lara, E. (2025). Quaternary ice ages shaped protists phylogeography: the case of Arcellinida in the Iberian Peninsula	LCO	ArCOIR	Spain	36.569303, -6.023873	29/11/2022	soil		3	74
geography_108	González-Miguéns, R., Cano, E.& Lara, E. (2025). Quaternary ice ages shaped protists phylogeography: the case of Arcellinida in the Iberian Peninsula	LCO	ArCOIR	Spain	36.438823, -5.718949	29/11/2022	soil		1	445
geography_109	González-Miguéns, R., Cano, E.& Lara, E. (2025). Quaternary ice ages shaped protists phylogeography: the case of Arcellinida in the Iberian Peninsula	LCO	ArCOIR	Spain	36.438823, -5.718949	29/11/2022	soil		1	1343
geography_110	González-Miguéns, R., Cano, E.& Lara, E. (2025). Quaternary ice ages shaped protists phylogeography: the case of Arcellinida in the Iberian Peninsula	LCO	ArCOIR	Spain	36.438823, -5.718949	29/11/2022	soil		1	1491
geography_111	González-Miguéns, R., Cano, E.& Lara, E. (2025). Quaternary ice ages shaped protists phylogeography: the case of Arcellinida in the Iberian Peninsula	LCO	ArCOIR	Spain	36.438823, -5.718949	29/11/2022	soil		3	3615
geography_112	González-Miguéns, R., Cano, E.& Lara, E. (2025). Quaternary ice ages shaped protists phylogeography: the case of Arcellinida in the Iberian Peninsula	LCO	ArCOIR	Spain	36.197759, -5.511282	29/11/2022	soil		14	2229
geography_113	González-Miguéns, R., Cano, E.& Lara, E. (2025). Quaternary ice ages shaped protists phylogeography: the case of Arcellinida in the Iberian Peninsula	LCO	ArCOIR	Spain	36.197759, -5.511282	29/11/2022	soil		20	5378
geography_114	González-Miguéns, R., Cano, E.& Lara, E. (2025). Quaternary ice ages shaped protists phylogeography: the case of Arcellinida in the Iberian Peninsula	LCO	ArCOIR	Spain	36.017346, -5.612506	29/11/2022	soil		6	2545
geography_115	González-Miguéns, R., Cano, E.& Lara, E. (2025). Quaternary ice ages shaped protists phylogeography: the case of Arcellinida in the Iberian Peninsula	LCO	ArCOIR	Spain	36.017346, -5.612506	29/11/2022	soil		2	80
geography_116	González-Miguéns, R., Cano, E.& Lara, E. (2025). Quaternary ice ages shaped protists phylogeography: the case of Arcellinida in the Iberian Peninsula	LCO	ArCOIR	Spain	36.067223, -5.531008	30/11/2022	soil		2	1229
geography_117	González-Miguéns, R., Cano, E.& Lara, E. (2025). Quaternary ice ages shaped protists phylogeography: the case of Arcellinida in the Iberian Peninsula	LCO	ArCOIR	Spain	36.067223, -5.531008	30/11/2022	soil		2	466
geography_118	González-Miguéns, R., Cano, E.& Lara, E. (2025). Quaternary ice ages shaped protists phylogeography: the case of Arcellinida in the Iberian Peninsula	LCO	ArCOIR	Spain	36.067223, -5.531008	30/11/2022	soil		3	1536
geography_119	González-Miguéns, R., Cano, E.& Lara, E. (2025). Quaternary ice ages shaped protists phylogeography: the case of Arcellinida in the Iberian Peninsula	LCO	ArCOIR	Spain	36.067223, -5.531008	30/11/2022	soil		11	6090
geography_120	González-Miguéns, R., Cano, E.& Lara, E. (2025). Quaternary ice ages shaped protists phylogeography: the case of Arcellinida in the Iberian Peninsula	LCO	ArCOIR	Spain	36.309139, -5.260557	30/11/2022	soil		18	4952
geography_121	González-Miguéns, R., Cano, E.& Lara, E. (2025). Quaternary ice ages shaped protists phylogeography: the case of Arcellinida in the Iberian Peninsula	LCO	ArCOIR	Spain	36.309139, -5.260557	30/11/2022	soil		36	17721
geography_122	González-Miguéns, R., Cano, E.& Lara, E. (2025). Quaternary ice ages shaped protists phylogeography: the case of Arcellinida in the Iberian Peninsula	LCO	ArCOIR	Spain	36.309139, -5.260557	30/11/2022	soil		43	19807
geography_123	González-Miguéns, R., Cano, E.& Lara, E. (2025). Quaternary ice ages shaped protists phylogeography: the case of Arcellinida in the Iberian Peninsula	LCO	ArCOIR	Spain	36.309139, -5.260557	30/11/2022	soil		12	5809
geography_124	González-Miguéns, R., Cano, E.& Lara, E. (2025). Quaternary ice ages shaped protists phylogeography: the case of Arcellinida in the Iberian Peninsula	LCO	ArCOIR	Spain	36.465622, -5.114271	30/11/2022	soil		22	9632
geography_125	González-Miguéns, R., Cano, E.& Lara, E. (2025). Quaternary ice ages shaped protists phylogeography: the case of Arcellinida in the Iberian Peninsula	LCO	ArCOIR	Spain	36.465622, -5.114271	30/11/2022	soil		68	18407
geography_126	González-Miguéns, R., Cano, E.& Lara, E. (2025). Quaternary ice ages shaped protists phylogeography: the case of Arcellinida in the Iberian Peninsula	LCO	ArCOIR	Spain	36.465622, -5.114271	30/11/2022	soil		86	15295
geography_127	González-Miguéns, R., Cano, E.& Lara, E. (2025). Quaternary ice ages shaped protists phylogeography: the case of Arcellinida in the Iberian Peninsula	LCO	ArCOIR	Spain	36.465622, -5.114271	30/11/2022	soil		17	7374
geography_128	González-Miguéns, R., Cano, E.& Lara, E. (2025). Quaternary ice ages shaped protists phylogeography: the case of Arcellinida in the Iberian Peninsula	LCO	ArCOIR	Spain	36.987258, -4.463955	30/11/2022	soil		14	3047
geography_129	González-Miguéns, R., Cano, E.& Lara, E. (2025). Quaternary ice ages shaped protists phylogeography: the case of Arcellinida in the Iberian Peninsula	LCO	ArCOIR	Spain	36.987258, -4.463955	30/11/2022	soil		7	514
geography_130	González-Miguéns, R., Cano, E.& Lara, E. (2025). Quaternary ice ages shaped protists phylogeography: the case of Arcellinida in the Iberian Peninsula	LCO	ArCOIR	Spain	36.987258, -4.463955	30/11/2022	soil		11	529
geography_131	González-Miguéns, R., Cano, E.& Lara, E. (2025). Quaternary ice ages shaped protists phylogeography: the case of Arcellinida in the Iberian Peninsula	LCO	ArCOIR	Spain	36.987258, -4.463955	30/11/2022	soil		4	69
geography_132	González-Miguéns, R., Cano, E.& Lara, E. (2025). Quaternary ice ages shaped protists phylogeography: the case of Arcellinida in the Iberian Peninsula	LCO	ArCOIR	Spain	37.441560, -4.550966	30/11/2022	soil		6	1231
geography_133	González-Miguéns, R., Cano, E.& Lara, E. (2025). Quaternary ice ages shaped protists phylogeography: the case of Arcellinida in the Iberian Peninsula	LCO	ArCOIR	Spain	37.441560, -4.550966	30/11/2022	soil		5	1006
geography_134	González-Miguéns, R., Cano, E.& Lara, E. (2025). Quaternary ice ages shaped protists phylogeography: the case of Arcellinida in the Iberian Peninsula	LCO	ArCOIR	Spain	37.891858, -4.683730	30/11/2022	soil		6	2532
geography_135	González-Miguéns, R., Cano, E.& Lara, E. (2025). Quaternary ice ages shaped protists phylogeography: the case of Arcellinida in the Iberian Peninsula	LCO	ArCOIR	Spain	37.891858, -4.683730	30/11/2022	soil		11	4521
geography_136	González-Miguéns, R., Cano, E.& Lara, E. (2025). Quaternary ice ages shaped protists phylogeography: the case of Arcellinida in the Iberian Peninsula	LCO	ArCOIR	Spain	38.329602, -3.544785	30/11/2022	soil		3	922
geography_137	González-Miguéns, R., Cano, E.& Lara, E. (2025). Quaternary ice ages shaped protists phylogeography: the case of Arcellinida in the Iberian Peninsula	LCO	ArCOIR	Spain	38.329602, -3.544785	30/11/2022	soil		4	2070
geography_139	González-Miguéns, R., Cano, E.& Lara, E. (2025). Quaternary ice ages shaped protists phylogeography: the case of Arcellinida in the Iberian Peninsula	LCO	ArCOIR	Spain	38.672644, -3.446389	30/11/2022	soil		2	17
geography_140	González-Miguéns, R., Cano, E.& Lara, E. (2025). Quaternary ice ages shaped protists phylogeography: the case of Arcellinida in the Iberian Peninsula	LCO	ArCOIR	Spain	39.479466, -2.075030	26/11/2022	soil		5	3360
geography_141	González-Miguéns, R., Cano, E.& Lara, E. (2025). Quaternary ice ages shaped protists phylogeography: the case of Arcellinida in the Iberian Peninsula	LCO	ArCOIR	Spain	39.479466, -2.075030	26/11/2022	soil		4	2113
geography_142	González-Miguéns, R., Cano, E.& Lara, E. (2025). Quaternary ice ages shaped protists phylogeography: the case of Arcellinida in the Iberian Peninsula	LCO	ArCOIR	Spain	39.270444, -2.316459	26/11/2022	soil		5	2232
connectivity_1	ElKhouri-Vidarte, N., Useros, F., & Lara, E. (2025). Beneath the cedars: exploring the water-energy balance on Arcellinida biodiversity in Lebanon’s cedar forests.	LCO	ArCOIR	Lebanon	33.675417, 35.691625		soil		122	91930
connectivity_2	ElKhouri-Vidarte, N., Useros, F., & Lara, E. (2025). Beneath the cedars: exploring the water-energy balance on Arcellinida biodiversity in Lebanon’s cedar forests.	LCO	ArCOIR	Lebanon	33.675687, 35.69211		soil		93	144406
connectivity_3	ElKhouri-Vidarte, N., Useros, F., & Lara, E. (2025). Beneath the cedars: exploring the water-energy balance on Arcellinida biodiversity in Lebanon’s cedar forests.	LCO	ArCOIR	Lebanon	33.676034, 35.692475		soil		53	39543
connectivity_4	ElKhouri-Vidarte, N., Useros, F., & Lara, E. (2025). Beneath the cedars: exploring the water-energy balance on Arcellinida biodiversity in Lebanon’s cedar forests.	LCO	ArCOIR	Lebanon	33.676966, 35.692838		soil		56	27384
connectivity_5	ElKhouri-Vidarte, N., Useros, F., & Lara, E. (2025). Beneath the cedars: exploring the water-energy balance on Arcellinida biodiversity in Lebanon’s cedar forests.	LCO	ArCOIR	Lebanon	33.677164, 35.692946		soil		112	327174
connectivity_6	ElKhouri-Vidarte, N., Useros, F., & Lara, E. (2025). Beneath the cedars: exploring the water-energy balance on Arcellinida biodiversity in Lebanon’s cedar forests.	LCO	ArCOIR	Lebanon	33.677445, 35.69306		soil		144	352213
connectivity_7	ElKhouri-Vidarte, N., Useros, F., & Lara, E. (2025). Beneath the cedars: exploring the water-energy balance on Arcellinida biodiversity in Lebanon’s cedar forests.	LCO	ArCOIR	Lebanon	33.677425, 35.693077		soil		9	58
connectivity_8	ElKhouri-Vidarte, N., Useros, F., & Lara, E. (2025). Beneath the cedars: exploring the water-energy balance on Arcellinida biodiversity in Lebanon’s cedar forests.	LCO	ArCOIR	Lebanon	33.677765, 35.692566		soil		117	189628
connectivity_9	ElKhouri-Vidarte, N., Useros, F., & Lara, E. (2025). Beneath the cedars: exploring the water-energy balance on Arcellinida biodiversity in Lebanon’s cedar forests.	LCO	ArCOIR	Lebanon	33.677699, 35.692482		soil		153	158660
connectivity_10	ElKhouri-Vidarte, N., Useros, F., & Lara, E. (2025). Beneath the cedars: exploring the water-energy balance on Arcellinida biodiversity in Lebanon’s cedar forests.	LCO	ArCOIR	Lebanon	33.67764, 35.692037		soil		44	23850
connectivity_11	ElKhouri-Vidarte, N., Useros, F., & Lara, E. (2025). Beneath the cedars: exploring the water-energy balance on Arcellinida biodiversity in Lebanon’s cedar forests.	LCO	ArCOIR	Lebanon	33.677897, 35.691692		soil		136	175423
connectivity_12	ElKhouri-Vidarte, N., Useros, F., & Lara, E. (2025). Beneath the cedars: exploring the water-energy balance on Arcellinida biodiversity in Lebanon’s cedar forests.	LCO	ArCOIR	Lebanon	33.677805, 35.691455		soil		107	155854
connectivity_13	ElKhouri-Vidarte, N., Useros, F., & Lara, E. (2025). Beneath the cedars: exploring the water-energy balance on Arcellinida biodiversity in Lebanon’s cedar forests.	LCO	ArCOIR	Lebanon	33.678166, 35.691298		soil		13	6783
connectivity_14	ElKhouri-Vidarte, N., Useros, F., & Lara, E. (2025). Beneath the cedars: exploring the water-energy balance on Arcellinida biodiversity in Lebanon’s cedar forests.	LCO	ArCOIR	Lebanon	33.678437, 35.691744		soil		59	94659
connectivity_15	ElKhouri-Vidarte, N., Useros, F., & Lara, E. (2025). Beneath the cedars: exploring the water-energy balance on Arcellinida biodiversity in Lebanon’s cedar forests.	LCO	ArCOIR	Lebanon	33.678976, 35.691475		soil		40	11055
connectivity_16	ElKhouri-Vidarte, N., Useros, F., & Lara, E. (2025). Beneath the cedars: exploring the water-energy balance on Arcellinida biodiversity in Lebanon’s cedar forests.	LCO	ArCOIR	Lebanon	33.679292, 35.691566		soil		92	133366
connectivity_17	ElKhouri-Vidarte, N., Useros, F., & Lara, E. (2025). Beneath the cedars: exploring the water-energy balance on Arcellinida biodiversity in Lebanon’s cedar forests.	LCO	ArCOIR	Lebanon	33.677762, 35.691639		soil		190	213697
connectivity_18	ElKhouri-Vidarte, N., Useros, F., & Lara, E. (2025). Beneath the cedars: exploring the water-energy balance on Arcellinida biodiversity in Lebanon’s cedar forests.	LCO	ArCOIR	Lebanon	33.67746, 35.692022		soil		28	6543
connectivity_19	ElKhouri-Vidarte, N., Useros, F., & Lara, E. (2025). Beneath the cedars: exploring the water-energy balance on Arcellinida biodiversity in Lebanon’s cedar forests.	LCO	ArCOIR	Lebanon	33.677327, 35.692238		soil		11	141
connectivity_20	ElKhouri-Vidarte, N., Useros, F., & Lara, E. (2025). Beneath the cedars: exploring the water-energy balance on Arcellinida biodiversity in Lebanon’s cedar forests.	LCO	ArCOIR	Lebanon	33.677216, 35.692197		soil		44	30480
connectivity_21	ElKhouri-Vidarte, N., Useros, F., & Lara, E. (2025). Beneath the cedars: exploring the water-energy balance on Arcellinida biodiversity in Lebanon’s cedar forests.	LCO	ArCOIR	Lebanon	33.677042, 35.692006		soil		265	350023
connectivity_22	ElKhouri-Vidarte, N., Useros, F., & Lara, E. (2025). Beneath the cedars: exploring the water-energy balance on Arcellinida biodiversity in Lebanon’s cedar forests.	LCO	ArCOIR	Lebanon	33.676906, 35.691905		soil		32	15936
connectivity_23	ElKhouri-Vidarte, N., Useros, F., & Lara, E. (2025). Beneath the cedars: exploring the water-energy balance on Arcellinida biodiversity in Lebanon’s cedar forests.	LCO	ArCOIR	Lebanon	33.676624, 35.691866		soil		143	175697
connectivity_24	ElKhouri-Vidarte, N., Useros, F., & Lara, E. (2025). Beneath the cedars: exploring the water-energy balance on Arcellinida biodiversity in Lebanon’s cedar forests.	LCO	ArCOIR	Lebanon	33.676451, 35.691684		soil		88	92319
connectivity_25	ElKhouri-Vidarte, N., Useros, F., & Lara, E. (2025). Beneath the cedars: exploring the water-energy balance on Arcellinida biodiversity in Lebanon’s cedar forests.	LCO	ArCOIR	Lebanon	33.676088, 35.691556		soil		113	19173
connectivity_26	ElKhouri-Vidarte, N., Useros, F., & Lara, E. (2025). Beneath the cedars: exploring the water-energy balance on Arcellinida biodiversity in Lebanon’s cedar forests.	LCO	ArCOIR	Lebanon	33.675886, 35.691283		soil		16	1529
connectivity_27	ElKhouri-Vidarte, N., Useros, F., & Lara, E. (2025). Beneath the cedars: exploring the water-energy balance on Arcellinida biodiversity in Lebanon’s cedar forests.	LCO	ArCOIR	Lebanon	33.675802, 35.691164		soil		101	274013
connectivity_28	ElKhouri-Vidarte, N., Useros, F., & Lara, E. (2025). Beneath the cedars: exploring the water-energy balance on Arcellinida biodiversity in Lebanon’s cedar forests.	LCO	ArCOIR	Lebanon	33.675562, 35.691149		soil		44	74634
connectivity_29	ElKhouri-Vidarte, N., Useros, F., & Lara, E. (2025). Beneath the cedars: exploring the water-energy balance on Arcellinida biodiversity in Lebanon’s cedar forests.	LCO	ArCOIR	Lebanon	33.675509, 35.691138		soil		135	207580
connectivity_30	ElKhouri-Vidarte, N., Useros, F., & Lara, E. (2025). Beneath the cedars: exploring the water-energy balance on Arcellinida biodiversity in Lebanon’s cedar forests.	LCO	ArCOIR	Lebanon	33.675181, 35.691235		soil		37	6748
connectivity_31	ElKhouri-Vidarte, N., Useros, F., & Lara, E. (2025). Beneath the cedars: exploring the water-energy balance on Arcellinida biodiversity in Lebanon’s cedar forests.	LCO	ArCOIR	Lebanon	33.675417, 35.691625		soil		3	22
connectivity_53	ElKhouri-Vidarte, N., Useros, F., & Lara, E. (2025). Beneath the cedars: exploring the water-energy balance on Arcellinida biodiversity in Lebanon’s cedar forests.	LCO	ArCOIR	Lebanon	34.208062, 35.932866		soil		55	73475
connectivity_54	ElKhouri-Vidarte, N., Useros, F., & Lara, E. (2025). Beneath the cedars: exploring the water-energy balance on Arcellinida biodiversity in Lebanon’s cedar forests.	LCO	ArCOIR	Lebanon	34.207583, 35.93214		soil		24	1560
connectivity_55	ElKhouri-Vidarte, N., Useros, F., & Lara, E. (2025). Beneath the cedars: exploring the water-energy balance on Arcellinida biodiversity in Lebanon’s cedar forests.	LCO	ArCOIR	Lebanon	34.206987, 35.931131		soil		80	40456
connectivity_56	ElKhouri-Vidarte, N., Useros, F., & Lara, E. (2025). Beneath the cedars: exploring the water-energy balance on Arcellinida biodiversity in Lebanon’s cedar forests.	LCO	ArCOIR	Lebanon	34.207102, 35.929873		soil		26	4051
connectivity_57	ElKhouri-Vidarte, N., Useros, F., & Lara, E. (2025). Beneath the cedars: exploring the water-energy balance on Arcellinida biodiversity in Lebanon’s cedar forests.	LCO	ArCOIR	Lebanon	34.207157, 35.929266		soil		122	107538
connectivity_58	ElKhouri-Vidarte, N., Useros, F., & Lara, E. (2025). Beneath the cedars: exploring the water-energy balance on Arcellinida biodiversity in Lebanon’s cedar forests.	LCO	ArCOIR	Lebanon	34.206942, 35.928416		soil		21	726
connectivity_59	ElKhouri-Vidarte, N., Useros, F., & Lara, E. (2025). Beneath the cedars: exploring the water-energy balance on Arcellinida biodiversity in Lebanon’s cedar forests.	LCO	ArCOIR	Lebanon	34.206796, 35.927367		soil		69	116760
connectivity_60	ElKhouri-Vidarte, N., Useros, F., & Lara, E. (2025). Beneath the cedars: exploring the water-energy balance on Arcellinida biodiversity in Lebanon’s cedar forests.	LCO	ArCOIR	Lebanon	34.207459, 35.92762		soil		33	71245
connectivity_61	ElKhouri-Vidarte, N., Useros, F., & Lara, E. (2025). Beneath the cedars: exploring the water-energy balance on Arcellinida biodiversity in Lebanon’s cedar forests.	LCO	ArCOIR	Lebanon	34.208114, 35.927039		soil		143	496069
connectivity_62	ElKhouri-Vidarte, N., Useros, F., & Lara, E. (2025). Beneath the cedars: exploring the water-energy balance on Arcellinida biodiversity in Lebanon’s cedar forests.	LCO	ArCOIR	Lebanon	34.208548, 35.926755		soil		26	1836
connectivity_63	ElKhouri-Vidarte, N., Useros, F., & Lara, E. (2025). Beneath the cedars: exploring the water-energy balance on Arcellinida biodiversity in Lebanon’s cedar forests.	LCO	ArCOIR	Lebanon	34.208421, 35.925657		soil		19	18555
connectivity_64	ElKhouri-Vidarte, N., Useros, F., & Lara, E. (2025). Beneath the cedars: exploring the water-energy balance on Arcellinida biodiversity in Lebanon’s cedar forests.	LCO	ArCOIR	Lebanon	34.208435, 35.926527		soil		12	16822
connectivity_65	ElKhouri-Vidarte, N., Useros, F., & Lara, E. (2025). Beneath the cedars: exploring the water-energy balance on Arcellinida biodiversity in Lebanon’s cedar forests.	LCO	ArCOIR	Lebanon	34.208818, 35.927835		soil		12	3457
connectivity_66	ElKhouri-Vidarte, N., Useros, F., & Lara, E. (2025). Beneath the cedars: exploring the water-energy balance on Arcellinida biodiversity in Lebanon’s cedar forests.	LCO	ArCOIR	Lebanon	34.209184, 35.927832		soil		53	213168
connectivity_67	ElKhouri-Vidarte, N., Useros, F., & Lara, E. (2025). Beneath the cedars: exploring the water-energy balance on Arcellinida biodiversity in Lebanon’s cedar forests.	LCO	ArCOIR	Lebanon	34.209319, 35.928382		soil		54	73393
connectivity_68	ElKhouri-Vidarte, N., Useros, F., & Lara, E. (2025). Beneath the cedars: exploring the water-energy balance on Arcellinida biodiversity in Lebanon’s cedar forests.	LCO	ArCOIR	Lebanon	34.209426, 35.928677		soil		37	7885
connectivity_69	ElKhouri-Vidarte, N., Useros, F., & Lara, E. (2025). Beneath the cedars: exploring the water-energy balance on Arcellinida biodiversity in Lebanon’s cedar forests.	LCO	ArCOIR	Lebanon	34.209428, 35.929094		soil		90	82904
connectivity_70	ElKhouri-Vidarte, N., Useros, F., & Lara, E. (2025). Beneath the cedars: exploring the water-energy balance on Arcellinida biodiversity in Lebanon’s cedar forests.	LCO	ArCOIR	Lebanon	34.20956, 35.930204		soil		51	209893
connectivity_71	ElKhouri-Vidarte, N., Useros, F., & Lara, E. (2025). Beneath the cedars: exploring the water-energy balance on Arcellinida biodiversity in Lebanon’s cedar forests.	LCO	ArCOIR	Lebanon	34.20947, 35.931074		soil		139	323063
connectivity_72	ElKhouri-Vidarte, N., Useros, F., & Lara, E. (2025). Beneath the cedars: exploring the water-energy balance on Arcellinida biodiversity in Lebanon’s cedar forests.	LCO	ArCOIR	Lebanon	34.209532, 35.931417		soil		146	196072
connectivity_73	ElKhouri-Vidarte, N., Useros, F., & Lara, E. (2025). Beneath the cedars: exploring the water-energy balance on Arcellinida biodiversity in Lebanon’s cedar forests.	LCO	ArCOIR	Lebanon	34.209309, 35.931994		soil		21	4491
connectivity_74	ElKhouri-Vidarte, N., Useros, F., & Lara, E. (2025). Beneath the cedars: exploring the water-energy balance on Arcellinida biodiversity in Lebanon’s cedar forests.	LCO	ArCOIR	Lebanon	34.209173, 35.932362		soil		73	136596
connectivity_75	ElKhouri-Vidarte, N., Useros, F., & Lara, E. (2025). Beneath the cedars: exploring the water-energy balance on Arcellinida biodiversity in Lebanon’s cedar forests.	LCO	ArCOIR	Lebanon	34.209191, 35.932622		soil		137	154975
connectivity_76	ElKhouri-Vidarte, N., Useros, F., & Lara, E. (2025). Beneath the cedars: exploring the water-energy balance on Arcellinida biodiversity in Lebanon’s cedar forests.	LCO	ArCOIR	Lebanon	34.208955, 35.93316		soil		225	792433
connectivity_77	ElKhouri-Vidarte, N., Useros, F., & Lara, E. (2025). Beneath the cedars: exploring the water-energy balance on Arcellinida biodiversity in Lebanon’s cedar forests.	LCO	ArCOIR	Lebanon	34.208771, 35.933201		soil		12	1364
connectivity_78	ElKhouri-Vidarte, N., Useros, F., & Lara, E. (2025). Beneath the cedars: exploring the water-energy balance on Arcellinida biodiversity in Lebanon’s cedar forests.	LCO	ArCOIR	Lebanon	34.208475, 35.932874		soil		7	21
connectivity_79	ElKhouri-Vidarte, N., Useros, F., & Lara, E. (2025). Beneath the cedars: exploring the water-energy balance on Arcellinida biodiversity in Lebanon’s cedar forests.	LCO	ArCOIR	Lebanon	34.208249, 35.932292		soil		242	304611
connectivity_80	ElKhouri-Vidarte, N., Useros, F., & Lara, E. (2025). Beneath the cedars: exploring the water-energy balance on Arcellinida biodiversity in Lebanon’s cedar forests.	LCO	ArCOIR	Lebanon	34.20858, 35.931678		soil		21	427
connectivity_81	ElKhouri-Vidarte, N., Useros, F., & Lara, E. (2025). Beneath the cedars: exploring the water-energy balance on Arcellinida biodiversity in Lebanon’s cedar forests.	LCO	ArCOIR	Lebanon	34.208735, 35.930852		soil		33	33310
connectivity_82	ElKhouri-Vidarte, N., Useros, F., & Lara, E. (2025). Beneath the cedars: exploring the water-energy balance on Arcellinida biodiversity in Lebanon’s cedar forests.	LCO	ArCOIR	Lebanon	34.208856, 35.930301		soil		43	44453
connectivity_83	ElKhouri-Vidarte, N., Useros, F., & Lara, E. (2025). Beneath the cedars: exploring the water-energy balance on Arcellinida biodiversity in Lebanon’s cedar forests.	LCO	ArCOIR	Lebanon	34.208818, 35.927835		soil		9	54
connectivity_105	ElKhouri-Vidarte, N., Useros, F., & Lara, E. (2025). Beneath the cedars: exploring the water-energy balance on Arcellinida biodiversity in Lebanon’s cedar forests.	LCO	ArCOIR	Lebanon	34.244769, 36.048181		soil		22	4027
connectivity_106	ElKhouri-Vidarte, N., Useros, F., & Lara, E. (2025). Beneath the cedars: exploring the water-energy balance on Arcellinida biodiversity in Lebanon’s cedar forests.	LCO	ArCOIR	Lebanon	34.244606, 36.047701		soil		10	471
connectivity_107	ElKhouri-Vidarte, N., Useros, F., & Lara, E. (2025). Beneath the cedars: exploring the water-energy balance on Arcellinida biodiversity in Lebanon’s cedar forests.	LCO	ArCOIR	Lebanon	34.244233, 36.047497		soil		131	296541
connectivity_108	ElKhouri-Vidarte, N., Useros, F., & Lara, E. (2025). Beneath the cedars: exploring the water-energy balance on Arcellinida biodiversity in Lebanon’s cedar forests.	LCO	ArCOIR	Lebanon	34.24425, 36.048838		soil		63	116493
connectivity_109	ElKhouri-Vidarte, N., Useros, F., & Lara, E. (2025). Beneath the cedars: exploring the water-energy balance on Arcellinida biodiversity in Lebanon’s cedar forests.	LCO	ArCOIR	Lebanon	34.244215, 36.048499		soil		115	261527
connectivity_110	ElKhouri-Vidarte, N., Useros, F., & Lara, E. (2025). Beneath the cedars: exploring the water-energy balance on Arcellinida biodiversity in Lebanon’s cedar forests.	LCO	ArCOIR	Lebanon	34.243907, 36.048932		soil		96	301611
connectivity_111	ElKhouri-Vidarte, N., Useros, F., & Lara, E. (2025). Beneath the cedars: exploring the water-energy balance on Arcellinida biodiversity in Lebanon’s cedar forests.	LCO	ArCOIR	Lebanon	34.24324, 36.048274		soil		4	13
connectivity_112	ElKhouri-Vidarte, N., Useros, F., & Lara, E. (2025). Beneath the cedars: exploring the water-energy balance on Arcellinida biodiversity in Lebanon’s cedar forests.	LCO	ArCOIR	Lebanon	34.24324, 36.048274		soil		13	1488
connectivity_113	ElKhouri-Vidarte, N., Useros, F., & Lara, E. (2025). Beneath the cedars: exploring the water-energy balance on Arcellinida biodiversity in Lebanon’s cedar forests.	LCO	ArCOIR	Lebanon	34.243285, 36.048793		soil		67	124357
connectivity_114	ElKhouri-Vidarte, N., Useros, F., & Lara, E. (2025). Beneath the cedars: exploring the water-energy balance on Arcellinida biodiversity in Lebanon’s cedar forests.	LCO	ArCOIR	Lebanon	34.243523, 36.048731		soil		78	86595
connectivity_115	ElKhouri-Vidarte, N., Useros, F., & Lara, E. (2025). Beneath the cedars: exploring the water-energy balance on Arcellinida biodiversity in Lebanon’s cedar forests.	LCO	ArCOIR	Lebanon	34.243682, 36.049074		soil		7	29
connectivity_116	ElKhouri-Vidarte, N., Useros, F., & Lara, E. (2025). Beneath the cedars: exploring the water-energy balance on Arcellinida biodiversity in Lebanon’s cedar forests.	LCO	ArCOIR	Lebanon	34.243555, 36.049435		soil		9	325
connectivity_117	ElKhouri-Vidarte, N., Useros, F., & Lara, E. (2025). Beneath the cedars: exploring the water-energy balance on Arcellinida biodiversity in Lebanon’s cedar forests.	LCO	ArCOIR	Lebanon	34.243489, 36.049425		soil		16	9867
connectivity_118	ElKhouri-Vidarte, N., Useros, F., & Lara, E. (2025). Beneath the cedars: exploring the water-energy balance on Arcellinida biodiversity in Lebanon’s cedar forests.	LCO	ArCOIR	Lebanon	34.243083, 36.049311		soil		10	39
connectivity_119	ElKhouri-Vidarte, N., Useros, F., & Lara, E. (2025). Beneath the cedars: exploring the water-energy balance on Arcellinida biodiversity in Lebanon’s cedar forests.	LCO	ArCOIR	Lebanon	34.242958, 36.049778		soil		1	3
connectivity_120	ElKhouri-Vidarte, N., Useros, F., & Lara, E. (2025). Beneath the cedars: exploring the water-energy balance on Arcellinida biodiversity in Lebanon’s cedar forests.	LCO	ArCOIR	Lebanon	34.242746, 36.049997		soil		8	44
connectivity_121	ElKhouri-Vidarte, N., Useros, F., & Lara, E. (2025). Beneath the cedars: exploring the water-energy balance on Arcellinida biodiversity in Lebanon’s cedar forests.	LCO	ArCOIR	Lebanon	34.24278, 36.050037		soil		10	850
connectivity_122	ElKhouri-Vidarte, N., Useros, F., & Lara, E. (2025). Beneath the cedars: exploring the water-energy balance on Arcellinida biodiversity in Lebanon’s cedar forests.	LCO	ArCOIR	Lebanon	34.24301, 36.050214		soil		5	18
connectivity_123	ElKhouri-Vidarte, N., Useros, F., & Lara, E. (2025). Beneath the cedars: exploring the water-energy balance on Arcellinida biodiversity in Lebanon’s cedar forests.	LCO	ArCOIR	Lebanon	34.243175, 36.050615		soil		9	3704
connectivity_124	ElKhouri-Vidarte, N., Useros, F., & Lara, E. (2025). Beneath the cedars: exploring the water-energy balance on Arcellinida biodiversity in Lebanon’s cedar forests.	LCO	ArCOIR	Lebanon	34.243089, 36.049949		soil		7	199
connectivity_125	ElKhouri-Vidarte, N., Useros, F., & Lara, E. (2025). Beneath the cedars: exploring the water-energy balance on Arcellinida biodiversity in Lebanon’s cedar forests.	LCO	ArCOIR	Lebanon	34.243416, 36.050084		soil		10	794
connectivity_126	ElKhouri-Vidarte, N., Useros, F., & Lara, E. (2025). Beneath the cedars: exploring the water-energy balance on Arcellinida biodiversity in Lebanon’s cedar forests.	LCO	ArCOIR	Lebanon	34.243528, 36.04989		soil		11	36
connectivity_127	ElKhouri-Vidarte, N., Useros, F., & Lara, E. (2025). Beneath the cedars: exploring the water-energy balance on Arcellinida biodiversity in Lebanon’s cedar forests.	LCO	ArCOIR	Lebanon	34.243641, 36.049204		soil		11	16784
connectivity_128	ElKhouri-Vidarte, N., Useros, F., & Lara, E. (2025). Beneath the cedars: exploring the water-energy balance on Arcellinida biodiversity in Lebanon’s cedar forests.	LCO	ArCOIR	Lebanon	34.243818, 36.050014		soil		4	10
connectivity_129	ElKhouri-Vidarte, N., Useros, F., & Lara, E. (2025). Beneath the cedars: exploring the water-energy balance on Arcellinida biodiversity in Lebanon’s cedar forests.	LCO	ArCOIR	Lebanon	34.243619, 36.050221		soil		27	34227
connectivity_130	ElKhouri-Vidarte, N., Useros, F., & Lara, E. (2025). Beneath the cedars: exploring the water-energy balance on Arcellinida biodiversity in Lebanon’s cedar forests.	LCO	ArCOIR	Lebanon	34.243514, 36.050384		soil		18	6137
connectivity_131	ElKhouri-Vidarte, N., Useros, F., & Lara, E. (2025). Beneath the cedars: exploring the water-energy balance on Arcellinida biodiversity in Lebanon’s cedar forests.	LCO	ArCOIR	Lebanon	34.243869, 36.050053		soil		39	46047
connectivity_132	ElKhouri-Vidarte, N., Useros, F., & Lara, E. (2025). Beneath the cedars: exploring the water-energy balance on Arcellinida biodiversity in Lebanon’s cedar forests.	LCO	ArCOIR	Lebanon	34.244387, 36.049562		soil		4	545
connectivity_133	ElKhouri-Vidarte, N., Useros, F., & Lara, E. (2025). Beneath the cedars: exploring the water-energy balance on Arcellinida biodiversity in Lebanon’s cedar forests.	LCO	ArCOIR	Lebanon	34.244484, 36.049615		soil		90	360550
connectivity_134	ElKhouri-Vidarte, N., Useros, F., & Lara, E. (2025). Beneath the cedars: exploring the water-energy balance on Arcellinida biodiversity in Lebanon’s cedar forests.	LCO	ArCOIR	Lebanon	34.2449, 36.04828		soil		61	133092
connectivity_157	ElKhouri-Vidarte, N., Useros, F., & Lara, E. (2025). Beneath the cedars: exploring the water-energy balance on Arcellinida biodiversity in Lebanon’s cedar forests.	LCO	ArCOIR	Lebanon	34.3102, 35.991741		soil		100	99503
connectivity_158	ElKhouri-Vidarte, N., Useros, F., & Lara, E. (2025). Beneath the cedars: exploring the water-energy balance on Arcellinida biodiversity in Lebanon’s cedar forests.	LCO	ArCOIR	Lebanon	34.310867, 35.991612		soil		60	109862
connectivity_159	ElKhouri-Vidarte, N., Useros, F., & Lara, E. (2025). Beneath the cedars: exploring the water-energy balance on Arcellinida biodiversity in Lebanon’s cedar forests.	LCO	ArCOIR	Lebanon	34.311111, 35.991822		soil		48	114530
connectivity_160	ElKhouri-Vidarte, N., Useros, F., & Lara, E. (2025). Beneath the cedars: exploring the water-energy balance on Arcellinida biodiversity in Lebanon’s cedar forests.	LCO	ArCOIR	Lebanon	34.31133, 35.992008		soil		10	2204
connectivity_161	ElKhouri-Vidarte, N., Useros, F., & Lara, E. (2025). Beneath the cedars: exploring the water-energy balance on Arcellinida biodiversity in Lebanon’s cedar forests.	LCO	ArCOIR	Lebanon	34.308732, 35.989591		soil		35	110638
connectivity_183	ElKhouri-Vidarte, N., Useros, F., & Lara, E. (2025). Beneath the cedars: exploring the water-energy balance on Arcellinida biodiversity in Lebanon’s cedar forests.	LCO	ArCOIR	Lebanon	34.308843, 35.991627		soil		20	2841
connectivity_184	ElKhouri-Vidarte, N., Useros, F., & Lara, E. (2025). Beneath the cedars: exploring the water-energy balance on Arcellinida biodiversity in Lebanon’s cedar forests.	LCO	ArCOIR	Lebanon	34.307509, 35.992418		soil		133	276744
connectivity_185	ElKhouri-Vidarte, N., Useros, F., & Lara, E. (2025). Beneath the cedars: exploring the water-energy balance on Arcellinida biodiversity in Lebanon’s cedar forests.	LCO	ArCOIR	Lebanon	34.30705, 35.992215		soil		69	21348
connectivity_186	ElKhouri-Vidarte, N., Useros, F., & Lara, E. (2025). Beneath the cedars: exploring the water-energy balance on Arcellinida biodiversity in Lebanon’s cedar forests.	LCO	ArCOIR	Lebanon	34.306628, 35.992401		soil		44	61509
connectivity_187	ElKhouri-Vidarte, N., Useros, F., & Lara, E. (2025). Beneath the cedars: exploring the water-energy balance on Arcellinida biodiversity in Lebanon’s cedar forests.	LCO	ArCOIR	Lebanon	34.306129, 35.992462		soil		43	53096
connectivity_188	ElKhouri-Vidarte, N., Useros, F., & Lara, E. (2025). Beneath the cedars: exploring the water-energy balance on Arcellinida biodiversity in Lebanon’s cedar forests.	LCO	ArCOIR	Lebanon	34.305625, 35.992757		soil		130	328445
connectivity_189	ElKhouri-Vidarte, N., Useros, F., & Lara, E. (2025). Beneath the cedars: exploring the water-energy balance on Arcellinida biodiversity in Lebanon’s cedar forests.	LCO	ArCOIR	Lebanon	34.304916, 35.99268		soil		29	28956
connectivity_190	ElKhouri-Vidarte, N., Useros, F., & Lara, E. (2025). Beneath the cedars: exploring the water-energy balance on Arcellinida biodiversity in Lebanon’s cedar forests.	LCO	ArCOIR	Lebanon	34.305514, 35.992129		soil		66	74481
connectivity_191	ElKhouri-Vidarte, N., Useros, F., & Lara, E. (2025). Beneath the cedars: exploring the water-energy balance on Arcellinida biodiversity in Lebanon’s cedar forests.	LCO	ArCOIR	Lebanon	34.305756, 35.992211		soil		44	29374
connectivity_192	ElKhouri-Vidarte, N., Useros, F., & Lara, E. (2025). Beneath the cedars: exploring the water-energy balance on Arcellinida biodiversity in Lebanon’s cedar forests.	LCO	ArCOIR	Lebanon	34.306284, 35.991963		soil		36	23445
connectivity_193	ElKhouri-Vidarte, N., Useros, F., & Lara, E. (2025). Beneath the cedars: exploring the water-energy balance on Arcellinida biodiversity in Lebanon’s cedar forests.	LCO	ArCOIR	Lebanon	34.306335, 35.992057		soil		87	221120
connectivity_194	ElKhouri-Vidarte, N., Useros, F., & Lara, E. (2025). Beneath the cedars: exploring the water-energy balance on Arcellinida biodiversity in Lebanon’s cedar forests.	LCO	ArCOIR	Lebanon	34.306546, 35.991886		soil		39	6908
connectivity_195	ElKhouri-Vidarte, N., Useros, F., & Lara, E. (2025). Beneath the cedars: exploring the water-energy balance on Arcellinida biodiversity in Lebanon’s cedar forests.	LCO	ArCOIR	Lebanon	34.306834, 35.991735		soil		45	36282
connectivity_196	ElKhouri-Vidarte, N., Useros, F., & Lara, E. (2025). Beneath the cedars: exploring the water-energy balance on Arcellinida biodiversity in Lebanon’s cedar forests.	LCO	ArCOIR	Lebanon	34.307084, 35.991664		soil		50	105659
connectivity_197	ElKhouri-Vidarte, N., Useros, F., & Lara, E. (2025). Beneath the cedars: exploring the water-energy balance on Arcellinida biodiversity in Lebanon’s cedar forests.	LCO	ArCOIR	Lebanon	34.307492, 35.991621		soil		47	43994
connectivity_198	ElKhouri-Vidarte, N., Useros, F., & Lara, E. (2025). Beneath the cedars: exploring the water-energy balance on Arcellinida biodiversity in Lebanon’s cedar forests.	LCO	ArCOIR	Lebanon	34.308155, 35.991359		soil		120	194967
connectivity_199	ElKhouri-Vidarte, N., Useros, F., & Lara, E. (2025). Beneath the cedars: exploring the water-energy balance on Arcellinida biodiversity in Lebanon’s cedar forests.	LCO	ArCOIR	Lebanon	34.308238, 35.991309		soil		60	23754
connectivity_200	ElKhouri-Vidarte, N., Useros, F., & Lara, E. (2025). Beneath the cedars: exploring the water-energy balance on Arcellinida biodiversity in Lebanon’s cedar forests.	LCO	ArCOIR	Lebanon	34.308422, 35.991217		soil		28	7838
connectivity_201	ElKhouri-Vidarte, N., Useros, F., & Lara, E. (2025). Beneath the cedars: exploring the water-energy balance on Arcellinida biodiversity in Lebanon’s cedar forests.	LCO	ArCOIR	Lebanon	34.308657, 35.990945		soil		110	154686
connectivity_202	ElKhouri-Vidarte, N., Useros, F., & Lara, E. (2025). Beneath the cedars: exploring the water-energy balance on Arcellinida biodiversity in Lebanon’s cedar forests.	LCO	ArCOIR	Lebanon	34.308732, 35.989591		soil		85	71349
connectivity_203	ElKhouri-Vidarte, N., Useros, F., & Lara, E. (2025). Beneath the cedars: exploring the water-energy balance on Arcellinida biodiversity in Lebanon’s cedar forests.	LCO	ArCOIR	Lebanon	34.309077, 35.991372		soil		15	15896
connectivity_204	ElKhouri-Vidarte, N., Useros, F., & Lara, E. (2025). Beneath the cedars: exploring the water-energy balance on Arcellinida biodiversity in Lebanon’s cedar forests.	LCO	ArCOIR	Lebanon	34.309572, 35.990919		soil		47	79226
connectivity_205	ElKhouri-Vidarte, N., Useros, F., & Lara, E. (2025). Beneath the cedars: exploring the water-energy balance on Arcellinida biodiversity in Lebanon’s cedar forests.	LCO	ArCOIR	Lebanon	34.309597, 35.991252		soil		77	80018
connectivity_206	ElKhouri-Vidarte, N., Useros, F., & Lara, E. (2025). Beneath the cedars: exploring the water-energy balance on Arcellinida biodiversity in Lebanon’s cedar forests.	LCO	ArCOIR	Lebanon	34.30979, 35.99145		soil		118	239541
connectivity_207	ElKhouri-Vidarte, N., Useros, F., & Lara, E. (2025). Beneath the cedars: exploring the water-energy balance on Arcellinida biodiversity in Lebanon’s cedar forests.	LCO	ArCOIR	Lebanon	34.309834, 35.991717		soil		35	14347
connectivity_208	ElKhouri-Vidarte, N., Useros, F., & Lara, E. (2025). Beneath the cedars: exploring the water-energy balance on Arcellinida biodiversity in Lebanon’s cedar forests.	LCO	ArCOIR	Lebanon	34.31006, 35.991781		soil		79	137346
ecosystem_1	pending publication	LCO	ArCOIR	Bulgaria	42.947399, 27.900997	08.10.2022	salt_impacted		4	29
ecosystem_2	pending publication	LCO	ArCOIR	Bulgaria	43.591334, 28.571160	05.10.2022	salt_impacted		5	21
ecosystem_3	pending publication	LCO	ArCOIR	Bulgaria	43.200735, 27.923506	08.10.2022	salt_impacted		16	156
ecosystem_4	pending publication	LCO	ArCOIR	Bulgaria	42.491301, 27.482610	17.09.2022	salt_impacted		14	158
ecosystem_5	pending publication	LCO	ArCOIR	Bulgaria	42.975070, 25.483816	08.11.2022	soil		45	7573
ecosystem_6	pending publication	LCO	ArCOIR	Bulgaria	42.248908, 23.805354	23.10.2022	soil		90	355709
ecosystem_7	pending publication	LCO	ArCOIR	Bulgaria	42.245133, 23.803116	23.10.2022	soil		189	362606
ecosystem_8	pending publication	LCO	ArCOIR	Bulgaria	43.122813, 23.125033	18.10.2022	soil		11	7951
ecosystem_9	pending publication	LCO	ArCOIR	Bulgaria	42.899492, 24.554888	08.11.2022	soil		67	219632
ecosystem_10	pending publication	LCO	ArCOIR	Bulgaria	43.333884, 22.904240	28.10.2022	soil		150	241205
ecosystem_11	pending publication	LCO	ArCOIR	Bulgaria	42.620383, 23.299403	24.11.2022	soil		75	127851
ecosystem_12	pending publication	LCO	ArCOIR	Bulgaria	42.589282, 23.348243	24.11.2022	soil		9	1281
ecosystem_13	pending publication	LCO	ArCOIR	Bulgaria	42.264893, 23.296895	31.10.2022	soil		90	152592
ecosystem_14	pending publication	LCO	ArCOIR	Bulgaria	43.652310, 26.071428	05.11.2022	soil		127	226373
ecosystem_15	pending publication	LCO	ArCOIR	Bulgaria	43.076410, 25.554222	08.11.2022	soil		96	134342
ecosystem_16	pending publication	LCO	ArCOIR	Bulgaria	42.877329, 27.890079	03.11.2022	soil		58	87393
ecosystem_17	pending publication	LCO	ArCOIR	Bulgaria	43.694842, 25.987384	04.11.2022	soil		8	34
ecosystem_18	pending publication	LCO	ArCOIR	Bulgaria	43.022510, 27.886974	08.10.2022	soil		134	220569
ecosystem_19	pending publication	LCO	ArCOIR	Bulgaria	43.805825, 22.843043	18.10.2022	soil		15	222
ecosystem_20	pending publication	LCO	ArCOIR	Bulgaria	42.879056, 27.887709	03.11.2022	soil		137	330457
ecosystem_21	pending publication	LCO	ArCOIR	Bulgaria	43.077299, 25.645574	10.11.2022	soil		128	325254
ecosystem_22	pending publication	LCO	ArCOIR	Bulgaria	42.356193, 22.950141	28.09.2022	soil		129	262990
ecosystem_23	pending publication	LCO	ArCOIR	Bulgaria	42.478013, 23.399367	31.10.2022	soil		122	298815
ecosystem_24	pending publication	LCO	ArCOIR	Bulgaria	43.383575, 28.470726	07.10.2022	soil		41	61998
ecosystem_25	pending publication	LCO	ArCOIR	Bulgaria	43.166954, 27.940480	08.10.2022	soil		146	165663
ecosystem_26	pending publication	LCO	ArCOIR	Bulgaria	42.616925, 23.161828	13.11.2022	soil		104	266785
ecosystem_27	pending publication	LCO	ArCOIR	Bulgaria	42.353593, 22.573896	26.09.2022	soil		57	104552
ecosystem_28	pending publication	LCO	ArCOIR	Bulgaria	42.233249, 23.821099	22.10.2022	soil		52	83726
ecosystem_29	pending publication	LCO	ArCOIR	Bulgaria	42.960296, 27.875899	08.10.2022	soil		56	208257
ecosystem_30	pending publication	LCO	ArCOIR	Bulgaria	41.769782, 24.148902	11.07.2022	soil		38	105399
ecosystem_31	pending publication	LCO	ArCOIR	Bulgaria	42.646270, 23.284865	24.11.2022	soil		61	210121
ecosystem_32	pending publication	LCO	ArCOIR	Bulgaria	42.628416, 23.308453	24.11.2022	soil		53	249419
ecosystem_33	pending publication	LCO	ArCOIR	Bulgaria	43.122899, 23.125129	18.10.2022	bog		11	3164
ecosystem_34	pending publication	LCO	ArCOIR	Bulgaria	42.611996, 23.239121	28.10.2022	bog		12	140540
ecosystem_35	pending publication	LCO	ArCOIR	Bulgaria	42.611677, 23.239660	28.10.2022	bog		19	106120
ecosystem_36	pending publication	LCO	ArCOIR	Bulgaria	42.229070, 23.362711	31.10.2022	bog		15	71013
ecosystem_37	pending publication	LCO	ArCOIR	Bulgaria	42.203252, 23.318016	12.07.2022	bog		20	169448
ecosystem_38	pending publication	LCO	ArCOIR	Bulgaria	43.125482, 23.125291	18.10.2022	bog		42	139945
ecosystem_50	pending publication	LCO	ArCOIR	Bulgaria	42.659535, 23.307474	28.10.2022	freshwater		7	74
ecosystem_51	pending publication	LCO	ArCOIR	Bulgaria	42.662259, 23.308157	28.10.2022	freshwater		82	144609
ecosystem_52	pending publication	LCO	ArCOIR	Bulgaria	42.662259, 23.308157	28.10.2022	freshwater		47	117372
ecosystem_53	pending publication	LCO	ArCOIR	Bulgaria	42.667902, 23.307574	28.10.2022	freshwater		12	92
ecosystem_54	pending publication	LCO	ArCOIR	Bulgaria	42.727092, 23.459937	27.10.2022	freshwater		145	335752
ecosystem_55	pending publication	LCO	ArCOIR	Bulgaria	42.590009, 23.423880	27.10.2022	freshwater		87	140766
ecosystem_56	pending publication	LCO	ArCOIR	Bulgaria	42.663401, 23.399680	26.10.2022	freshwater		78	94748
ecosystem_57	pending publication	LCO	ArCOIR	Bulgaria	42.619856, 23.162329	13.11.2022	freshwater		52	31398
ecosystem_58	pending publication	LCO	ArCOIR	Bulgaria	42.619856, 23.162329	13.11.2022	freshwater		19	3023
ecosystem_59	pending publication	LCO	ArCOIR	Bulgaria	43.586582, 28.570305	05.10.2022	freshwater		40	19054
ecosystem_60	pending publication	LCO	ArCOIR	Bulgaria	43.586582, 28.570305	05.10.2022	freshwater		14	148
ecosystem_61	pending publication	LCO	ArCOIR	Bulgaria	43.272828, 24.089840	05.11.2022	soil		6	1523
ecosystem_62	pending publication	LCO	ArCOIR	Bulgaria	43.613387, 25.975665	03.11.2022	soil		22	16477
ecosystem_63	pending publication	LCO	ArCOIR	Bulgaria	42.964634, 27.894848	08.10.2022	soil		17	10038
ecosystem_64	pending publication	LCO	ArCOIR	Bulgaria	42.964634, 27.894848	08.10.2022	soil		35	32176
ecosystem_65	pending publication	LCO	ArCOIR	Bulgaria	42.030400, 26.149030	16.09.2022	soil		46	112178
ecosystem_66	pending publication	LCO	ArCOIR	Bulgaria	43.088121, 25.640593	10.11.2022	soil		8	4018
ecosystem_67	pending publication	LCO	ArCOIR	Bulgaria	43.383571, 28.470730	07.10.2022	soil		128	236321
ecosystem_68	pending publication	LCO	ArCOIR	Bulgaria	43.676998, 28.557195	03.10.2022	soil		19	28164
ecosystem_69	pending publication	LCO	ArCOIR	Bulgaria	43.587147, 28.572090	04.10.2022	soil		71	160546
ecosystem_70	pending publication	LCO	ArCOIR	Bulgaria	41.898906, 26.093250	17.09.2022	soil		33	282631
ecosystem_71	pending publication	LCO	ArCOIR	Bulgaria	3.126283, 23.124631	18.10.2022	soil		52	295067
ecosystem_72	pending publication	LCO	ArCOIR	Bulgaria	42.817585, 25.485397	08.11.2022	soil		85	332823
ecosystem_73	pending publication	LCO	ArCOIR	Bulgaria	43.805822, 22.843638	18.10.2022	soil		93	219463
ecosystem_74	pending publication	LCO	ArCOIR	Bulgaria	43.694524, 25.987358	04.11.2022	soil		90	295119
ecosystem_75	pending publication	LCO	ArCOIR	Bulgaria	42.248895, 23.805450	23.10.2022	soil		112	309819
ecosystem_76	pending publication	LCO	ArCOIR	Bulgaria	42.309946, 23.856831	22.10.2022	soil		138	258541
ecosystem_77	pending publication	LCO	ArCOIR	Bulgaria	43.384787, 28.471019	07.10.2022	soil		64	142797
ecosystem_78	pending publication	LCO	ArCOIR	Bulgaria	43.365843, 28.465576	07.10.2022	soil		100	211908
ecosystem_79	pending publication	LCO	ArCOIR	Bulgaria	42.618725, 23.299116	24.11.2022	soil		90	235188
ecosystem_80	pending publication	LCO	ArCOIR	Bulgaria	42.579892, 23.347444	24.11.2022	soil		68	275619
ecosystem_81	pending publication	LCO	ArCOIR	Bulgaria	42.638579, 23.219765	10.02.2023	soil		48	95963
ecosystem_82	pending publication	LCO	ArCOIR	Bulgaria	42.976088, 25.471916	08.11.2022	soil		110	228021
ecosystem_83	pending publication	LCO	ArCOIR	Bulgaria	42.876063, 27.892744	03.11.2022	soil		104	209771
ecosystem_84	pending publication	LCO	ArCOIR	Bulgaria	42.353272, 22.563884	26.09.2022	soil		65	68713
ecosystem_85	pending publication	LCO	ArCOIR	Bulgaria	42.641185, 23.320129	24.11.2022	soil		28	47625
ecosystem_86	pending publication	LCO	ArCOIR	Bulgaria	42.650008, 23.275024	24.11.2022	soil		44	141717
cloning_1	González-Miguéns, R., Cano, E., Guillén-Oterino, A., Quesada, A., Lahr, D. J., Tenorio-Rodríguez, D., ... & Singer, D. (2023). A needle in a haystack: a new metabarcoding approach to survey diversity at the species level of Arcellinida (Amoebozoa: Tubulinea). Molecular Ecology Resources, 23(5), 1034-1049.	LCO	ArCOIR	Antartida	-62.6272, -61.0230	2019	freshwater		1	1
cloning_2	González-Miguéns, R., Cano, E., Guillén-Oterino, A., Quesada, A., Lahr, D. J., Tenorio-Rodríguez, D., ... & Singer, D. (2023). A needle in a haystack: a new metabarcoding approach to survey diversity at the species level of Arcellinida (Amoebozoa: Tubulinea). Molecular Ecology Resources, 23(5), 1034-1049.	LCO	ArCOIR	Spain	42.120420, -6.731126	2019	freshwater		4	4
cloning_3	González-Miguéns, R., Cano, E., Guillén-Oterino, A., Quesada, A., Lahr, D. J., Tenorio-Rodríguez, D., ... & Singer, D. (2023). A needle in a haystack: a new metabarcoding approach to survey diversity at the species level of Arcellinida (Amoebozoa: Tubulinea). Molecular Ecology Resources, 23(5), 1034-1049.	LCO	ArCOIR	Spain	43.732840, -7.871843	14/08/2020	soil		2	2
cloning_4	González-Miguéns, R., Cano, E., Guillén-Oterino, A., Quesada, A., Lahr, D. J., Tenorio-Rodríguez, D., ... & Singer, D. (2023). A needle in a haystack: a new metabarcoding approach to survey diversity at the species level of Arcellinida (Amoebozoa: Tubulinea). Molecular Ecology Resources, 23(5), 1034-1049.	LCO	ArCOIR	Spain	42.344733, -3.706544	16/02/2020	soil		6	6
cloning_5	González-Miguéns, R., Cano, E., Guillén-Oterino, A., Quesada, A., Lahr, D. J., Tenorio-Rodríguez, D., ... & Singer, D. (2023). A needle in a haystack: a new metabarcoding approach to survey diversity at the species level of Arcellinida (Amoebozoa: Tubulinea). Molecular Ecology Resources, 23(5), 1034-1049.	LCO	ArCOIR	Spain	42.343656, -3.703844	16/02/2020	soil		2	2
cloning_6	González-Miguéns, R., Cano, E., Guillén-Oterino, A., Quesada, A., Lahr, D. J., Tenorio-Rodríguez, D., ... & Singer, D. (2023). A needle in a haystack: a new metabarcoding approach to survey diversity at the species level of Arcellinida (Amoebozoa: Tubulinea). Molecular Ecology Resources, 23(5), 1034-1049.	LCO	ArCOIR	Spain	42.735664, -3.801736	15/02/2020	soil		1	1
cloning_7	González-Miguéns, R., Cano, E., Guillén-Oterino, A., Quesada, A., Lahr, D. J., Tenorio-Rodríguez, D., ... & Singer, D. (2023). A needle in a haystack: a new metabarcoding approach to survey diversity at the species level of Arcellinida (Amoebozoa: Tubulinea). Molecular Ecology Resources, 23(5), 1034-1049.	LCO	ArCOIR	Spain	43.716821, -7.896318	14/08/2020	soil		2	2
cloning_8	González-Miguéns, R., Cano, E., Guillén-Oterino, A., Quesada, A., Lahr, D. J., Tenorio-Rodríguez, D., ... & Singer, D. (2023). A needle in a haystack: a new metabarcoding approach to survey diversity at the species level of Arcellinida (Amoebozoa: Tubulinea). Molecular Ecology Resources, 23(5), 1034-1049.	LCO	ArCOIR	Spain	42.478333, -8.901417	14/08/2020	soil		4	4
cloning_9	González-Miguéns, R., Cano, E., Guillén-Oterino, A., Quesada, A., Lahr, D. J., Tenorio-Rodríguez, D., ... & Singer, D. (2023). A needle in a haystack: a new metabarcoding approach to survey diversity at the species level of Arcellinida (Amoebozoa: Tubulinea). Molecular Ecology Resources, 23(5), 1034-1049.	LCO	ArCOIR	Spain	43.426011, -8.128678	15/08/2020	soil		2	2
cloning_10	González-Miguéns, R., Cano, E., Guillén-Oterino, A., Quesada, A., Lahr, D. J., Tenorio-Rodríguez, D., ... & Singer, D. (2023). A needle in a haystack: a new metabarcoding approach to survey diversity at the species level of Arcellinida (Amoebozoa: Tubulinea). Molecular Ecology Resources, 23(5), 1034-1049.	LCO	ArCOIR	Spain	42.687019, -8.726286	07/03/2020	soil		3	3
cloning_11	González-Miguéns, R., Cano, E., Guillén-Oterino, A., Quesada, A., Lahr, D. J., Tenorio-Rodríguez, D., ... & Singer, D. (2023). A needle in a haystack: a new metabarcoding approach to survey diversity at the species level of Arcellinida (Amoebozoa: Tubulinea). Molecular Ecology Resources, 23(5), 1034-1049.	LCO	ArCOIR	Spain	42.668294, -8.714286	12/07/2019	soil		2	2
cloning_12	González-Miguéns, R., Cano, E., Guillén-Oterino, A., Quesada, A., Lahr, D. J., Tenorio-Rodríguez, D., ... & Singer, D. (2023). A needle in a haystack: a new metabarcoding approach to survey diversity at the species level of Arcellinida (Amoebozoa: Tubulinea). Molecular Ecology Resources, 23(5), 1034-1049.	LCO	ArCOIR	Spain	43.569389, -6.293333	14/08/2020	soil		3	3
cloning_16	González-Miguéns, R., Cano, E., Guillén-Oterino, A., Quesada, A., Lahr, D. J., Tenorio-Rodríguez, D., ... & Singer, D. (2023). A needle in a haystack: a new metabarcoding approach to survey diversity at the species level of Arcellinida (Amoebozoa: Tubulinea). Molecular Ecology Resources, 23(5), 1034-1049.	LCO	ArCOIR	Spain	41.852589, -2.783518	11/05/2019	soil		1	1
cloning_17	González-Miguéns, R., Cano, E., Guillén-Oterino, A., Quesada, A., Lahr, D. J., Tenorio-Rodríguez, D., ... & Singer, D. (2023). A needle in a haystack: a new metabarcoding approach to survey diversity at the species level of Arcellinida (Amoebozoa: Tubulinea). Molecular Ecology Resources, 23(5), 1034-1049.	LCO	ArCOIR	Spain	42.584258, -9.045280	13/08/2020	soil		2	2
cloning_20	González-Miguéns, R., Cano, E., Guillén-Oterino, A., Quesada, A., Lahr, D. J., Tenorio-Rodríguez, D., ... & Singer, D. (2023). A needle in a haystack: a new metabarcoding approach to survey diversity at the species level of Arcellinida (Amoebozoa: Tubulinea). Molecular Ecology Resources, 23(5), 1034-1049.	LCO	ArCOIR	Spain	40.509789, -3.751213	20/07/2019	soil		2	2
cloning_21	González-Miguéns, R., Cano, E., Guillén-Oterino, A., Quesada, A., Lahr, D. J., Tenorio-Rodríguez, D., ... & Singer, D. (2023). A needle in a haystack: a new metabarcoding approach to survey diversity at the species level of Arcellinida (Amoebozoa: Tubulinea). Molecular Ecology Resources, 23(5), 1034-1049.	LCO	ArCOIR	Spain	42.686717, -8.727122	07/03/2020	soil		1	1
cloning_22	González-Miguéns, R., Cano, E., Guillén-Oterino, A., Quesada, A., Lahr, D. J., Tenorio-Rodríguez, D., ... & Singer, D. (2023). A needle in a haystack: a new metabarcoding approach to survey diversity at the species level of Arcellinida (Amoebozoa: Tubulinea). Molecular Ecology Resources, 23(5), 1034-1049.	LCO	ArCOIR	Spain	43.186386, -7.890778	29/02/2020	soil		2	2
cloning_23	González-Miguéns, R., Cano, E., Guillén-Oterino, A., Quesada, A., Lahr, D. J., Tenorio-Rodríguez, D., ... & Singer, D. (2023). A needle in a haystack: a new metabarcoding approach to survey diversity at the species level of Arcellinida (Amoebozoa: Tubulinea). Molecular Ecology Resources, 23(5), 1034-1049.	LCO	ArCOIR	Spain	40.223453, -5.151967	04/08/2020	soil		1	1
