# Supplementary material for: Quaternary Ice Ages Shaped Protists Phylogeography: The Case of Arcellinida in the Iberian Peninsula
Source: Mol Ecol. 2026 Jul 18;35(14):e70475. doi: 10.1111/mec.70475 (PMC13380319; doi:10.1111/mec.70475)
Supplement: Supplementary file 2 — Supporting Information: S2 ArKOI database in FASTA format, with each sequence header containing information on read abundance and the locality where the sequence was detected. [file MEC-35-e70475-s003.txt]

0	ArKOI000006_dup2
0	ArKOI000006_dup3
0	ArKOI000006_dup4
0	ArKOI000006_dup5
1	ArKOI000010_dup2
1	ArKOI000010_dup3
2	ArKOI000011_dup2
3	ArKOI000019_dup2
4	ArKOI000024_dup10
4	ArKOI000024_dup11
4	ArKOI000024_dup12
4	ArKOI000024_dup2
4	ArKOI000024_dup3
4	ArKOI000024_dup4
4	ArKOI000024_dup5
4	ArKOI000024_dup6
4	ArKOI000024_dup7
4	ArKOI000024_dup8
4	ArKOI000024_dup9
7	ArKOI000041
7	ArKOI000042
7	ArKOI000046
7	ArKOI000048
7	ArKOI000070
7	ArKOI000078
7	ArKOI000080
7	ArKOI000086
10	ArKOI000090_dup2
10	ArKOI000090_dup3
1	ArKOI000097_dup1
1	ArKOI000097_dup2
1	ArKOI000097_dup3
4	ArKOI000103_dup1
4	ArKOI000103_dup2
4	ArKOI000103_dup3
4	ArKOI000103_dup4
4	ArKOI000103_dup5
4	ArKOI000103_dup6
4	ArKOI000103_dup7
13	ArKOI000111_dup2
13	ArKOI000111_dup3
13	ArKOI000111_dup4
13	ArKOI000111_dup5
13	ArKOI000111_dup6
15	ArKOI000118_dup2
15	ArKOI000118_dup3
15	ArKOI000118_dup4
16	ArKOI000120_dup10
16	ArKOI000120_dup11
16	ArKOI000120_dup12
16	ArKOI000120_dup13
16	ArKOI000120_dup14
16	ArKOI000120_dup15
16	ArKOI000120_dup2
16	ArKOI000120_dup3
16	ArKOI000120_dup4
16	ArKOI000120_dup5
16	ArKOI000120_dup6
16	ArKOI000120_dup7
16	ArKOI000120_dup8
16	ArKOI000120_dup9
16	ArKOI000139
1	ArKOI000141_dup1
1	ArKOI000141_dup2
19	ArKOI000149_dup2
19	ArKOI000149_dup3
19	ArKOI000149_dup4
19	ArKOI000149_dup5
20	ArKOI000165_dup2
20	ArKOI000165_dup3
20	ArKOI000165_dup4
20	ArKOI000165_dup5
21	ArKOI000168_dup2
21	ArKOI000168_dup3
21	ArKOI000168_dup4
21	ArKOI000168_dup5
21	ArKOI000168_dup6
22	ArKOI000170_dup2
15	ArKOI000175
22	ArKOI000178
1	ArKOI000183_dup1
1	ArKOI000183_dup2
1	ArKOI000183_dup3
24	ArKOI000187_dup2
24	ArKOI000187_dup3
25	ArKOI000198
26	ArKOI000200_dup2
26	ArKOI000200_dup3
26	ArKOI000200_dup4
26	ArKOI000200_dup5
26	ArKOI000200_dup6
26	ArKOI000200_dup7
27	ArKOI000206_dup2
27	ArKOI000206_dup3
27	ArKOI000206_dup4
27	ArKOI000206_dup5
27	ArKOI000206_dup6
28	ArKOI000209_dup2
28	ArKOI000209_dup3
28	ArKOI000209_dup4
28	ArKOI000209_dup5
28	ArKOI000209_dup6
28	ArKOI000209_dup7
28	ArKOI000209_dup8
29	ArKOI000213_dup10
29	ArKOI000213_dup11
29	ArKOI000213_dup2
29	ArKOI000213_dup3
29	ArKOI000213_dup4
29	ArKOI000213_dup5
29	ArKOI000213_dup6
29	ArKOI000213_dup7
29	ArKOI000213_dup8
29	ArKOI000213_dup9
3	ArKOI000220
30	ArKOI000228_dup2
30	ArKOI000228_dup3
30	ArKOI000228_dup4
30	ArKOI000228_dup5
30	ArKOI000228_dup6
30	ArKOI000228_dup7
30	ArKOI000228_dup8
27	ArKOI000234
3	ArKOI000236
32	ArKOI000248_dup2
32	ArKOI000248_dup3
31	ArKOI000252
31	ArKOI000255
9	ArKOI000265
38	ArKOI000282
9	ArKOI000306
7	ArKOI000313_dup1
7	ArKOI000313_dup2
7	ArKOI000313_dup3
7	ArKOI000313_dup4
1	ArKOI000323
1	ArKOI000335
1	ArKOI000342
1	ArKOI000345
1	ArKOI000348
9	ArKOI000349
1	ArKOI000352
1	ArKOI000355
9	ArKOI000359
43	ArKOI000375_dup2
44	ArKOI000383
18	ArKOI000386
45	ArKOI000408_dup2
10	ArKOI000412_dup1
10	ArKOI000412_dup2
10	ArKOI000412_dup3
10	ArKOI000412_dup4
10	ArKOI000412_dup5
10	ArKOI000412_dup6
10	ArKOI000412_dup7
30	ArKOI000415
45	ArKOI000461_dup1
45	ArKOI000461_dup2
45	ArKOI000463
26	ArKOI000479
26	ArKOI000481
26	ArKOI000494
26	ArKOI000502
26	ArKOI000504
26	ArKOI000505
26	ArKOI000508
26	ArKOI000509
26	ArKOI000510
26	ArKOI000511
26	ArKOI000512
26	ArKOI000513
26	ArKOI000523
26	ArKOI000524
26	ArKOI000529
26	ArKOI000531
26	ArKOI000535
26	ArKOI000537
26	ArKOI000542
50	ArKOI000546_dup2
26	ArKOI000554
26	ArKOI000556
26	ArKOI000559
26	ArKOI000560
26	ArKOI000561
26	ArKOI000563
26	ArKOI000564
26	ArKOI000604
32	ArKOI000622_dup1
32	ArKOI000622_dup2
32	ArKOI000622_dup3
54	ArKOI000624_dup2
54	ArKOI000624_dup3
54	ArKOI000624_dup4
43	ArKOI000629
0	ArKOI000631
0	ArKOI000635
43	ArKOI000637
43	ArKOI000641
52	ArKOI000644
0	ArKOI000647
43	ArKOI000648
43	ArKOI000649
43	ArKOI000652
0	ArKOI000654
0	ArKOI000661
0	ArKOI000665
0	ArKOI000671
0	ArKOI000673
0	ArKOI000674
30	ArKOI000676_dup1
30	ArKOI000676_dup2
30	ArKOI000676_dup3
30	ArKOI000676_dup4
30	ArKOI000676_dup5
30	ArKOI000676_dup6
30	ArKOI000676_dup7
53	ArKOI000701
54	ArKOI000705
32	ArKOI000763
10	ArKOI001227
10	ArKOI001239_dup1
10	ArKOI001239_dup2
10	ArKOI001241_dup1
10	ArKOI001241_dup2
56	ArKOI001244
10	ArKOI001246_dup1
10	ArKOI001246_dup2
16	ArKOI001251
10	ArKOI001254_dup1
10	ArKOI001254_dup2
10	ArKOI001254_dup3
30	ArKOI001255
10	ArKOI001256_dup1
10	ArKOI001256_dup2
10	ArKOI001257_dup1
10	ArKOI001257_dup2
30	ArKOI001258
30	ArKOI001259
10	ArKOI001262_dup1
10	ArKOI001262_dup2
16	ArKOI001264
30	ArKOI001266
10	ArKOI001267_dup1
10	ArKOI001267_dup2
10	ArKOI001268_dup1
10	ArKOI001268_dup2
10	ArKOI001268_dup3
10	ArKOI001270_dup1
10	ArKOI001270_dup2
10	ArKOI001271_dup1
10	ArKOI001271_dup2
30	ArKOI001272
10	ArKOI001274_dup1
10	ArKOI001274_dup2
30	ArKOI001278
10	ArKOI001280_dup1
10	ArKOI001280_dup2
10	ArKOI001281_dup1
10	ArKOI001281_dup2
56	ArKOI001286
10	ArKOI001290_dup1
10	ArKOI001290_dup2
10	ArKOI001290_dup3
10	ArKOI001293_dup1
10	ArKOI001293_dup2
30	ArKOI001295
10	ArKOI001298_dup1
10	ArKOI001298_dup2
10	ArKOI001300_dup1
10	ArKOI001300_dup2
10	ArKOI001304_dup1
10	ArKOI001304_dup2
10	ArKOI001307_dup1
10	ArKOI001307_dup2
10	ArKOI001308_dup1
10	ArKOI001308_dup2
30	ArKOI001309
10	ArKOI001311_dup1
10	ArKOI001311_dup2
10	ArKOI001314_dup1
10	ArKOI001314_dup2
30	ArKOI001316
30	ArKOI001318
30	ArKOI001319
10	ArKOI001321_dup1
10	ArKOI001321_dup2
10	ArKOI001321_dup3
10	ArKOI001322_dup1
10	ArKOI001322_dup2
10	ArKOI001325_dup1
10	ArKOI001325_dup2
10	ArKOI001328
30	ArKOI001331
10	ArKOI001336
10	ArKOI001337_dup1
10	ArKOI001337_dup2
10	ArKOI001340
10	ArKOI001341_dup1
10	ArKOI001341_dup2
10	ArKOI001343
30	ArKOI001344
30	ArKOI001345
10	ArKOI001349
10	ArKOI001350
10	ArKOI001353
10	ArKOI001354_dup1
10	ArKOI001354_dup2
10	ArKOI001355
30	ArKOI001359
30	ArKOI001360
10	ArKOI001361
30	ArKOI001369
10	ArKOI001370
30	ArKOI001374
30	ArKOI001381
30	ArKOI001382
30	ArKOI001383
30	ArKOI001384
10	ArKOI001389
30	ArKOI001390
30	ArKOI001391
10	ArKOI001392
30	ArKOI001393
30	ArKOI001394
30	ArKOI001401
10	ArKOI001402_dup1
10	ArKOI001402_dup2
30	ArKOI001403
10	ArKOI001407
30	ArKOI001411
16	ArKOI001413
10	ArKOI001414
10	ArKOI001417
10	ArKOI001421_dup1
10	ArKOI001421_dup2
10	ArKOI001422
10	ArKOI001423
10	ArKOI001424
10	ArKOI001425_dup1
10	ArKOI001425_dup2
10	ArKOI001426
10	ArKOI001428
58	ArKOI001438_dup2
30	ArKOI001439_dup1
30	ArKOI001439_dup2
30	ArKOI001439_dup3
30	ArKOI001439_dup4
57	ArKOI001443
10	ArKOI001444_dup1
10	ArKOI001444_dup2
57	ArKOI001446
56	ArKOI001450
57	ArKOI001451
5	ArKOI001455
5	ArKOI001458
16	ArKOI001460
5	ArKOI001461
30	ArKOI001462
5	ArKOI001463
30	ArKOI001464
1	ArKOI001465
5	ArKOI001466
5	ArKOI001470
30	ArKOI001472
30	ArKOI001473
5	ArKOI001474
30	ArKOI001481
5	ArKOI001482
5	ArKOI001483
5	ArKOI001484
5	ArKOI001490
30	ArKOI001491
30	ArKOI001492
5	ArKOI001493
30	ArKOI001494
5	ArKOI001495
5	ArKOI001496
5	ArKOI001507
5	ArKOI001508
5	ArKOI001509
5	ArKOI001510
5	ArKOI001511
5	ArKOI001519
5	ArKOI001520
5	ArKOI001521
30	ArKOI001522
30	ArKOI001523
30	ArKOI001524
5	ArKOI001527
5	ArKOI001528
30	ArKOI001529
5	ArKOI001537
5	ArKOI001538
30	ArKOI001539
5	ArKOI001540
16	ArKOI001541
10	ArKOI001542
5	ArKOI001549
30	ArKOI001550
30	ArKOI001551
30	ArKOI001552
5	ArKOI001553
5	ArKOI001554
5	ArKOI001555
5	ArKOI001556
5	ArKOI001560
30	ArKOI001564
5	ArKOI001565
5	ArKOI001566
16	ArKOI001568
5	ArKOI001570
5	ArKOI001574
13	ArKOI001592_dup1
13	ArKOI001592_dup2
13	ArKOI001592_dup3
13	ArKOI001592_dup4
13	ArKOI001592_dup5
13	ArKOI001592_dup6
13	ArKOI001592_dup7
13	ArKOI001592_dup8
13	ArKOI001592_dup9
29	ArKOI001593
8	ArKOI001810
30	ArKOI001811
59	ArKOI001819_dup2
59	ArKOI001819_dup3
59	ArKOI001819_dup4
59	ArKOI001819_dup5
59	ArKOI001819_dup6
59	ArKOI001819_dup7
59	ArKOI001819_dup8
59	ArKOI001819_dup9
60	ArKOI001820_dup2
60	ArKOI001820_dup3
60	ArKOI001820_dup4
60	ArKOI001820_dup5
56	ArKOI001822
25	ArKOI001823_dup1
25	ArKOI001823_dup2
25	ArKOI001823_dup3
25	ArKOI001823_dup4
25	ArKOI001823_dup5
25	ArKOI001823_dup6
25	ArKOI001823_dup7
30	ArKOI001825_dup1
30	ArKOI001825_dup10
30	ArKOI001825_dup11
30	ArKOI001825_dup12
30	ArKOI001825_dup2
30	ArKOI001825_dup3
30	ArKOI001825_dup4
30	ArKOI001825_dup5
30	ArKOI001825_dup6
30	ArKOI001825_dup7
30	ArKOI001825_dup8
30	ArKOI001825_dup9
30	ArKOI001829_dup1
30	ArKOI001829_dup2
30	ArKOI001829_dup3
4	ArKOI001832
4	ArKOI001836
4	ArKOI001840
4	ArKOI001841
4	ArKOI001844
4	ArKOI001849
4	ArKOI001852
4	ArKOI001854
56	ArKOI001857
4	ArKOI001858
4	ArKOI001861
4	ArKOI001863
4	ArKOI001864
4	ArKOI001866
4	ArKOI001867_dup1
4	ArKOI001867_dup2
4	ArKOI001867_dup3
4	ArKOI001867_dup4
4	ArKOI001870
4	ArKOI001871
4	ArKOI001872
4	ArKOI001874
4	ArKOI001875
4	ArKOI001876
4	ArKOI001878
4	ArKOI001881
4	ArKOI001882
4	ArKOI001885
4	ArKOI001887
4	ArKOI001891
4	ArKOI001892
62	ArKOI001895_dup2
62	ArKOI001895_dup3
4	ArKOI001896
4	ArKOI001897
4	ArKOI001898
4	ArKOI001899
4	ArKOI001903
4	ArKOI001904
4	ArKOI001907
4	ArKOI001910
4	ArKOI001912
4	ArKOI001914
4	ArKOI001916
56	ArKOI001918
4	ArKOI001919
4	ArKOI001921
56	ArKOI001931
56	ArKOI001932
59	ArKOI001935
59	ArKOI001937
59	ArKOI001938
59	ArKOI001939_dup1
59	ArKOI001939_dup2
29	ArKOI001940
4	ArKOI001941
25	ArKOI001943
56	ArKOI001944
56	ArKOI001947
4	ArKOI001959
4	ArKOI001963
4	ArKOI001964
4	ArKOI001965
4	ArKOI001968
4	ArKOI001972
4	ArKOI001974
4	ArKOI001978
4	ArKOI001979
4	ArKOI001981
4	ArKOI001982
4	ArKOI001985
4	ArKOI001986
4	ArKOI001988
4	ArKOI001992
4	ArKOI001993
4	ArKOI001996
4	ArKOI001997
4	ArKOI001998
4	ArKOI002000
4	ArKOI002001
4	ArKOI002006
4	ArKOI002007
4	ArKOI002008
4	ArKOI002009
4	ArKOI002010
4	ArKOI002013
4	ArKOI002014
4	ArKOI002015
4	ArKOI002016
4	ArKOI002020
4	ArKOI002021
4	ArKOI002022
4	ArKOI002026
4	ArKOI002027
4	ArKOI002028
4	ArKOI002029
4	ArKOI002035
4	ArKOI002036
4	ArKOI002037
4	ArKOI002038
4	ArKOI002039
4	ArKOI002040
4	ArKOI002046
4	ArKOI002047
4	ArKOI002048
4	ArKOI002049
4	ArKOI002052
4	ArKOI002053
4	ArKOI002054
4	ArKOI002060
4	ArKOI002061
4	ArKOI002064
4	ArKOI002072
4	ArKOI002073
4	ArKOI002074
4	ArKOI002079
4	ArKOI002080
4	ArKOI002081
4	ArKOI002082
4	ArKOI002083
4	ArKOI002084
4	ArKOI002089
4	ArKOI002090
4	ArKOI002091
4	ArKOI002093
4	ArKOI002094
25	ArKOI002095
4	ArKOI002096
4	ArKOI002098
4	ArKOI002099
4	ArKOI002100
4	ArKOI002106
4	ArKOI002107
4	ArKOI002109
4	ArKOI002110
56	ArKOI002111
4	ArKOI002113_dup1
4	ArKOI002113_dup2
4	ArKOI002113_dup3
4	ArKOI002113_dup4
4	ArKOI002113_dup5
4	ArKOI002115
56	ArKOI002116
4	ArKOI002119_dup1
4	ArKOI002119_dup2
56	ArKOI002124
56	ArKOI002127
56	ArKOI002128
56	ArKOI002129
56	ArKOI002130
56	ArKOI002134
56	ArKOI002135
56	ArKOI002137
30	ArKOI002145
30	ArKOI002148
30	ArKOI002153
30	ArKOI002158
30	ArKOI002159
30	ArKOI002160
30	ArKOI002161
30	ArKOI002162
30	ArKOI002163
30	ArKOI002165
30	ArKOI002166
30	ArKOI002167
30	ArKOI002169
30	ArKOI002170
30	ArKOI002171
30	ArKOI002173
30	ArKOI002174
30	ArKOI002175
30	ArKOI002178
30	ArKOI002179
30	ArKOI002180
30	ArKOI002181
30	ArKOI002183
30	ArKOI002184
30	ArKOI002188
30	ArKOI002189
30	ArKOI002190
30	ArKOI002191
30	ArKOI002192
30	ArKOI002194
30	ArKOI002196
30	ArKOI002200
66	ArKOI002212_dup2
66	ArKOI002212_dup3
66	ArKOI002212_dup4
19	ArKOI002217
30	ArKOI002218
20	ArKOI002221_dup1
20	ArKOI002221_dup2
51	ArKOI002226_dup1
51	ArKOI002226_dup2
51	ArKOI002226_dup3
48	ArKOI002227
48	ArKOI002237
48	ArKOI002241
48	ArKOI002252
49	ArKOI002261
68	ArKOI002262
68	ArKOI002270
68	ArKOI002278
49	ArKOI002281
68	ArKOI002285
49	ArKOI002287
49	ArKOI002291
49	ArKOI002293
49	ArKOI002296
49	ArKOI002297
49	ArKOI002298
49	ArKOI002301
49	ArKOI002302
49	ArKOI002307
49	ArKOI002308
49	ArKOI002309
49	ArKOI002312
49	ArKOI002313
49	ArKOI002317
49	ArKOI002318
49	ArKOI002319
49	ArKOI002320
49	ArKOI002324
49	ArKOI002325
49	ArKOI002326
49	ArKOI002327
49	ArKOI002328
49	ArKOI002331
49	ArKOI002332
49	ArKOI002333
49	ArKOI002336
29	ArKOI002355
29	ArKOI002361
4	ArKOI002474
69	ArKOI002487_dup2
30	ArKOI002521_dup1
30	ArKOI002521_dup2
30	ArKOI002521_dup3
30	ArKOI002521_dup4
30	ArKOI002521_dup5
30	ArKOI002521_dup6
30	ArKOI002521_dup7
32	ArKOI002699_dup1
32	ArKOI002699_dup2
32	ArKOI002699_dup3
32	ArKOI002699_dup4
32	ArKOI002699_dup5
32	ArKOI002699_dup6
32	ArKOI002699_dup7
30	ArKOI002703
30	ArKOI002705
19	ArKOI002714_dup1
19	ArKOI002714_dup2
19	ArKOI002714_dup3
19	ArKOI002717_dup1
19	ArKOI002717_dup2
10	ArKOI002721
10	ArKOI002723
10	ArKOI002724
10	ArKOI002725_dup1
10	ArKOI002725_dup2
10	ArKOI002727
10	ArKOI002728
10	ArKOI002729
10	ArKOI002730
10	ArKOI002731_dup1
10	ArKOI002731_dup2
10	ArKOI002734_dup1
10	ArKOI002734_dup2
10	ArKOI002735
10	ArKOI002736
10	ArKOI002738
10	ArKOI002741
10	ArKOI002742
10	ArKOI002744
7	ArKOI002746
10	ArKOI002747
10	ArKOI002748
10	ArKOI002749
10	ArKOI002805_dup1
10	ArKOI002805_dup2
77	ArKOI002819_dup2
77	ArKOI002819_dup3
77	ArKOI002819_dup4
77	ArKOI002819_dup5
78	ArKOI002835_dup2
78	ArKOI002835_dup3
77	ArKOI002840
71	ArKOI002845
70	ArKOI002858
19	ArKOI002865
13	ArKOI002872_dup1
13	ArKOI002872_dup2
13	ArKOI002872_dup3
13	ArKOI002885_dup1
13	ArKOI002885_dup2
57	ArKOI002894
30	ArKOI002895
56	ArKOI002900
45	ArKOI002904
19	ArKOI002906
15	ArKOI002923_dup1
15	ArKOI002923_dup2
15	ArKOI002923_dup3
78	ArKOI002927
60	ArKOI002941
60	ArKOI002942
60	ArKOI002943
15	ArKOI002948
15	ArKOI002951
15	ArKOI002952
15	ArKOI002953
15	ArKOI002954
15	ArKOI002956
15	ArKOI002957
15	ArKOI002962
15	ArKOI002963
15	ArKOI002965
15	ArKOI002968
15	ArKOI002971
15	ArKOI002972
13	ArKOI002976
15	ArKOI002979
15	ArKOI002980
15	ArKOI002981
15	ArKOI002982
15	ArKOI002984
15	ArKOI002985
15	ArKOI002986
15	ArKOI002988
15	ArKOI002989
13	ArKOI002990
15	ArKOI002991
15	ArKOI002992
15	ArKOI002993
15	ArKOI003000
15	ArKOI003001
15	ArKOI003003
15	ArKOI003004
15	ArKOI003005
15	ArKOI003008
15	ArKOI003009
15	ArKOI003010
15	ArKOI003011
15	ArKOI003016
15	ArKOI003017
15	ArKOI003018
15	ArKOI003019
15	ArKOI003020
15	ArKOI003021
15	ArKOI003022
15	ArKOI003023
15	ArKOI003027
15	ArKOI003028
15	ArKOI003029
15	ArKOI003035
15	ArKOI003036
15	ArKOI003037
15	ArKOI003038
15	ArKOI003039
15	ArKOI003040
15	ArKOI003041
60	ArKOI003045
15	ArKOI003046
15	ArKOI003047
15	ArKOI003048
15	ArKOI003049
15	ArKOI003050
15	ArKOI003052
15	ArKOI003053
15	ArKOI003054
15	ArKOI003064
15	ArKOI003065
15	ArKOI003070
15	ArKOI003071
15	ArKOI003072
15	ArKOI003073
15	ArKOI003074
15	ArKOI003081
15	ArKOI003082
15	ArKOI003083
15	ArKOI003087
15	ArKOI003088
15	ArKOI003089
15	ArKOI003090
15	ArKOI003093
15	ArKOI003094
15	ArKOI003095
15	ArKOI003100
15	ArKOI003101
15	ArKOI003106
15	ArKOI003107
15	ArKOI003108
15	ArKOI003109
15	ArKOI003110
15	ArKOI003114
15	ArKOI003115
15	ArKOI003116
15	ArKOI003117
15	ArKOI003118
15	ArKOI003121
15	ArKOI003122
15	ArKOI003126
15	ArKOI003127
32	ArKOI003131
84	ArKOI003144_dup2
84	ArKOI003144_dup3
20	ArKOI003146
27	ArKOI003170
1	ArKOI003177
1	ArKOI003179
1	ArKOI003181
1	ArKOI003183
1	ArKOI003184
1	ArKOI003188
1	ArKOI003189
1	ArKOI003190
1	ArKOI003191
1	ArKOI003192
1	ArKOI003194
1	ArKOI003196
1	ArKOI003197
65	ArKOI003199
65	ArKOI003200
65	ArKOI003201
26	ArKOI003204
65	ArKOI003205
65	ArKOI003206
66	ArKOI003218_dup1
66	ArKOI003218_dup2
60	ArKOI003244
18	ArKOI003265
24	ArKOI003322_dup1
24	ArKOI003322_dup2
24	ArKOI003368
24	ArKOI003373
24	ArKOI003374
19	ArKOI003384_dup1
19	ArKOI003384_dup2
56	ArKOI003394
30	ArKOI003396
66	ArKOI003399_dup1
66	ArKOI003399_dup2
1	ArKOI003414_dup1
1	ArKOI003414_dup2
1	ArKOI003415_dup1
1	ArKOI003415_dup2
18	ArKOI003421_dup1
18	ArKOI003421_dup2
19	ArKOI003424
19	ArKOI003437
10	ArKOI003445_dup1
10	ArKOI003445_dup2
10	ArKOI003445_dup3
59	ArKOI003451_dup1
59	ArKOI003451_dup2
24	ArKOI003467
24	ArKOI003473
93	ArKOI003511_dup2
2	ArKOI003519
2	ArKOI003520
2	ArKOI003521
2	ArKOI003522
2	ArKOI003523
2	ArKOI003524
2	ArKOI003525
30	ArKOI003529_dup1
30	ArKOI003529_dup2
59	ArKOI003541
19	ArKOI003558_dup1
19	ArKOI003558_dup2
19	ArKOI003558_dup3
19	ArKOI003558_dup4
19	ArKOI003558_dup5
39	ArKOI003583
19	ArKOI003587
11	ArKOI003595
8	ArKOI003597
30	ArKOI003617
10	ArKOI003618_dup1
10	ArKOI003618_dup2
39	ArKOI003624
19	ArKOI003626
10	ArKOI003627_dup1
10	ArKOI003627_dup2
8	ArKOI003630_dup1
8	ArKOI003630_dup2
8	ArKOI003630_dup3
8	ArKOI003630_dup4
11	ArKOI003631
102	ArKOI003636
100	ArKOI003650
41	ArKOI003651
10	ArKOI003665
9	ArKOI003701_dup1
9	ArKOI003701_dup2
9	ArKOI003701_dup3
9	ArKOI003701_dup4
9	ArKOI003701_dup5
9	ArKOI003701_dup6
102	ArKOI003706
89	ArKOI003715_dup1
89	ArKOI003715_dup2
1	ArKOI003718
94	ArKOI003723
1	ArKOI003733
1	ArKOI003736
18	ArKOI003738
93	ArKOI003739
8	ArKOI003746
66	ArKOI003751_dup1
66	ArKOI003751_dup2
66	ArKOI003751_dup3
66	ArKOI003751_dup4
66	ArKOI003751_dup5
66	ArKOI003751_dup6
4	ArKOI003756
17	ArKOI003763
10	ArKOI003768
1	ArKOI003769
1	ArKOI003775
1	ArKOI003778
1	ArKOI003784
1	ArKOI003788
1	ArKOI003790
1	ArKOI003794
1	ArKOI003800
1	ArKOI003804
1	ArKOI003805
1	ArKOI003807
1	ArKOI003810
1	ArKOI003811
1	ArKOI003812
1	ArKOI003816
1	ArKOI003817
1	ArKOI003818
1	ArKOI003822
1	ArKOI003823
1	ArKOI003824
1	ArKOI003825
1	ArKOI003826
1	ArKOI003828
1	ArKOI003829
1	ArKOI003830
1	ArKOI003831
1	ArKOI003832
1	ArKOI003833
1	ArKOI003834
1	ArKOI003837
1	ArKOI003838
1	ArKOI003839
1	ArKOI003840
1	ArKOI003841
1	ArKOI003842
1	ArKOI003843
1	ArKOI003844
1	ArKOI003845
1	ArKOI003846
1	ArKOI003847
1	ArKOI003848
10	ArKOI003860
10	ArKOI003863
10	ArKOI003868
10	ArKOI003871
10	ArKOI003872
10	ArKOI003873
10	ArKOI003874
10	ArKOI003876
10	ArKOI003878
10	ArKOI003879
10	ArKOI003880
10	ArKOI003881
10	ArKOI003882
10	ArKOI003883
10	ArKOI003884
10	ArKOI003885
10	ArKOI003886
10	ArKOI003887
10	ArKOI003888
10	ArKOI003893
10	ArKOI003894
10	ArKOI003897
10	ArKOI003898
10	ArKOI003899
10	ArKOI003900
10	ArKOI003902
10	ArKOI003903
10	ArKOI003906
10	ArKOI003907
10	ArKOI003911
10	ArKOI003912
10	ArKOI003913
10	ArKOI003914
10	ArKOI003915
10	ArKOI003916
10	ArKOI003917
10	ArKOI003921
10	ArKOI003922
10	ArKOI003923
10	ArKOI003924
10	ArKOI003928
10	ArKOI003929
10	ArKOI003932
10	ArKOI003933
10	ArKOI003934
10	ArKOI003935
10	ArKOI003936
10	ArKOI003940
10	ArKOI003941
10	ArKOI003942
10	ArKOI003945
10	ArKOI003946
10	ArKOI003947
10	ArKOI003948
10	ArKOI003949
10	ArKOI003951
10	ArKOI003953
10	ArKOI003954
10	ArKOI003955
10	ArKOI003956
10	ArKOI003957
10	ArKOI003958
10	ArKOI003960
22	ArKOI003965
23	ArKOI003990
30	ArKOI004013
45	ArKOI004029
100	ArKOI004038_dup1
100	ArKOI004038_dup2
110	ArKOI004039
84	ArKOI004046
112	ArKOI004051
73	ArKOI004060
114	ArKOI004067_dup2
24	ArKOI004071
24	ArKOI004074
10	ArKOI004080
89	ArKOI004084
1	ArKOI004087
118	ArKOI004116_dup2
118	ArKOI004116_dup3
118	ArKOI004116_dup4
119	ArKOI004147_dup2
119	ArKOI004147_dup3
119	ArKOI004147_dup4
119	ArKOI004147_dup5
119	ArKOI004147_dup6
120	ArKOI004148_dup2
116	ArKOI004152_dup1
116	ArKOI004152_dup2
116	ArKOI004155
120	ArKOI004156
120	ArKOI004158
120	ArKOI004160
120	ArKOI004163
116	ArKOI004164
116	ArKOI004170
116	ArKOI004171
116	ArKOI004172
116	ArKOI004176
116	ArKOI004179
120	ArKOI004186
116	ArKOI004188
120	ArKOI004189
116	ArKOI004193
116	ArKOI004195
116	ArKOI004204
116	ArKOI004209
116	ArKOI004210
120	ArKOI004212
120	ArKOI004214
116	ArKOI004215
122	ArKOI004216_dup2
122	ArKOI004216_dup3
116	ArKOI004217
120	ArKOI004225
123	ArKOI004229_dup2
123	ArKOI004229_dup3
123	ArKOI004229_dup4
123	ArKOI004229_dup5
119	ArKOI004242
121	ArKOI004293
121	ArKOI004320
121	ArKOI004350_dup1
121	ArKOI004350_dup2
121	ArKOI004350_dup3
121	ArKOI004350_dup4
121	ArKOI004350_dup5
30	ArKOI004351_dup1
30	ArKOI004351_dup2
30	ArKOI004351_dup3
30	ArKOI004351_dup4
118	ArKOI004353
125	ArKOI004367_dup2
121	ArKOI004403
121	ArKOI004410
124	ArKOI004444
126	ArKOI004483_dup2
127	ArKOI004530_dup2
127	ArKOI004530_dup3
127	ArKOI004530_dup4
127	ArKOI004530_dup5
128	ArKOI004532_dup2
121	ArKOI004544
121	ArKOI004545
121	ArKOI004548
121	ArKOI004549
121	ArKOI004555
121	ArKOI004558
118	ArKOI004560
121	ArKOI004562
121	ArKOI004565
98	ArKOI004566
128	ArKOI004567
121	ArKOI004568
117	ArKOI004569
121	ArKOI004570
98	ArKOI004571
128	ArKOI004575
118	ArKOI004586
128	ArKOI004588
132	ArKOI004592
134	ArKOI004598_dup2
134	ArKOI004598_dup3
134	ArKOI004599
135	ArKOI004600_dup2
135	ArKOI004600_dup3
135	ArKOI004600_dup4
135	ArKOI004600_dup5
135	ArKOI004600_dup6
136	ArKOI004601_dup2
136	ArKOI004601_dup3
136	ArKOI004601_dup4
136	ArKOI004601_dup5
116	ArKOI004635
64	ArKOI004636_dup1
64	ArKOI004636_dup2
64	ArKOI004636_dup3
64	ArKOI004636_dup4
105	ArKOI004637_dup1
105	ArKOI004637_dup2
105	ArKOI004637_dup3
105	ArKOI004637_dup4
105	ArKOI004637_dup5
137	ArKOI004638_dup2
137	ArKOI004638_dup3
137	ArKOI004638_dup4
138	ArKOI004644
119	ArKOI004646
123	ArKOI004648
119	ArKOI004649
119	ArKOI004650
138	ArKOI004652
119	ArKOI004656
138	ArKOI004658
140	ArKOI004659_dup2
140	ArKOI004659_dup3
140	ArKOI004659_dup4
138	ArKOI004660
119	ArKOI004668
119	ArKOI004670
137	ArKOI004673
142	ArKOI004676_dup2
142	ArKOI004676_dup3
142	ArKOI004676_dup4
118	ArKOI004721_dup1
118	ArKOI004721_dup2
121	ArKOI004723
140	ArKOI004734_dup1
140	ArKOI004734_dup2
140	ArKOI004734_dup3
140	ArKOI004734_dup4
140	ArKOI004734_dup5
125	ArKOI004749
118	ArKOI004794
118	ArKOI004795
118	ArKOI004796
118	ArKOI004798
118	ArKOI004799
118	ArKOI004801
118	ArKOI004802
144	ArKOI004806_dup2
144	ArKOI004806_dup3
144	ArKOI004806_dup4
144	ArKOI004806_dup5
144	ArKOI004806_dup6
144	ArKOI004806_dup7
119	ArKOI004817
63	ArKOI004833_dup1
63	ArKOI004833_dup2
63	ArKOI004833_dup3
63	ArKOI004833_dup4
63	ArKOI004833_dup5
63	ArKOI004833_dup6
146	ArKOI004842_dup2
146	ArKOI004842_dup3
146	ArKOI004842_dup4
146	ArKOI004842_dup5
145	ArKOI004846
142	ArKOI004855_dup1
142	ArKOI004855_dup2
142	ArKOI004855_dup3
142	ArKOI004855_dup4
142	ArKOI004855_dup5
147	ArKOI004867_dup2
147	ArKOI004867_dup3
126	ArKOI004883
148	ArKOI004886_dup2
126	ArKOI004906
135	ArKOI004911_dup1
135	ArKOI004911_dup2
140	ArKOI004924
150	ArKOI004932_dup2
150	ArKOI004932_dup3
150	ArKOI004932_dup4
98	ArKOI004933_dup1
98	ArKOI004933_dup2
98	ArKOI004933_dup3
98	ArKOI004933_dup4
37	ArKOI004934_dup1
37	ArKOI004934_dup2
37	ArKOI004934_dup3
117	ArKOI004935
117	ArKOI004939
151	ArKOI004942
117	ArKOI004944
117	ArKOI004945
117	ArKOI004946
151	ArKOI004947
151	ArKOI004948
117	ArKOI004949
151	ArKOI004950
117	ArKOI004951
151	ArKOI004952
151	ArKOI004953
151	ArKOI004954
151	ArKOI004959_dup1
151	ArKOI004959_dup2
151	ArKOI004959_dup3
151	ArKOI004959_dup4
151	ArKOI004959_dup5
151	ArKOI004959_dup6
151	ArKOI004959_dup7
98	ArKOI004960
94	ArKOI004962
134	ArKOI004963
98	ArKOI004964
98	ArKOI004970
98	ArKOI004975
98	ArKOI004976
98	ArKOI004977
152	ArKOI004979
152	ArKOI004981
134	ArKOI004982
153	ArKOI004984_dup2
125	ArKOI004988_dup1
125	ArKOI004988_dup2
148	ArKOI004995
123	ArKOI004997
123	ArKOI004998
148	ArKOI004999
105	ArKOI005000
123	ArKOI005014
29	ArKOI005018
123	ArKOI005022
125	ArKOI005028
123	ArKOI005034
125	ArKOI005036
25	ArKOI005050_dup1
25	ArKOI005050_dup2
25	ArKOI005050_dup3
59	ArKOI005056
125	ArKOI005059
59	ArKOI005092
59	ArKOI005108
125	ArKOI005124
59	ArKOI005137
59	ArKOI005141
125	ArKOI005144
125	ArKOI005179
30	ArKOI005186
30	ArKOI005193
30	ArKOI005196
30	ArKOI005200
30	ArKOI005205
30	ArKOI005211
123	ArKOI005213
30	ArKOI005216
30	ArKOI005218
123	ArKOI005220
30	ArKOI005225
148	ArKOI005227
30	ArKOI005234
30	ArKOI005240
30	ArKOI005243
123	ArKOI005251
30	ArKOI005254
123	ArKOI005255
157	ArKOI005282_dup2
123	ArKOI005297
151	ArKOI005301
151	ArKOI005311
123	ArKOI005317
123	ArKOI005321
151	ArKOI005325
151	ArKOI005331_dup1
151	ArKOI005331_dup2
123	ArKOI005334
125	ArKOI005336
151	ArKOI005341
137	ArKOI005342
137	ArKOI005344
123	ArKOI005348
125	ArKOI005351
151	ArKOI005356
125	ArKOI005358
125	ArKOI005368
123	ArKOI005370
137	ArKOI005372
151	ArKOI005374
123	ArKOI005379
125	ArKOI005387
125	ArKOI005388
148	ArKOI005396
143	ArKOI005411_dup1
143	ArKOI005411_dup2
105	ArKOI005413
62	ArKOI005417_dup1
62	ArKOI005417_dup2
121	ArKOI005418
121	ArKOI005421
121	ArKOI005425
121	ArKOI005426
127	ArKOI005428
127	ArKOI005432
121	ArKOI005433
121	ArKOI005434
127	ArKOI005435
121	ArKOI005436
127	ArKOI005441
158	ArKOI005442
127	ArKOI005443
158	ArKOI005446
121	ArKOI005454
121	ArKOI005456
25	ArKOI005459
121	ArKOI005460
121	ArKOI005462
25	ArKOI005465
121	ArKOI005466
121	ArKOI005468
158	ArKOI005469
121	ArKOI005471
158	ArKOI005472
134	ArKOI005486
135	ArKOI005494
134	ArKOI005495
158	ArKOI005516
134	ArKOI005533
134	ArKOI005535
134	ArKOI005538
134	ArKOI005540
127	ArKOI005550
127	ArKOI005551
155	ArKOI005553
136	ArKOI005559
127	ArKOI005560
127	ArKOI005561
127	ArKOI005562
136	ArKOI005563
127	ArKOI005564
158	ArKOI005567
136	ArKOI005569
157	ArKOI005570
136	ArKOI005574
127	ArKOI005576
127	ArKOI005578
127	ArKOI005579
155	ArKOI005582
127	ArKOI005586
136	ArKOI005588
158	ArKOI005589
127	ArKOI005590
64	ArKOI005595
64	ArKOI005596
64	ArKOI005597
64	ArKOI005598
64	ArKOI005599
121	ArKOI005600
64	ArKOI005601
64	ArKOI005602
64	ArKOI005603
64	ArKOI005604
64	ArKOI005605
64	ArKOI005606
64	ArKOI005608
64	ArKOI005609
64	ArKOI005610
64	ArKOI005611
64	ArKOI005612
64	ArKOI005613
155	ArKOI005614
127	ArKOI005615
64	ArKOI005616
127	ArKOI005617
163	ArKOI005620
163	ArKOI005623
163	ArKOI005629
127	ArKOI005630
121	ArKOI005631
163	ArKOI005632
163	ArKOI005633
163	ArKOI005634
163	ArKOI005635
163	ArKOI005636
163	ArKOI005637
163	ArKOI005638
163	ArKOI005640
127	ArKOI005641
163	ArKOI005642
163	ArKOI005643
163	ArKOI005649
121	ArKOI005650
105	ArKOI005661
135	ArKOI005664
105	ArKOI005666
135	ArKOI005667
135	ArKOI005668
105	ArKOI005669
135	ArKOI005671
105	ArKOI005672
105	ArKOI005675
105	ArKOI005677
105	ArKOI005679
105	ArKOI005680
105	ArKOI005681
105	ArKOI005684
135	ArKOI005685
135	ArKOI005688
105	ArKOI005689
171	ArKOI005693
135	ArKOI005694
171	ArKOI005696
143	ArKOI005700
174	ArKOI005705_dup2
174	ArKOI005705_dup3
172	ArKOI005706
175	ArKOI005767
146	ArKOI005835_dup1
146	ArKOI005835_dup2
150	ArKOI005852_dup1
150	ArKOI005852_dup2
176	ArKOI005876_dup2
176	ArKOI005876_dup3
177	ArKOI005888_dup2
179	ArKOI005930
180	ArKOI005943
183	ArKOI005977_dup2
188	ArKOI006092_dup2
118	ArKOI006306
189	ArKOI006376_dup1
189	ArKOI006376_dup2
140	ArKOI006380_dup1
140	ArKOI006380_dup2
140	ArKOI006380_dup3
140	ArKOI006380_dup4
118	ArKOI006382
191	ArKOI006390_dup2
140	ArKOI006394_dup1
140	ArKOI006394_dup2
176	ArKOI006477
199	ArKOI006485_dup2
146	ArKOI006495_dup1
146	ArKOI006495_dup2
189	ArKOI006534
146	ArKOI007014
77	ArKOI007034
140	ArKOI007261_dup1
140	ArKOI007261_dup2
140	ArKOI007268_dup1
140	ArKOI007268_dup2
140	ArKOI007271
140	ArKOI007272
140	ArKOI007276_dup1
140	ArKOI007276_dup2
140	ArKOI007288
216	ArKOI007300_dup2
174	ArKOI007301
174	ArKOI007476
118	ArKOI007479
30	ArKOI007532_dup1
30	ArKOI007532_dup2
30	ArKOI007532_dup3
30	ArKOI007532_dup4
118	ArKOI007565
142	ArKOI007570
130	ArKOI007618
140	ArKOI007684
236	ArKOI007853_dup2
140	ArKOI007900
156	ArKOI007939
147	ArKOI008201_dup1
147	ArKOI008201_dup2
147	ArKOI008201_dup3
147	ArKOI008201_dup4
147	ArKOI008201_dup5
147	ArKOI008201_dup6
30	ArKOI008242
140	ArKOI008279
140	ArKOI008282_dup1
140	ArKOI008282_dup2
140	ArKOI008285
140	ArKOI008288
238	ArKOI008320_dup2
239	ArKOI008391_dup2
239	ArKOI008391_dup3
142	ArKOI008543
140	ArKOI008557
140	ArKOI008559
140	ArKOI008560
140	ArKOI008563
63	ArKOI008657
63	ArKOI008663_dup1
63	ArKOI008663_dup2
140	ArKOI009395
241	ArKOI009578_dup1
241	ArKOI009578_dup2
63	ArKOI009996
238	ArKOI010078_dup1
238	ArKOI010078_dup2
238	ArKOI010078_dup3
294	ArKOI010082_dup2
294	ArKOI010082_dup3
294	ArKOI010082_dup4
191	ArKOI010136
156	ArKOI010625
266	ArKOI010765
294	ArKOI010841_dup1
294	ArKOI010841_dup2
294	ArKOI010841_dup3
241	ArKOI010884_dup1
241	ArKOI010884_dup2
241	ArKOI010930
238	ArKOI011039
298	ArKOI011050_dup2
191	ArKOI011068_dup1
191	ArKOI011068_dup2
188	ArKOI011223
238	ArKOI011319
241	ArKOI011351
241	ArKOI011353
189	ArKOI011357
241	ArKOI011362
191	ArKOI011370
140	ArKOI011385
140	ArKOI011389
140	ArKOI011397
198	ArKOI011399
204	ArKOI011445
146	ArKOI011691_dup1
146	ArKOI011691_dup2
146	ArKOI011691_dup3
146	ArKOI011691_dup4
317	ArKOI011709_dup2
321	ArKOI011733_dup2
319	ArKOI011736
325	ArKOI011754_dup2
325	ArKOI011754_dup3
325	ArKOI011754_dup4
30	ArKOI012642
3	ArKOI012645_dup1
3	ArKOI012645_dup2
140	ArKOI012646
238	ArKOI013261
306	ArKOI013271_dup1
306	ArKOI013271_dup2
176	ArKOI013273
188	ArKOI013277_dup1
188	ArKOI013277_dup2
188	ArKOI013284
365	ArKOI013288
220	ArKOI013291
366	ArKOI013292_dup2
314	ArKOI013328
320	ArKOI013488_dup1
320	ArKOI013488_dup2
319	ArKOI013511
374	ArKOI013515_dup2
351	ArKOI013518
327	ArKOI013569
334	ArKOI013623
30	ArKOI013833
319	ArKOI013973
142	ArKOI014217
146	ArKOI014378
146	ArKOI014381
146	ArKOI014382
146	ArKOI014384
146	ArKOI014387
146	ArKOI014393
146	ArKOI014397
397	ArKOI014406_dup2
397	ArKOI014406_dup3
140	ArKOI014453
140	ArKOI014454
140	ArKOI014457_dup1
140	ArKOI014457_dup2
10	ArKOI014474
315	ArKOI014475
57	ArKOI014603
191	ArKOI014645
294	ArKOI014646
405	ArKOI014648_dup2
204	ArKOI014650
174	ArKOI014654
191	ArKOI014657
315	ArKOI014701
25	ArKOI014775
23	ArKOI014810
57	ArKOI014882
9	ArKOI015001_dup1
9	ArKOI015001_dup2
417	ArKOI015005_dup2
10	ArKOI015012
10	ArKOI015014
10	ArKOI015015
10	ArKOI015016
10	ArKOI015020
10	ArKOI015021
10	ArKOI015022
10	ArKOI015023
10	ArKOI015026
10	ArKOI015028
10	ArKOI015031
9	ArKOI015035
10	ArKOI015039
10	ArKOI015040
10	ArKOI015041
10	ArKOI015042
10	ArKOI015047
10	ArKOI015059
10	ArKOI015061
418	ArKOI015066
10	ArKOI015068
10	ArKOI015071
10	ArKOI015082
10	ArKOI015083
419	ArKOI015084
29	ArKOI015085
424	ArKOI015098_dup2
424	ArKOI015098_dup3
424	ArKOI015098_dup4
424	ArKOI015098_dup5
109	ArKOI015100
140	ArKOI015104
421	ArKOI015115
434	ArKOI015245_dup2
434	ArKOI015245_dup3
434	ArKOI015417
434	ArKOI015421
434	ArKOI015436
191	ArKOI015537
197	ArKOI015545
63	ArKOI015560_dup1
63	ArKOI015560_dup2
434	ArKOI015614
447	ArKOI015645
318	ArKOI015648
318	ArKOI015649
318	ArKOI015650
318	ArKOI015651
318	ArKOI015652
318	ArKOI015654
318	ArKOI015655
318	ArKOI015656
318	ArKOI015663
318	ArKOI015664
318	ArKOI015670
318	ArKOI015672
318	ArKOI015673
318	ArKOI015676
318	ArKOI015678
318	ArKOI015680
318	ArKOI015684
63	ArKOI015693
324	ArKOI015695
466	ArKOI016143
466	ArKOI016154
142	ArKOI016305
142	ArKOI016306
142	ArKOI016308
142	ArKOI016310
142	ArKOI016312
142	ArKOI016313
142	ArKOI016315
142	ArKOI016317
142	ArKOI016321
142	ArKOI016323
142	ArKOI016325
142	ArKOI016326
142	ArKOI016328
142	ArKOI016331
142	ArKOI016333
142	ArKOI016334
142	ArKOI016338
142	ArKOI016339
142	ArKOI016341
142	ArKOI016347
142	ArKOI016350
142	ArKOI016351
142	ArKOI016352
142	ArKOI016353
142	ArKOI016356
142	ArKOI016357
142	ArKOI016359
142	ArKOI016360
142	ArKOI016363
142	ArKOI016364
142	ArKOI016367
490	ArKOI016588
490	ArKOI016592
490	ArKOI016604
490	ArKOI016606
490	ArKOI016609
490	ArKOI016623
140	ArKOI016805
140	ArKOI016806
140	ArKOI016809
140	ArKOI016812
140	ArKOI016813
140	ArKOI016816
140	ArKOI016819
140	ArKOI016822
140	ArKOI016824
140	ArKOI016825
140	ArKOI016828
140	ArKOI016829
140	ArKOI016832
140	ArKOI016834
140	ArKOI016835
140	ArKOI016836
140	ArKOI016837
140	ArKOI016838
140	ArKOI016839
140	ArKOI016843
140	ArKOI016845
194	ArKOI016848
140	ArKOI016849
140	ArKOI016852
140	ArKOI016856
140	ArKOI016858
140	ArKOI016868
140	ArKOI016874
140	ArKOI016875
192	ArKOI016884
140	ArKOI016889
140	ArKOI016900
140	ArKOI016901
323	ArKOI017009
387	ArKOI017046
330	ArKOI017050
328	ArKOI017068
202	ArKOI017070
344	ArKOI017125
318	ArKOI017187
457	ArKOI017190
194	ArKOI017214
496	ArKOI017236
146	ArKOI017376
146	ArKOI017378
146	ArKOI017379
146	ArKOI017382
146	ArKOI017384
146	ArKOI017385
146	ArKOI017387
146	ArKOI017389
146	ArKOI017393
146	ArKOI017394
146	ArKOI017396
146	ArKOI017399
146	ArKOI017402
146	ArKOI017404
146	ArKOI017405
146	ArKOI017408
146	ArKOI017412
146	ArKOI017413
146	ArKOI017414
146	ArKOI017419
146	ArKOI017422
146	ArKOI017423
146	ArKOI017424
146	ArKOI017430
146	ArKOI017431
146	ArKOI017434
146	ArKOI017437
396	ArKOI017439
146	ArKOI017440
146	ArKOI017446
146	ArKOI017448
146	ArKOI017457
266	ArKOI017507
266	ArKOI017531
534	ArKOI017540
266	ArKOI017546
533	ArKOI017555
266	ArKOI017560
266	ArKOI017572
238	ArKOI017626
66	ArKOI017688
240	ArKOI017792
240	ArKOI017794
240	ArKOI017797
240	ArKOI017798
240	ArKOI017803
240	ArKOI017804
240	ArKOI017805
240	ArKOI017811
240	ArKOI017815
240	ArKOI017816
533	ArKOI017971
534	ArKOI018012
147	ArKOI018022
147	ArKOI018025
147	ArKOI018026
147	ArKOI018027
147	ArKOI018036
147	ArKOI018045
147	ArKOI018047
147	ArKOI018048
147	ArKOI018055
305	ArKOI018059
147	ArKOI018068
147	ArKOI018069
147	ArKOI018072
147	ArKOI018073
147	ArKOI018074
147	ArKOI018088
147	ArKOI018096
147	ArKOI018104
147	ArKOI018108
147	ArKOI018116
28	ArKOI018225
553	ArKOI018242_dup2
553	ArKOI018242_dup3
4	ArKOI018253_dup1
4	ArKOI018253_dup2
99	ArKOI018277_dup1
99	ArKOI018277_dup2
99	ArKOI018277_dup3
554	ArKOI018280_dup2
554	ArKOI018280_dup3
554	ArKOI018283
11	ArKOI018290_dup1
11	ArKOI018290_dup2
89	ArKOI018300
557	ArKOI018322_dup2
16	ArKOI018340
99	ArKOI018363_dup1
99	ArKOI018363_dup2
151	ArKOI018364_dup1
151	ArKOI018364_dup2
559	ArKOI018365_dup2
560	ArKOI018367_dup2
561	ArKOI018368_dup2
11	ArKOI018369_dup1
11	ArKOI018369_dup2
11	ArKOI018369_dup3
30	ArKOI018370_dup1
30	ArKOI018370_dup2
98	ArKOI018372
148	ArKOI018373
4	ArKOI018383
562	ArKOI018410
567	ArKOI018433_dup2
566	ArKOI018438_dup1
566	ArKOI018438_dup2
26	ArKOI018442_dup1
26	ArKOI018442_dup2
26	ArKOI018442_dup3
26	ArKOI018442_dup4
82	ArKOI018450_dup1
82	ArKOI018450_dup2
82	ArKOI018450_dup3
60	ArKOI018453
60	ArKOI018456_dup1
60	ArKOI018456_dup2
60	ArKOI018458
60	ArKOI018460
4	ArKOI018463_dup1
4	ArKOI018463_dup2
30	ArKOI018464
3	ArKOI018468_dup1
3	ArKOI018468_dup2
3	ArKOI018468_dup3
3	ArKOI018468_dup4
4	ArKOI018469_dup1
4	ArKOI018469_dup2
4	ArKOI018469_dup3
27	ArKOI018477
562	ArKOI018478
60	ArKOI018479
562	ArKOI018480
60	ArKOI018482
562	ArKOI018483
69	ArKOI018490
4	ArKOI018495
576	ArKOI018526_dup2
127	ArKOI018527
29	ArKOI018543
127	ArKOI018545
567	ArKOI018546
30	ArKOI018562
148	ArKOI018583
466	ArKOI018591
45	ArKOI018608
582	ArKOI018609_dup2
239	ArKOI018618_dup1
239	ArKOI018618_dup2
239	ArKOI018618_dup3
239	ArKOI018618_dup4
239	ArKOI018618_dup5
239	ArKOI018621
573	ArKOI018623_dup1
573	ArKOI018623_dup2
573	ArKOI018623_dup3
9	ArKOI018624
200	ArKOI018647
1	ArKOI018658
587	ArKOI018671_dup2
587	ArKOI018671_dup3
587	ArKOI018671_dup4
587	ArKOI018671_dup5
75	ArKOI018691
533	ArKOI018693
150	ArKOI018698_dup1
150	ArKOI018698_dup2
150	ArKOI018698_dup3
590	ArKOI018704_dup2
77	ArKOI018709_dup1
77	ArKOI018709_dup2
144	ArKOI018715
[truncated: 14,480 more rows]
