# Supplementary material for: Quaternary Ice Ages Shaped Protists Phylogeography: The Case of Arcellinida in the Iberian Peninsula
Source: Mol Ecol. 2026 Jul 18;35(14):e70475. doi: 10.1111/mec.70475 (PMC13380319; doi:10.1111/mec.70475)
Supplement: Supplementary file 3 — Supporting Information: S3 Text file specifying the OTU assignment of each sequence included in the ArKOI database. [file MEC-35-e70475-s006.csv]

OTU	Efh2_Hd_Bd	Hd_Hd_Bd	Bd_Hd_Bd	HBd_Hd_Bd	Efh2_log_reads	Hd_log_reads	Bd_log_reads	HBd_log_reads	Efh2_reads	Hd_reads	Bd_reads	Efh2_ft_ecology	Hd_ecology	HBd_reads	total_haplotypes	pi	Tajima's D	P-value (Normal)	P-value (Beta)	soil_PHd	freshwater_PHd	salt_impacted_PHd	bog_PHd	ecology_best_PHd	Spain_PHd	Chile_PHd	Ireland_PHd	Portugal_PHd	Bulgaria_PHd	Lebanon_PHd	France_PHd	Greece_PHd	Switzerland_PHd	Croatia_PHd	Netherlands_PHd	Czech_Republic_PHd	Canada_PHd	Germany_PHd	country_best_PHd
0	0.155555556	0.897222222	0.602941176	0.509150327	0.176573985	0.840594726	0.471695434	0.388406292	0.824050693	0.175992655	0.169312857	1	0	0.02979048	11	0.004841713	-2.227365894	0.02592283	0.003524957	1	0	0	0	soil	1	0	0	0	0	0	0	0	0	0	0	0	0	0	Spain
1	0.015086505	0.996365977	0.538893344	0.530763327	0.025769319	0.977575873	0.622315492	0.606278845	0.251958114	0.748074829	0.743396328	1	0	0.556091591	76	0.01470823	-1.561979148	0.118292901	0.099072011	1	0	0	0	soil	0.8306	2.00E-04	6.00E-04	0.0026	0	0	0	0	0	0	0	0	0	0	Spain
3	0.029198045	0.981833796	0.711695608	0.690915488	0.032566385	0.969386041	0.720365433	0.696905735	0.135429205	0.864573845	0.717573565	0.938019652	0.061980348	0.620393147	61	0.018887253	-1.617709752	0.105725163	0.084594687	0.9375	3.00E-04	3.00E-04	0	soil	0.1674	2.00E-04	0	0	0.2654	0.0037	0	0	0	0	0	0	0	0	Bulgaria
4	0.012799643	0.992746427	0.387985688	0.38301961	0.023784532	0.977515938	0.493891955	0.482144966	0.339085268	0.660917867	0.652777654	0.946781434	0.053218566	0.431430368	145	0.008039872	-2.776872036	0.005488478	1.65E-05	0.9463	4.00E-04	0	0	soil	0.682	0	0	0	0.0184	0	2.00E-04	0	0	0	0	0	0	0	Spain
8	0.22	0.850909091	0.742424242	0.579090909	0.169559711	0.852444091	0.623579622	0.517845642	0.398423771	0.601846236	0.28173022	1	0	0.169482203	7	0.016945996	1.034550197	0.300879023	0.343574549	1	0	0	0	soil	0.5102	0	0	0	0.0816	0	0	0	0	0	0	0	0	0	Spain
9	0.00892819	0.997507341	0.497193129	0.492754095	0.010004761	0.99101078	0.531394545	0.526078069	0.128840629	0.871160695	0.829134048	0.971836735	0.028163265	0.722307896	139	0.013439915	-2.483899223	0.012995258	0.000934937	0.9716	2.00E-04	0	0	soil	0.0024	0	0	0	0.8125	0.0012	0	2.00E-04	0	0	0	0	0	0	Bulgaria
10	0.007507508	0.996943131	0.221893017	0.220227154	0.010301838	0.990860621	0.277448316	0.274590088	0.676147414	0.323854233	0.309837082	0.675236645	0.324763355	0.10034154	169	0.009230255	-2.529308123	0.011428765	0.000489847	0.6365	0.0387	0	0	soil	0.6228	0	0	0	0	0	0	0.0358	0	0	0	0	0	0	Spain
11	0.25	0.833333333	0.755555556	0.566666667	0.274348075	0.743557248	0.512328039	0.371771828	0.491334504	0.50871299	0.46341584	1	0	0.235723648	5	0.020450918	0.601817649	0.547295526	0.584555395	1	0	0	0	soil	0.5102	0	0	0	0.0816	0	0	0	0	0	0	0	0	0	Spain
13	0.232638889	0.798055556	0.68	0.521805556	0.328139341	0.676370398	0.529159121	0.355521196	0.930019862	0.069980488	0.067140453	0.802469136	0.197530864	0.004698498	8	0.020372844	1.851045073	0.064163069	0.073341624	0.7901	0.0123	0	0	soil	0.405	0	0	0	0.1322	0	0	0	0	0	0	0	0	0	Spain
15	0.010469929	0.998365161	0.200537295	0.198437683	0.014234746	0.988050485	0.27894654	0.274975806	0.255299628	0.744713406	0.731818681	0.981483099	0.018516901	0.544985644	106	0.006583119	-2.872753141	0.004069119	2.76E-06	0.9814	1.00E-04	0	0	soil	0.7901	0	0	0	0.0123	0	0	0	0	0	0	0	0	0	Spain
16	0.236328125	0.786813447	0.572192513	0.43696733	0.334482387	0.670098238	0.494260047	0.328938766	0.832833197	0.167177141	0.160424074	0.900277008	0.099722992	0.026817579	18	0.004015363	-2.612410597	0.00899062	0.000209772	0.8975	0.0028	0	0	soil	0.1531	0.0019	0	0.0076	0.121	0.0076	0	0	0.0019	0	0	0	0	0	Spain
18	0.183673469	0.918367347	0.833333333	0.680272109	0.294248231	0.730320412	0.667918407	0.471384598	0.498744256	0.501381561	0.501320464	1	0	0.251289762	6	0.005320564	-1.128980668	0.258905989	0.306299993	1	0	0	0	soil	0.5102	0	0	0	0	0	0	0	0	0	0	0.0816	0	0	Spain
19	0.040939836	0.976820537	0.773063973	0.741414861	0.050926275	0.95295461	0.788675107	0.748510822	0.339056182	0.660953011	0.618784295	1	0	0.408981654	36	0.015156169	-1.624842642	0.104196092	0.085730187	1	0	0	0	soil	0.1166	0	0	0	0.0149	0.2879	0	0	0	0	0	0	0	0	Lebanon
20	0.027438017	0.989929162	0.535087719	0.520405974	0.034196963	0.968890604	0.572376565	0.552803025	0.665187809	0.334813418	0.330750871	1	0	0.110739424	47	0.01140831	-2.478909523	0.013178473	0.001281439	1	0	0	0	soil	0.0035	0	0	0	0.0138	0.6782	0	0	0	0	0	0	0	0	Lebanon
21	0.25443787	0.798816568	0.666666667	0.49704142	0.268640915	0.743211074	0.506830223	0.370674888	0.808670513	0.191342808	0.183523008	0.78125	0.21875	0.035113363	8	0.005156854	-2.133641316	0.032872153	0.005721866	0.7656	0.0156	0	0	soil	0.0123	0	0	0	0.7901	0	0	0	0	0	0	0	0	0	Bulgaria
24	0.075	0.969047619	0.688311688	0.636688312	0.103604832	0.905529115	0.660500984	0.59206989	0.348930138	0.651143321	0.623374906	1	0	0.405860614	16	0.010492836	-1.135607827	0.256120732	0.273187705	1	0	0	0	soil	1	0	0	0	0	0	0	0	0	0	0	0	0	0	Spain
25	0.01064936	0.995239632	0.490983376	0.485754717	0.014716754	0.986262138	0.54476589	0.536748704	0.287970361	0.712030147	0.707301662	0.912304867	0.087695133	0.503619747	130	0.010572447	-2.578824701	0.009913708	0.000339838	0.9112	9.00E-04	2.00E-04	0	soil	0.0014	1.00E-04	0	0	0.0242	0.5821	0	1.00E-04	1.00E-04	5.00E-04	0	0	0	0	Lebanon
26	0.0416	0.977192157	0.546003017	0.523289291	0.055219616	0.949305831	0.540646591	0.510792294	0.403139161	0.596884162	0.581005489	0.825851812	0.174148188	0.346779424	41	0.010466309	-2.085147031	0.037055956	0.015959059	0.0022	0.8226	5.00E-04	5.00E-04	freshwater	0.589	0	0	0	0.0346	0	0	5.00E-04	5.00E-04	0	0	0	0	0	Spain
27	0.481481481	0.57037037	0.690909091	0.358249158	0.526510486	0.483274198	0.425010735	0.201238126	0.6977536	0.30233411	0.289879362	0.68	0.32	0.087614994	4	0.00248293	-1.609736848	0.107455317	0.080552371	0.64	0.04	0	0	soil	1	0	0	0	0	0	0	0	0	0	0	0	0	0	Spain
28	0.022962963	0.987773708	0.643573817	0.628795456	0.035315833	0.966888254	0.71996392	0.694537795	0.327519038	0.672485148	0.668239529	0.919367284	0.080632716	0.449378361	71	0.014912898	-2.515895315	0.011873044	0.000854182	0.9184	2.00E-04	8.00E-04	0	soil	7.00E-04	0	0	0	0.0659	0.513	0	0	0	0	0	0	0	0	Lebanon
29	0.037959184	0.975590687	0.598591549	0.575869503	0.061648783	0.940999895	0.643670133	0.603988652	0.555697514	0.444304198	0.440339577	0.901902497	0.098097503	0.195643969	57	0.013402038	-2.472583114	0.013414052	0.001329556	0.8992	0.0027	0	0	soil	0.0023	0	0	0	0.0094	0.5747	0.0023	0.001	0	3.00E-04	0	0	0	0	Lebanon
30	0.006786181	0.996196443	0.474528421	0.471308185	0.010739554	0.989836348	0.58048396	0.574249821	0.118259722	0.881741448	0.87408114	0.852052171	0.147947829	0.770712547	271	0.01897053	-2.254932953	0.024137538	0.004115241	0.848	0.0037	3.00E-04	0	soil	0.1238	0	0	0	0.2768	0.0024	0	2.00E-04	1.00E-04	0.0024	0	0	0	0	Bulgaria
32	0.057397959	0.959138919	0.781609195	0.736746423	0.072385051	0.931102365	0.757767737	0.702916681	0.287139877	0.712886945	0.657374729	0.739368999	0.260631001	0.468616231	26	0.015364942	-0.92247489	0.356280922	0.377761758	0.7257	0	0.0014	0.0123	soil	0.1276	0	0	0	0.4133	0	0	0	0	0	0	0	0	0	Bulgaria
41	0.183673469	0.918367347	0.888888889	0.725623583	0.261551121	0.775104781	0.674961639	0.498424666	0.512499452	0.489120151	0.474246991	1	0	0.231195668	6	0.013035382	-0.65997492	0.509269924	0.608483006	1	0	0	0	soil	0.1111	0	0	0	0.4444	0	0	0	0	0	0	0	0	0	Bulgaria
45	0.160493827	0.92345679	0.8	0.671604938	0.19905171	0.8241426	0.661193972	0.529582181	0.774891599	0.225199946	0.222964917	1	0	0.050191276	7	0.015673495	-0.967596962	0.333245695	0.386867708	1	0	0	0	soil	0.7347	0	0	0	0	0.0204	0	0	0	0	0	0	0	0	Spain
47	0.055555556	0.994152047	0.447368421	0.42251462	0.061345919	0.947912287	0.395183208	0.370940331	0.764173103	0.23583113	0.227750766	1	0	0.053709756	18	0.007375762	-2.307833298	0.02100841	0.002511335	1	0	0	0	soil	0.0031	0	0	0	0.892	0	0	0	0	0	0	0	0	0	Bulgaria
54	0.046826223	0.982960458	0.492424242	0.469365875	0.052545859	0.952607504	0.457902424	0.433841548	0.758549135	0.241451863	0.237904694	0.705112961	0.294887039	0.057442294	27	0.006956208	-2.19208163	0.028373613	0.009076897	0.6849	0.0012	0	0.019	soil	0.0048	0	0	0	0.7432	0	0	0	0.0012	0.0012	0	0	0	0	Bulgaria
56	0.023760331	0.997933884	0.455072464	0.444259792	0.028899041	0.975919378	0.569063188	0.552617807	0.219126356	0.780896155	0.684276575	1	0	0.534333543	43	0.01477258	-1.963120013	0.049632231	0.027479969	1	0	0	0	soil	0.2861	0	0	0	5.00E-04	0.1952	0	0	0	0	0	0	0	0	Spain
57	0.036420395	0.993691467	0.581439394	0.560263141	0.049069998	0.956420282	0.632767524	0.601717623	0.288212469	0.711796158	0.692958061	0.807372176	0.192627824	0.493238907	29	0.014681324	-1.836823639	0.066235935	0.045016679	0.8038	0.0012	0.0012	0.0012	soil	0.0297	0.0012	0	0	0.4756	0.0048	0	0.0012	0	0	0	0	0	0	Bulgaria
59	0.022592152	0.988514755	0.598314607	0.584797392	0.034118006	0.967807859	0.62930022	0.607829751	0.425496187	0.574506859	0.560012974	0.849127416	0.150872584	0.321729589	73	0.012025883	-2.481996341	0.013064862	0.001171131	0.8424	0.0068	0	0	soil	0.0087	0	0	0	0.7056	0	0	0	0	0.0044	0	0	0	0	Bulgaria
60	0.134948097	0.913110342	0.748538012	0.647524232	0.174499075	0.835444949	0.667184115	0.550761105	0.464826084	0.535253236	0.496729803	1	0	0.265836834	12	0.004313178	-1.750211126	0.08008189	0.059430441	1	0	0	0	soil	0.8521	0	0	0	0.0059	0	0	0	0	0	0	0	0	0	Spain
61	0.125	0.972222222	0.666666667	0.583333333	0.158472073	0.869267201	0.489813989	0.412192151	0.339376659	0.660985723	0.499696254	1	0	0.330111009	8	0.008479649	-1.053853804	0.291949856	0.343105254	1	0	0	0	soil	0.0156	0	0	0	0.7656	0	0	0	0	0	0	0	0	0	Bulgaria
62	0.011530612	0.995479809	0.333433223	0.329588534	0.013003878	0.988207368	0.334664817	0.330312876	0.751192843	0.248807753	0.236433286	0.981819712	0.018180288	0.058826294	108	0.008093956	-2.756295989	0.005846007	3.11E-05	0.9817	1.00E-04	0	0	soil	1.00E-04	0	0	0	0.9298	0	0	0	1.00E-04	1.00E-04	0	1.00E-04	0	0	Bulgaria
63	0.244897959	0.805442177	0.708333333	0.534863946	0.415106474	0.592520464	0.45489651	0.266066024	0.991275288	0.008724761	0.006575862	0.59375	0.40625	5.74E-05	7	0.014027872	-0.467356108	0.64024512	0.69082589	0.0156	0.0156	0.5625	0	salt_impacted	0.0123	0.4444	0	0	0	0	0	0	0	0.0123	0.0123	0	0	0	Chile
64	0.0625	0.975	0.458461538	0.429807692	0.058423008	0.947684715	0.312262124	0.294018831	0.712918875	0.287082839	0.26878228	0.909297052	0.090702948	0.077162319	21	0.008056028	-2.416868979	0.015654651	0.00142774	0.0023	0.907	0	0	freshwater	0.0021	0	0	0	0.0021	0	0	0	0	0.7459	0.0021	0	0	0	Croatia
66	0.180055402	0.860941828	0.819047619	0.671573671	0.229920878	0.778312657	0.726960874	0.559817392	0.897765073	0.102236331	0.102189818	0.54	0.46	0.010447369	9	0.009654023	-1.748914241	0.080305845	0.060344005	0.49	0.04	0.01	0	soil	0.213	0.0059	0	0	0.0237	0.0237	0	0	0.0237	0	0	0	0	0	Spain
69	0.222222222	0.888888889	0.892857143	0.694444444	0.260077694	0.772111049	0.695134526	0.514345541	0.827289952	0.172791323	0.172281777	0.722222222	0.277777778	0.029754794	5	0.018435754	-1.289473044	0.197233682	0.199595374	0.0278	0.6944	0	0	freshwater	0.4444	0	0	0	0	0	0.0278	0	0	0	0	0	0.0278	0	Spain
73	0.25	0.9	0.933333333	0.7	0.261993976	0.826776756	0.556409643	0.410633668	0.336938886	0.678848283	0.478405316	1	0	0.317211962	4	0.015869104	-0.558271141	0.576659248	0.963247669	1	0	0	0	soil	1	0	0	0	0	0	0	0	0	0	0	0	0	0	Spain
75	0.2	0.933333333	0.904761905	0.723809524	0.238563297	0.799647782	0.677373199	0.515776816	0.570726276	0.429687283	0.422219379	1	0	0.181247685	5	0.020949721	-0.171825888	0.863574413	0.999210796	1	0	0	0	soil	0.64	0	0	0.04	0	0	0	0	0	0	0	0	0	0	Spain
77	0.12345679	0.922677063	0.542105263	0.475178687	0.15200791	0.858601488	0.445899372	0.37811914	0.931111207	0.068890604	0.067816967	0.484444444	0.515555556	0.004671829	13	0.004929346	-2.257511221	0.023976149	0.00400102	0.0178	0.4444	0.0178	0.0044	freshwater	0.0625	0.0039	0	0	0	0	0	0.0039	0.0039	0.0039	0.25	0	0	0	Netherlands
82	0.041420118	0.982544379	0.37804878	0.362389955	0.041864449	0.96311343	0.338460506	0.324291044	0.237478709	0.762575222	0.492712314	0.880859375	0.119140625	0.37570363	31	0.008376752	-2.499908259	0.012422547	0.00098071	0.8789	0.001	0.001	0	soil	0.0039	0	0	0	0.8789	0	0	0	0	0	0	0	0	0	Bulgaria
89	0.28	0.84	0.857142857	0.617142857	0.287856806	0.754676637	0.52529837	0.374087659	0.310821828	0.692730637	0.491461803	1	0	0.338704747	4	0.010614525	0.912780047	0.361358235	0.47496977	1	0	0	0	soil	1	0	0	0	0	0	0	0	0	0	0	0	0	0	Spain
98	0.12	0.935	0.75	0.66	0.113373063	0.898254618	0.563655668	0.499752298	0.616998513	0.383010942	0.360155425	0.625	0.375	0.137940063	12	0.016759777	-0.467089078	0.640436148	0.689370648	0.0625	0.5625	0	0	freshwater	0.0204	0	0	0	0	0.0051	0	0	0.0051	0.4133	0.0051	0	0	0	Croatia
100	0.014574658	0.997297937	0.45697074	0.450310548	0.018681372	0.983384106	0.504835962	0.495404933	0.374076362	0.625925691	0.614177016	1	0	0.384427912	76	0.008496	-2.670604464	0.007571481	0.000156273	1	0	0	0	soil	0.0015	0	0	0	0	0.9236	0	0	0	0	0	0	0	0	Lebanon
105	0.1	0.942857143	0.670995671	0.603896104	0.099600701	0.909616028	0.587035255	0.528566132	0.716307473	0.283702121	0.277335504	0.69550173	0.30449827	0.07867801	16	0.006748015	-2.171459825	0.029896431	0.008561598	0.0138	0.6782	0.0035	0	freshwater	0.0123	0	0	0	0	0	0	0	0.0031	0.6049	0.0031	0	0	0	Croatia
110	0.107438017	0.966942149	0.794871795	0.709472346	0.172375228	0.846714109	0.57383063	0.474916444	0.556391245	0.443695516	0.291302829	1	0	0.129224485	10	0.014169629	-1.16484717	0.244080861	0.269676069	1	0	0	0	soil	0.04	0	0	0	0	0.64	0	0	0	0	0	0	0	0	Lebanon
116	0.0464	0.990276923	0.504273504	0.480875214	0.052424541	0.955561621	0.502049105	0.475729411	0.41295664	0.587058433	0.552600259	0.65973535	0.34026465	0.324400312	23	0.008528864	-2.35428939	0.018558157	0.002676526	0.0473	0.6125	0	0	freshwater	0	0	0	0	0.0434	0	0	0	0	0.5625	0	0	0	0.0017	Croatia
117	0.083333333	0.987179487	0.516483516	0.473443223	0.093708872	0.921429847	0.393594843	0.356711514	0.669237796	0.330782546	0.312979243	0.722222222	0.277777778	0.103521704	12	0.013670222	-1.45098355	0.146784441	0.142731662	0.0278	0.6944	0	0	freshwater	0.0069	0	0	0	0.0278	0	0	0	0	0.5625	0	0	0	0	Croatia
118	0.085	0.958571429	0.722943723	0.661493506	0.083936303	0.925192543	0.654476824	0.599542459	0.368083935	0.631924393	0.576814307	0.557093426	0.442906574	0.364498227	16	0.01631873	-1.301712311	0.19301475	0.197996248	0.0554	0.4983	0.0035	0	freshwater	0.0138	0.0311	0	0	0	0	0	0	0	0.4983	0	0	0	0	Croatia
119	0.169550173	0.876585928	0.65497076	0.543920355	0.142578836	0.868714631	0.480094502	0.411643187	0.800775588	0.199232966	0.190122908	0.538461538	0.461538462	0.037877125	11	0.011132106	-1.291501319	0.196529898	0.203909225	0.0533	0.4793	0.0059	0	freshwater	0.0051	0.0051	0	0	0.0051	0.0204	0	0	0	0.4133	0	0	0	0	Croatia
120	0.097222222	0.972222222	0.769230769	0.694444444	0.116480209	0.897225046	0.651999287	0.576054273	0.586538327	0.4134757	0.391223731	0.834710744	0.165289256	0.161756018	11	0.009776536	-1.641369336	0.100720771	0.081199031	0.0083	0.8264	0	0	freshwater	0.0278	0	0	0	0	0	0	0	0	0.6944	0	0	0	0	Croatia
121	0.03879027	0.985239974	0.520731707	0.500532384	0.036266528	0.968839069	0.471614512	0.454510691	0.4268454	0.573167577	0.557934971	0.895061728	0.104938272	0.319782995	35	0.010815069	-2.404932776	0.016175441	0.002266706	0.0031	0.892	0	0	freshwater	0	0	0	0	0	0	0	0	0.0029	0.8444	7.00E-04	0	0	0	Croatia
122	0.333333333	0.761904762	0.785714286	0.523809524	0.368501613	0.655459159	0.372716829	0.235370076	0.937267109	0.06273627	0.006549211	1	0	0.000410851	4	0.006157249	-1.643427175	0.100294581	0	0	1	0	0	freshwater	0	0	0	0	0.16	0	0	0	0	0.04	0	0	0	0.16	Bulgaria, Germany
123	0.072	0.963692308	0.535612536	0.497048433	0.06774835	0.939563065	0.438915828	0.409180005	0.664779513	0.335231725	0.313303167	0.834710744	0.165289256	0.10502564	21	0.006445863	-2.563619059	0.010358717	0.000242912	0.0083	0.8264	0	0	freshwater	0	0	0	0	0.0069	0	0	0	0.0017	0.6944	0.0017	0	0	0	Croatia
125	0.067901235	0.981156595	0.7	0.652469136	0.068787126	0.941861219	0.612324797	0.570204734	0.20745905	0.7926298	0.720048905	0.785467128	0.214532872	0.570668243	16	0.018293351	-0.781908887	0.434268122	0.474496257	0.0035	0.7785	0.0035	0	freshwater	0	0.0031	0	0	0	0	0	0	0.0031	0.6944	0.0031	0	0	0	Croatia
127	0.064471879	0.968939839	0.618226601	0.57836837	0.060834693	0.946522101	0.556029842	0.522203937	0.483796635	0.516237051	0.477130237	0.8496	0.1504	0.246296234	23	0.007759156	-2.417599779	0.01562325	0.001642323	0.0016	0.8464	0.0016	0	freshwater	0.0133	0	0	0	0	0	0	0	0.0015	0.6524	0.0015	0	0	0	Croatia
128	0.28	0.84	0.857142857	0.617142857	0.314554604	0.722281911	0.524136213	0.359266754	0.923058936	0.076965875	0.076183698	0.68	0.32	0.005861655	4	0.004469274	-1.093799066	0.274043114	0.348123525	0.04	0.64	0	0	freshwater	0	0	0	0	0	0	0	0	0.04	0.64	0	0	0	0	Croatia
134	0.0859375	0.967830882	0.620915033	0.567555147	0.106638036	0.904267264	0.524062131	0.468177175	0.715464592	0.284546889	0.272458482	0.4921875	0.5078125	0.077524086	14	0.009543762	-2.061814808	0.039225371	0.014085754	0.0977	0.3906	0.0039	0	freshwater	0.0039	0	0	0	0	0	0	0	0.0977	0.3906	0	0	0	0	Croatia
136	0.183673469	0.870748299	0.741666667	0.605442177	0.205254624	0.807692041	0.633843347	0.503744069	0.87573877	0.124267689	0.123517151	0.371900826	0.628099174	0.015348393	9	0.006047026	-1.474634336	0.140310879	0.134499551	0.0331	0.2975	0.0331	0.0083	freshwater	0.0069	0	0	0	0.0625	0	0	0	0.0069	0.25	0.0069	0	0	0	Croatia
137	0.3125	0.763888889	0.755555556	0.519444444	0.31846338	0.701141928	0.514340276	0.350541734	0.8223053	0.177732015	0.171821094	0.722222222	0.277777778	0.030531698	5	0.004888268	-1.674052802	0.094120223	0.049693044	0	0.6944	0.0278	0	freshwater	0	0.0278	0	0	0	0	0	0	0	0.6944	0	0	0	0	Croatia
140	0.022432113	0.990100808	0.605322947	0.591744274	0.029037204	0.973169783	0.62432966	0.606200872	0.424876257	0.575125159	0.572373082	0.745023936	0.254976064	0.329185349	61	0.008912581	-2.560397831	0.01045524	0.000575036	0.0063	0.004	0.7347	0	salt_impacted	0	0.8499	0	0	0	0	0	2.00E-04	0	0.0022	2.00E-04	0	0	0	Chile
142	0.039256198	0.982093664	0.315942029	0.303539346	0.050406509	0.953540338	0.294011738	0.279191633	0.537879678	0.462122688	0.434142779	0.81625	0.18375	0.200626201	37	0.012921209	-2.264241333	0.023559276	0.006131295	6.00E-04	0.0056	0.81	0	salt_impacted	0.6944	0.0023	0	0	0	0	0	0	6.00E-04	0.0023	0.0023	0	0	0	Spain
144	0.0208	0.992084211	0.478127136	0.468182092	0.020158407	0.98282215	0.476367259	0.466764453	0.482542683	0.517468298	0.490926021	0.891688157	0.108311843	0.254033262	69	0.009838442	-2.739943645	0.006144972	5.65E-05	8.00E-04	0.8905	2.00E-04	2.00E-04	freshwater	2.00E-04	2.00E-04	0	0	0	0	0	0	8.00E-04	2.00E-04	0.7901	0	0.0017	0	Netherlands
146	0.032544379	0.985709501	0.539482879	0.521925744	0.038597217	0.964773319	0.545028504	0.52399192	0.526466934	0.473539202	0.440337121	0.914074074	0.085925926	0.208514187	43	0.015051358	-2.218548739	0.02651744	0.007986332	5.00E-04	5.00E-04	0.9131	0	salt_impacted	0.7188	0.0043	0	0	0	0	0	0.0019	0	5.00E-04	5.00E-04	0	0	0	Spain
147	0.081632653	0.950035186	0.411494253	0.377902885	0.061234109	0.945068895	0.348190616	0.326869474	0.714983416	0.28502027	0.268293347	0.774305556	0.225694444	0.076468053	21	0.009214921	-1.971245434	0.048695809	0.026663629	0.0017	0.0069	0.7656	0	salt_impacted	0.7656	0	0	0	0	0	0	0.0017	0	0.0017	0.0017	0	0	0	Spain
148	0.088757396	0.976331361	0.771428571	0.70295858	0.119881004	0.897212629	0.715982577	0.630149867	0.390743138	0.609430638	0.602058047	0.526627219	0.473372781	0.366807996	12	0.018908466	-0.835835814	0.403247275	0.449400706	0.3787	0.1479	0	0	soil	0.0237	0	0	0	0.213	0	0	0	0	0.1479	0	0	0	0	Bulgaria
150	0.182222222	0.868888889	0.669117647	0.547189542	0.181872474	0.830941918	0.583161956	0.477100848	0.274358808	0.725742172	0.665313423	0.625	0.375	0.482778825	7	0.010215483	0.312349521	0.754774909	0.753656555	0	0.5625	0.0625	0	freshwater	0.0331	0.0083	0	0	0.0331	0	0	0	0	0.0083	0.0331	0	0.0744	0	Canada
151	0.045280612	0.971468851	0.619479734	0.591429312	0.055105758	0.94771792	0.605732902	0.572353531	0.38462075	0.615380176	0.608334906	0.49553837	0.50446163	0.374356678	38	0.011459769	-1.892015437	0.058488924	0.035630431	0.3427	0.1523	0	6.00E-04	soil	0.0022	0	0	0	5.00E-04	0.2618	0	0	5.00E-04	0.1385	5.00E-04	0	0	0	Lebanon
157	0.135802469	0.950617284	0.818181818	0.707070707	0.167744715	0.854174046	0.723560636	0.602187163	0.769761868	0.230251359	0.230202571	0.407407407	0.592592593	0.05300141	8	0.010397269	-0.377494608	0.70580607	0.77220569	0.3086	0.0494	0.0494	0	soil	0.0123	0	0	0	0.3086	0	0	0	0.0123	0.0494	0	0	0	0	Bulgaria
174	0.333333333	0.761904762	0.821428571	0.547619048	0.482965184	0.534959359	0.461129398	0.238419953	0.986630189	0.013370535	0.013348525	0.44	0.56	0.000178467	4	0.009310987	-1.434773485	0.151351656	0.092722411	0.04	0.04	0.36	0	salt_impacted	0	0.64	0	0	0	0	0	0	0	0.04	0	0	0	0	Chile
183	0.15625	0.9375	0.822222222	0.69375	0.166670613	0.855808244	0.646644318	0.538867713	0.47998779	0.520116672	0.497770669	0.78125	0.21875	0.258846825	7	0.009976057	0.141623046	0.887377762	0.869759978	0	0.7656	0.0156	0	freshwater	0.1406	0.0156	0	0	0	0	0	0	0	0	0	0	0	0.25	Germany
188	0.277777778	0.825396825	0.678571429	0.490079365	0.336427883	0.686233389	0.214322954	0.142218736	0.915779743	0.084231522	0.009054412	0.625	0.375	0.000762565	4	0.012849162	0.994882978	0.319793183	0.402112825	0.0625	0	0.5625	0	salt_impacted	0	1	0	0	0	0	0	0	0	0	0	0	0	0	Chile
189	0.28	0.84	0.857142857	0.617142857	0.46602277	0.55974742	0.48311912	0.257974609	0.987920359	0.012080302	0.012075276	0.44	0.56	0.000145865	4	0.011173184	-1.192665388	0.233000446	0.221178522	0.04	0.04	0.36	0	salt_impacted	0	0.64	0	0	0	0	0	0	0	0	0.04	0	0	0	Chile
238	0.18	0.894545455	0.681818182	0.559090909	0.225432974	0.786159803	0.544786792	0.421973886	0.269188833	0.730829879	0.654615433	1	0	0.478400269	7	0.017202461	-0.152021508	0.879169971	0.92370131	0	0	1	0	salt_impacted	0.0816	0.5102	0	0	0	0	0	0	0	0	0	0	0	0	Chile
239	0.020408163	0.993388905	0.514084507	0.503592986	0.024929532	0.977441282	0.544972339	0.531386433	0.49916167	0.500841336	0.481182606	1	0	0.240994693	62	0.008108239	-2.659810981	0.007818452	0.000184909	1	0	0	0	soil	0.0021	2.00E-04	0	0	0.8264	0	0	0	2.00E-04	0	0	2.00E-04	0	0	Bulgaria
241	0.160493827	0.92345679	0.727272727	0.610549944	0.165947797	0.853600497	0.589250707	0.491465851	0.96073676	0.039263873	0.039096041	1	0	0.001535037	7	0.01396648	-0.453810589	0.649965162	0.719845853	0	0	1	0	salt_impacted	0	1	0	0	0	0	0	0	0	0	0	0	0	0	Chile
319	0.25	0.9	0.866666667	0.65	0.283911444	0.782187309	0.480872123	0.344347024	0.338439525	0.667686035	0.495073055	0.625	0.375	0.327520765	4	0.01396648	-0.83378759	0.40440069	0.797637608	0.0625	0	0.5625	0	salt_impacted	0	0.5625	0	0	0	0	0	0.0625	0	0	0	0	0	0	Chile
397	0.185185185	0.896296296	0.8	0.651851852	0.180493035	0.840194341	0.630948467	0.517066663	0.529622996	0.470497583	0.447061833	0.78125	0.21875	0.210287606	7	0.005741775	-0.900637103	0.3677813	0.427334627	0	0	0.0156	0.7656	bog	0.7656	0.0156	0	0	0	0	0	0	0	0	0	0	0	0	Spain
417	0.222222222	0.888888889	0.892857143	0.694444444	0.276072822	0.744447303	0.669744872	0.484846515	0.4796814	0.520363951	0.520033128	0.722222222	0.277777778	0.270582909	5	0.005772812	-0.314656963	0.753022124	0.864023213	0.6944	0.0278	0	0	soil	0	0	0	0	0.6944	0	0	0.0278	0	0	0	0	0	0	Bulgaria
434	0.265306122	0.826530612	0.777777778	0.571428571	0.329251561	0.691273661	0.515061301	0.345476564	0.957507103	0.042494667	0.042231583	0.551020408	0.448979592	0.001794542	5	0.005586592	-1.553110875	0.120396648	0.073797821	0.0204	0.0204	0.5102	0	salt_impacted	0.3265	0.0204	0	0	0	0	0	0	0.0204	0	0.0204	0	0	0	Spain
466	0.25	0.9	0.933333333	0.7	0.256859029	0.786601353	0.51921798	0.385852154	0.429557588	0.571590184	0.316759998	0.625	0.375	0.180693337	4	0.016294227	-0.27913557	0.780140786	0.864614822	0.0625	0	0.5625	0	salt_impacted	1	0	0	0	0	0	0	0	0	0	0	0	0	0	Spain
533	0.25	0.9	0.866666667	0.65	0.296511088	0.740788748	0.477991535	0.336261745	0.442835155	0.55748859	0.485905137	0.625	0.375	0.27072926	4	0.012569832	-0.829427297	0.406862661	0.807550643	0	0.0625	0.5625	0	salt_impacted	0.5625	0.0625	0	0	0	0	0	0	0	0	0	0	0	0	Spain
556	0.28	0.84	0.857142857	0.617142857	0.330380818	0.69764848	0.377203703	0.252582835	0.671592025	0.328512563	0.032572693	1	0	0.010697132	4	0.011731844	-0.894499041	0.371054943	0.535029609	1	0	0	0	soil	0.0625	0	0	0	0.25	0	0	0	0	0	0	0.0625	0	0	Bulgaria
560	0.25443787	0.798816568	0.704761905	0.525443787	0.256095957	0.753406442	0.672176532	0.50003484	0.752723725	0.247277361	0.247274538	1	0	0.061145127	5	0.009812348	0.359954637	0.718881057	0.723564411	1	0	0	0	soil	0.04	0	0	0	0.64	0	0	0	0	0	0	0	0	0	Bulgaria
562	0.166666667	0.952380952	0.892857143	0.744047619	0.185385377	0.847889435	0.673438355	0.548592732	0.313514457	0.687307681	0.591739965	0.555555556	0.444444444	0.406220931	6	0.018808194	0.602843228	0.546612986	0.599460777	0.4444	0.1111	0	0	soil	1	0	0	0	0	0	0	0	0	0	0	0	0	0	Spain
563	0.006287182	0.999456822	0.464620291	0.461699139	0.007140955	0.9938201	0.515178762	0.511499894	0.167834705	0.83216665	0.80547962	1	0	0.670292186	166	0.011791258	-2.624567627	0.008675906	0.000192671	1	0	0	0	soil	0	0	0	0	0.988	0	0	0	0	0	0	0	0	0	Bulgaria
566	0.28	0.84	0.857142857	0.617142857	0.293397364	0.739972419	0.501589782	0.354424663	0.694743707	0.305357978	0.290348337	1	0	0.088630657	4	0.010055866	-1.184405717	0.236252498	0.233634449	0	1	0	0	freshwater	1	0	0	0	0	0	0	0	0	0	0	0	0	0	Spain
573	0.047337278	0.987946526	0.619047619	0.58974359	0.065204028	0.941710089	0.625238313	0.584470257	0.615945849	0.384055817	0.373805588	1	0	0.143561588	24	0.014078212	-1.806762128	0.070799376	0.050081772	1	0	0	0	soil	0.0064	0	0	0	0.8464	0	0	0	0	0	0	0	0	0	Bulgaria
580	0.25	0.9	0.933333333	0.7	0.259876524	0.934551924	0.626705363	0.463839352	0.308641975	0.777777778	0.555555556	1	0	0.384087791	4	0.00744879	-0.2124917	0.831723453	0.84590238	1	0	0	0	soil	0.0625	0	0	0	0.5625	0	0	0	0	0	0	0	0	0	Bulgaria
581	0.011077345	0.998617975	0.26746621	0.264503394	0.011086948	0.990646614	0.252040009	0.249245654	0.332824092	0.667179072	0.638341188	0.939632267	0.060367733	0.425885861	97	0.011434814	-2.521392674	0.011689133	0.000781833	4.00E-04	0.9391	0	1.00E-04	freshwater	4.00E-04	0	0	0	0.9592	0	0	0	0	0	0	0	0	0	Bulgaria
587	0.195266272	0.862214708	0.771428571	0.62079459	0.272827492	0.736772713	0.631241096	0.459021171	0.756776241	0.243234398	0.240456579	0.802469136	0.197530864	0.058484753	9	0.009812348	-1.673487034	0.094231457	0.074099139	0.0123	0.7901	0	0	freshwater	0.01	0	0	0	0.64	0	0	0	0.01	0	0	0	0	0	Bulgaria
599	0.283950617	0.787654321	0.727272727	0.520763187	0.259714622	0.802192627	0.513416444	0.380074687	0.366206443	0.650472335	0.36437247	0.68	0.32	0.230936924	5	0.006052142	-1.591051784	0.111597922	0.0867537	0.64	0	0	0.04	soil	0	0	0	0	0	0.64	0.04	0	0	0	0	0	0	0	Lebanon
604	0.025	0.990983607	0.371760973	0.362466949	0.02933953	0.97337413	0.41585218	0.403651272	0.70298935	0.297011318	0.295130722	0.957466919	0.042533081	0.087656968	46	0.007922871	-2.62391049	0.008692663	0.000290044	0.957	5.00E-04	0	0	soil	5.00E-04	0	0	0	0.957	0	0	0	0	0	0	0	0	0	Bulgaria
606	0.107438017	0.966942149	0.730769231	0.652256834	0.174194533	0.841417532	0.634212266	0.523735956	0.754135265	0.245876781	0.244432642	1	0	0.060097367	10	0.012041261	-1.153543623	0.248687323	0.27543262	1	0	0	0	soil	0.01	0	0	0	0.81	0	0	0	0	0	0	0	0	0	Bulgaria
640	0.006578822	0.997740401	0.55878035	0.555104234	0.008009353	0.992794579	0.581135446	0.576480928	0.471656665	0.528344022	0.521854005	1	0	0.275718085	190	0.014117675	-2.551148761	0.010736849	0.000378689	1	0	0	0	soil	0	0	0	0	0	1	0	0	0	0	0	0	0	0	Lebanon
641	0.016224986	0.995082772	0.377481714	0.371357078	0.019659702	0.982353261	0.386688581	0.379086398	0.841341975	0.158658325	0.154259966	1	0	0.024474581	70	0.010262975	-2.671350729	0.007554666	0.000152728	1	0	0	0	soil	0	0	0	0	0	1	0	0	0	0	0	0	0	0	Lebanon
642	0.026528258	0.992192352	0.526850508	0.512874082	0.039087711	0.964365299	0.594989183	0.571732418	0.416228926	0.583772206	0.573164925	1	0	0.334597104	44	0.017594479	-2.125172499	0.033572222	0.013125339	1	0	0	0	soil	0	0	0	0	0	1	0	0	0	0	0	0	0	0	Lebanon
644	0.120181406	0.919810348	0.565217391	0.497288771	0.206962135	0.80086728	0.56960179	0.451715788	0.980924086	0.019076052	0.019045307	1	0	0.000363307	14	0.017866439	-1.983804465	0.047277642	0.024241495	1	0	0	0	soil	0	0	0	0	0	1	0	0	0	0	0	0	0	0	Lebanon
645	0.011090991	0.999318577	0.350219298	0.346335019	0.013248096	0.988648032	0.401130894	0.395816674	0.292693992	0.707308421	0.695453955	0.978497164	0.021502836	0.491898761	92	0.012851286	-2.5325345	0.011324123	0.000719547	0.9784	0	1.00E-04	0	soil	0	0	0	0	0.0738	0.5304	0	0	0	0	0	0	0	0	Lebanon
646	0.014925373	0.999561018	0.355072464	0.349772875	0.016531548	0.986104797	0.373820049	0.367640225	0.512017995	0.487983568	0.482502662	1	0	0.235452616	67	0.010637518	-2.631184796	0.008508776	0.000266137	1	0	0	0	soil	0	0	0	0	0	1	0	0	0	0	0	0	0	0	Lebanon
647	0.065743945	0.98615917	0.538011696	0.502640685	0.094287739	0.915733282	0.531628342	0.481502307	0.850253244	0.149748908	0.146995263	1	0	0.022012064	16	0.010481075	-2.14658675	0.031826196	0.008681242	1	0	0	0	soil	0	0	0	0	0	1	0	0	0	0	0	0	0	0	Lebanon
648	0.021666667	0.994371585	0.570597567	0.55823462	0.029551964	0.973177236	0.620037355	0.601714033	0.189312827	0.810691544	0.603036133	1	0	0.488873658	54	0.012653473	-2.343995723	0.01907839	0.003619249	1	0	0	0	soil	0	0	0	0	0	1	0	0	0	0	0	0	0	0	Lebanon
649	0.048611111	0.989444444	0.646153846	0.61474359	0.065653569	0.942631654	0.702102518	0.656006982	0.466306691	0.533708268	0.530500246	0.91322314	0.08677686	0.283124431	22	0.020180552	-1.647967539	0.099359333	0.083296694	0.9112	0.0021	0	0	soil	0	0	0	0	0.0744	0.5289	0	0	0	0	0	0	0	0	Lebanon
650	0.209876543	0.869135802	0.836363636	0.660830527	0.30515811	0.712278024	0.669667911	0.465313317	0.431741528	0.568411189	0.567748063	1	0	0.322627647	6	0.007371198	-0.46969809	0.638570733	0.708994881	1	0	0	0	soil	0	0	0	0	0	1	0	0	0	0	0	0	0	0	Lebanon
651	0.142857143	0.964285714	0.833333333	0.714285714	0.153074995	0.881000093	0.641862469	0.543609375	0.219409716	0.78251292	0.656782174	1	0	0.512677784	7	0.032746432	0.142303339	0.886840409	0.865321831	1	0	0	0	soil	0	0	0	0	0	1	0	0	0	0	0	0	0	0	Lebanon
652	0.035154137	0.986774178	0.545454545	0.526279561	0.052027553	0.952934848	0.611453294	0.579640876	0.442236723	0.557770361	0.553839557	0.947406866	0.052593134	0.308911367	36	0.019710158	-1.499560014	0.133728412	0.121353186	0.9467	0	7.00E-04	0	soil	7.00E-04	0	0	0	0	0.8948	7.00E-04	0	0	0	0	0	0	0	Lebanon
656	0.2	0.933333333	0.904761905	0.723809524	0.218187277	0.843850094	0.514341884	0.402119029	0.244444444	0.764044944	0.446441948	1	0	0.337311694	5	0.023482466	-0.58259496	0.560165999	0.759303272	1	0	0	0	soil	0	0	0	0	0	1	0	0	0	0	0	0	0	0	Lebanon
680	0.024793388	0.98770926	0.502434275	0.489977226	0.028225461	0.974232312	0.484089354	0.470425709	0.115752338	0.884273205	0.503434052	1	0	0.445160383	59	0.020422756	-1.484855713	0.13758205	0.122064088	1	0	0	0	soil	0	0	0	0	0	1	0	0	0	0	0	0	0	0	Lebanon
685	0.25	0.9	0.866666667	0.65	0.310866398	0.721241593	0.512575212	0.353232803	0.936922465	0.063081572	0.062550969	1	0	0.003945561	4	0.012569832	-0.829427297	0.406862661	0.807550643	1	0	0	0	soil	0	0	0	0	0	1	0	0	0	0	0	0	0	0	Lebanon
695	0.25	0.9	0.866666667	0.65	0.364042548	0.67576643	0.522863673	0.332519049	0.544531311	0.455647094	0.454019271	1	0	0.206791562	4	0.012569832	-0.829427297	0.406862661	0.807550643	1	0	0	0	soil	0	0	0	0	0	1	0	0	0	0	0	0	0	0	Lebanon
700	0.015927978	0.996852178	0.487845488	0.480075096	0.021220128	0.981167377	0.531601035	0.520320393	0.58635907	0.413642496	0.407377101	1	0	0.168507843	70	0.011665197	-2.498257053	0.012480566	0.001046322	1	0	0	0	soil	0	0	0	0	0	1	0	0	0	0	0	0	0	0	Lebanon
702	0.283950617	0.787654321	0.8	0.572839506	0.343281748	0.680207452	0.602148636	0.395441999	0.436466826	0.565430592	0.538517163	1	0	0.303472286	5	0.013190565	-0.696672655	0.486007676	0.556890867	1	0	0	0	soil	0	0	0	0	0	1	0	0	0	0	0	0	0	0	Lebanon
704	0.124260355	0.938292477	0.8	0.700591716	0.17065188	0.84227041	0.62023117	0.514387555	0.985057493	0.014942662	0.00976187	1	0	0.000145867	10	0.01948145	0.592742114	0.553353752	0.574759405	1	0	0	0	soil	0	0	0	0	0	1	0	0	0	0	0	0	0	0	Lebanon
707	0.25	0.9	0.866666667	0.65	0.2563029	0.818273179	0.475524558	0.353646235	0.320710059	0.689903846	0.506730769	1	0	0.344217114	4	0.023277467	-0.459890011	0.645595171	0.923305674	1	0	0	0	soil	0	0	0	0	0	1	0	0	0	0	0	0	0	0	Lebanon
708	0.2	0.933333333	0.761904762	0.60952381	0.289334394	0.750670622	0.311074812	0.22107017	0.981293677	0.018709525	0.009539823	1	0	0.000178455	5	0.031843575	-0.077441009	0.938272718	0.94870698	1	0	0	0	soil	0	0	0	0	0.36	0.16	0	0	0	0	0	0	0	0	Bulgaria
741	0.02	0.999215686	0.42081448	0.41239819	0.022058163	0.981315221	0.445858506	0.436023686	0.659530755	0.340470863	0.328010465	1	0	0.111677475	50	0.008345685	-2.643037151	0.008216602	0.000217676	1	0	0	0	soil	0	0	0	0	0	1	0	0	0	0	0	0	0	0	Lebanon
765	0.025641026	0.998717949	0.55	0.535897436	0.03022448	0.974696008	0.556331522	0.539516692	0.530484737	0.469519534	0.462638927	1	0	0.217216037	39	0.010413292	-2.519931664	0.011737762	0.000802537	1	0	0	0	soil	0	0	0	0	0	1	0	0	0	0	0	0	0	0	Lebanon
766	0.032407407	0.993743744	0.559032717	0.540915916	0.037969547	0.966866031	0.546627675	0.52587247	0.452448467	0.547558413	0.525442431	1	0	0.287706809	33	0.015301055	-1.69325701	0.090406557	0.07174587	1	0	0	0	soil	0	0	0	0	0	1	0	0	0	0	0	0	0	0	Lebanon
778	0.135802469	0.950617284	0.745454545	0.644219978	0.182165798	0.846637348	0.491458313	0.401931417	0.379294179	0.622026472	0.303437684	1	0	0.188345536	8	0.023859744	-0.541182975	0.588381471	0.660442671	1	0	0	0	soil	0	0	0	0	0	1	0	0	0	0	0	0	0	0	Lebanon
779	0.25	0.9	0.933333333	0.7	0.274903632	0.813852686	0.549120068	0.398164967	0.451062057	0.56037415	0.397959184	1	0	0.218454895	4	0.022811918	-0.018828733	0.984977732	0.796793784	1	0	0	0	soil	0	0	0	0	0	1	0	0	0	0	0	0	0	0	Lebanon
787	0.15625	0.9375	0.777777778	0.65625	0.229623605	0.814529464	0.591569812	0.455731419	0.504217128	0.499455338	0.442810458	1	0	0.21953784	7	0.01396648	-1.224534431	0.220750686	0.246585763	1	0	0	0	soil	0	0	0	0	0	1	0	0	0	0	0	0	0	0	Lebanon
795	0.0625	0.992647059	0.490196078	0.459558824	0.074692144	0.936835468	0.436349147	0.403757294	0.948593419	0.051406994	0.050967951	1	0	0.002620088	16	0.01103352	-2.191301158	0.028430006	0.0056808	1	0	0	0	soil	0	0	0	0	0	1	0	0	0	0	0	0	0	0	Lebanon
796	0.111111111	0.957264957	0.802197802	0.713064713	0.142348513	0.873982574	0.720558225	0.617987833	0.873365016	0.126638223	0.126216529	1	0	0.015983428	10	0.014855256	-1.470393073	0.141455326	0.135638554	1	0	0	0	soil	0	0	0	0	0	1	0	0	0	0	0	0	0	0	Lebanon
798	0.166666667	0.952380952	0.678571429	0.56547619	0.171780736	0.871507289	0.33990957	0.281519654	0.209745988	0.794348592	0.421345014	1	0	0.332969587	6	0.031316735	0.144466972	0.885131735	0.855604986	1	0	0	0	soil	0	0	0	0	0	1	0	0	0	0	0	0	0	0	Lebanon
827	0.02676978	0.996402368	0.444075305	0.432187506	0.033454889	0.970601555	0.491262142	0.474827022	0.64773713	0.352265144	0.344582958	1	0	0.121383782	39	0.008713721	-2.601778627	0.00927417	0.000328298	1	0	0	0	soil	0	0	0	0	0	1	0	0	0	0	0	0	0	0	Lebanon
829	0.014203393	0.994598363	0.605562579	0.596961536	0.014687359	0.987212445	0.60300704	0.594150459	0.023821331	0.976233028	0.643421797	1	0	0.628094633	89	0.023371843	-1.55440764	0.120087212	0.099431616	1	0	0	0	soil	0	0	0	0	0	1	0	0	0	0	0	0	0	0	Lebanon
830	0.135802469	0.950617284	0.818181818	0.707070707	0.173706181	0.858771351	0.692368765	0.572100031	0.437098433	0.565083356	0.530813205	1	0	0.298795585	8	0.020251397	-0.515849655	0.605959419	0.677593832	1	0	0	0	soil	0	0	0	0	0	1	0	0	0	0	0	0	0	0	Lebanon
834	0.2	0.933333333	0.857142857	0.685714286	0.22042648	0.835600376	0.444798406	0.346753059	0.308540679	0.696543581	0.271575784	1	0	0.187783607	5	0.020949721	0.304630337	0.760647712	0.756382971	1	0	0	0	soil	0	0	0	0	0	1	0	0	0	0	0	0	0	0	Lebanon
835	0.058171745	0.988919668	0.714285714	0.672734468	0.061729063	0.950088726	0.633572423	0.59446259	0.17256836	0.827749029	0.591985417	1	0	0.489827464	18	0.026332125	0.53873897	0.59006698	0.600617514	1	0	0	0	soil	0	0	0	0	0	1	0	0	0	0	0	0	0	0	Lebanon
842	0.25	0.9	0.866666667	0.65	0.265269138	0.810765365	0.282831401	0.207804959	0.32591716	0.684615385	0.117307692	1	0	0.079075102	4	0.01443203	0.522232002	0.601508807	0.677111661	1	0	0	0	soil	0	0	0	0	0	1	0	0	0	0	0	0	0	0	Lebanon
853	0.25	0.9	0.866666667	0.65	0.2667584	0.802729037	0.349432532	0.256218468	0.399347905	0.607326007	0.18021978	1	0	0.108249389	4	0.034450652	1.338397889	0.180766767	0.440703561	1	0	0	0	soil	0	0	0	0	0	1	0	0	0	0	0	0	0	0	Lebanon
870	0.135802469	0.950617284	0.8	0.691358025	0.333047841	0.689095361	0.598277973	0.399022786	0.989642821	0.010358091	0.010349097	1	0	0.000107187	8	0.016527002	-1.330187188	0.183456604	0.192415523	1	0	0	0	soil	0	0	0	0	0	1	0	0	0	0	0	0	0	0	Lebanon
889	0.25	0.9	0.866666667	0.65	0.251587092	0.797841069	0.372201382	0.278560318	0.274855724	0.728256484	0.267378306	1	0	0.193887848	4	0.019553073	-0.845323404	0.397930297	0.766416411	1	0	0	0	soil	0	0	0	0	0	1	0	0	0	0	0	0	0	0	Lebanon
891	0.125	0.972222222	0.688888889	0.602777778	0.138578029	0.891998075	0.409811056	0.353020247	0.409865849	0.59098818	0.193566332	1	0	0.114230103	8	0.032821229	0.082351393	0.934367287	0.908663288	1	0	0	0	soil	0	0	0	0	0	1	0	0	0	0	0	0	0	0	Lebanon
909	0.058171745	0.988919668	0.5	0.470914127	0.083197882	0.925853612	0.501386992	0.459672657	0.935121599	0.06487892	0.064495485	1	0	0.004184364	18	0.011161975	-2.301284194	0.021375573	0.002976365	1	0	0	0	soil	0	0	0	0	0	1	0	0	0	0	0	0	0	0	Lebanon
910	0.166666667	0.952380952	0.892857143	0.744047619	0.174846608	0.874436095	0.689272192	0.568755287	0.297471759	0.707475623	0.63390131	1	0	0.445333572	6	0.022346369	0.462169324	0.6439599	0.675346492	1	0	0	0	soil	0	0	0	0	0	1	0	0	0	0	0	0	0	0	Lebanon
923	0.25	0.9	0.933333333	0.7	0.278039782	0.800185366	0.52984973	0.382530427	0.325774754	0.685099846	0.440348182	1	0	0.296893861	4	0.017690875	0.558271141	0.576659248	0.669257647	1	0	0	0	soil	0	0	0	0	0	1	0	0	0	0	0	0	0	0	Lebanon
939	0.25	0.9	0.933333333	0.7	0.262535094	0.820219613	0.545666067	0.402409575	0.353550296	0.659125189	0.43438914	1	0	0.280810731	4	0.019553073	0.700382431	0.483688505	0.637625329	1	0	0	0	soil	0	0	0	0	0	1	0	0	0	0	0	0	0	0	Lebanon
1008	0.25	0.9	0.866666667	0.65	0.260556331	0.820435756	0.457528586	0.338316616	0.31007476	0.703193033	0.457184325	1	0	0.315423005	4	0.030260708	-0.556631147	0.577779468	0.962511141	1	0	0	0	soil	0	0	0	0	0	1	0	0	0	0	0	0	0	0	Lebanon
1013	0.058984911	0.974622771	0.564039409	0.530769595	0.097117296	0.908567172	0.612606689	0.553111984	0.511180774	0.488823161	0.484632984	1	0	0.23689792	22	0.010305751	-2.256483053	0.024040395	0.005853129	1	0	0	0	soil	0	0	0	0	0	1	0	0	0	0	0	0	0	0	Lebanon
1047	0.222222222	0.888888889	0.892857143	0.694444444	0.231214999	0.796096218	0.661698071	0.508703552	0.751320705	0.248715952	0.243033937	1	0	0.060437508	5	0.018249534	1.47916585	0.139095994	0.192261195	1	0	0	0	soil	0	0	0	0	0	1	0	0	0	0	0	0	0	0	Lebanon
1057	0.123966942	0.949035813	0.769230769	0.673871583	0.158761969	0.853399002	0.643347131	0.541208073	0.43470045	0.565310405	0.422096567	1	0	0.238611	9	0.008024378	-1.011535075	0.311760402	0.351904233	1	0	0	0	soil	0	0	0	0	0	1	0	0	0	0	0	0	0	0	Lebanon
1087	0.142857143	0.964285714	0.75	0.642857143	0.156899721	0.878518681	0.529643403	0.4465425	0.269418992	0.732449502	0.564969466	1	0	0.412755962	7	0.020351157	-0.046542762	0.962877652	0.985799659	1	0	0	0	soil	0	0	0	0	0	1	0	0	0	0	0	0	0	0	Lebanon
1098	0.21875	0.868055556	0.822222222	0.642361111	0.238821675	0.789409506	0.631974354	0.48104518	0.291156517	0.710845866	0.611920108	1	0	0.433755581	6	0.017757382	-0.915477368	0.359941078	0.427091126	1	0	0	0	soil	0	0	0	0	0	1	0	0	0	0	0	0	0	0	Lebanon
1099	0.166666667	0.952380952	0.892857143	0.744047619	0.170816076	0.875265863	0.670917233	0.556313784	0.221071663	0.783953681	0.664764268	1	0	0.517803726	6	0.026836507	-0.294944972	0.768035917	0.876513161	1	0	0	0	soil	0	0	0	0	0.0278	0.6944	0	0	0	0	0	0	0	0	Lebanon
1100	0.183673469	0.918367347	0.722222222	0.589569161	0.258649864	0.793655853	0.525838445	0.389830402	0.470850684	0.535682023	0.455284553	1	0	0.24091351	6	0.017291833	-1.563112114	0.118026227	0.06929021	1	0	0	0	soil	0	0	0	0	0	1	0	0	0	0	0	0	0	0	Lebanon
1131	0.387755102	0.68877551	0.777777778	0.476190476	0.441722065	0.588234134	0.493251446	0.275371398	0.548117621	0.455279991	0.409381663	1	0	0.18499236	4	0.014764565	-1.32651312	0.184669792	0.190085435	1	0	0	0	soil	0	0	0	0	0	1	0	0	0	0	0	0	0	0	Lebanon
1133	0.2	0.933333333	0.904761905	0.723809524	0.203380929	0.84146834	0.604151151	0.481278328	0.22778828	0.775583824	0.581317638	1	0	0.448900293	5	0.021529506	1.062883918	0.287834597	0.407853042	1	0	0	0	soil	0	0	0	0	0	1	0	0	0	0	0	0	0	0	Lebanon
1135	0.333333333	0.761904762	0.785714286	0.523809524	0.352231032	0.674185506	0.453457894	0.293735952	0.428958762	0.57236616	0.397997766	1	0	0.227273137	4	0.020856611	0.841933131	0.399825384	0.476498073	1	0	0	0	soil	0	0	0	0	0	1	0	0	0	0	0	0	0	0	Lebanon
1189	0.017153041	0.997300591	0.420716113	0.413499552	0.023084683	0.979525342	0.468616114	0.457798259	0.472788432	0.527213001	0.524924631	1	0	0.276746338	63	0.010729744	-2.565497948	0.010302783	0.000557131	1	0	0	0	soil	0	0	0	0	0	1	0	0	0	0	0	0	0	0	Lebanon
1190	0.0625	0.992647059	0.411764706	0.386029412	0.07569881	0.936469498	0.315916236	0.292001753	0.91169236	0.088308956	0.086598197	1	0	0.007647282	16	0.013710428	-2.106117142	0.035194178	0.010646864	1	0	0	0	soil	0	0	0	0	0	1	0	0	0	0	0	0	0	0	Lebanon
1220	0.100591716	0.963651733	0.723809524	0.651000282	0.110199264	0.910094441	0.592403391	0.527120973	0.18079142	0.820787016	0.640032607	1	0	0.524320203	11	0.029630546	-0.013088002	0.989557583	0.982776407	1	0	0	0	soil	0	0	0	0	0	1	0	0	0	0	0	0	0	0	Lebanon
1222	0.209876543	0.869135802	0.8	0.632098765	0.202800696	0.820998888	0.632094903	0.503905617	0.242931986	0.758561245	0.651081707	1	0	0.492913135	6	0.022036002	0.354288104	0.723122982	0.732409482	1	0	0	0	soil	0	0	0	0	0	1	0	0	0	0	0	0	0	0	Lebanon
1225	0.224489796	0.87244898	0.833333333	0.646258503	0.232274414	0.801867066	0.608142284	0.466886391	0.306093913	0.696715424	0.563242784	1	0	0.390837597	5	0.019686087	-0.510924784	0.609403726	0.707699483	1	0	0	0	soil	0	0	0	0	0	1	0	0	0	0	0	0	0	0	Lebanon
1226	0.166666667	0.952380952	0.785714286	0.654761905	0.200212191	0.861619009	0.537547212	0.429923707	0.546935496	0.456970233	0.328912467	1	0	0.149018564	6	0.032811188	-0.860854642	0.389318106	0.502812504	1	0	0	0	soil	0	0	0	0	0	1	0	0	0	0	0	0	0	0	Lebanon
1233	0.25	0.9	0.933333333	0.7	0.270917154	0.805295867	0.513962588	0.374721306	0.426311728	0.581768388	0.281690141	1	0	0.16160233	4	0.015828678	1.535976475	0.12454415	0	1	0	0	0	soil	0	0	0	0	0	1	0	0	0	0	0	0	0	0	Lebanon
1241	0.166666667	0.952380952	0.821428571	0.68452381	0.174307801	0.869121372	0.499293058	0.412262383	0.266509434	0.736966825	0.376956094	1	0	0.276493739	6	0.032029795	1.192117092	0.233215336	0.311605465	1	0	0	0	soil	0	0	0	0	0	1	0	0	0	0	0	0	0	0	Lebanon
1341	0.25	0.9	0.933333333	0.7	0.284880996	0.814597364	0.567861966	0.406088884	0.452908587	0.561877667	0.443812233	1	0	0.242805862	4	0.010242086	-0.389207848	0.697122399	0.898633675	1	0	0	0	soil	0	0	0	0	0	1	0	0	0	0	0	0	0	0	Lebanon
1397	0.166666667	0.952380952	0.821428571	0.68452381	0.186554488	0.865025134	0.541091281	0.440148274	0.339572681	0.664920022	0.526199669	1	0	0.347516637	6	0.02867784	-0.146200367	0.883763216	0.969480799	1	0	0	0	soil	0	0	0	0	0	1	0	0	0	0	0	0	0	0	Lebanon
1484	0.100591716	0.963651733	0.571428571	0.513947591	0.122453493	0.892511947	0.528631249	0.463898506	0.591329319	0.408718692	0.40236168	1	0	0.164433422	11	0.015971924	-0.833100188	0.404788227	0.451082813	1	0	0	0	soil	0	0	0	0	0.5289	0.0744	0	0	0	0	0	0	0	0	Bulgaria
1495	0.044049967	0.979848784	0.684146341	0.654009718	0.053868433	0.95115543	0.648275314	0.613353738	0.537161659	0.462855972	0.445012745	1	0	0.20596896	32	0.017400614	-2.078031085	0.037706496	0.016680113	1	0	0	0	soil	0	0	0	0	0.0156	0.7656	0	0	0	0	0	0	0	0	Lebanon
1538	0.1	0.981818182	0.590909091	0.531818182	0.166784482	0.860280003	0.511598317	0.426271657	0.98782319	0.012177172	0.012160111	1	0	0.000148071	10	0.013718187	-1.876581187	0.060575518	0.022599907	1	0	0	0	soil	0	0	0	0	0	1	0	0	0	0	0	0	0	0	Lebanon
1555	0.166666667	0.952380952	0.892857143	0.744047619	0.172830948	0.883259649	0.662506237	0.548004656	0.227117788	0.781664964	0.557456588	1	0	0.430848281	6	0.020111732	1.070205116	0.284526992	0.366799441	1	0	0	0	soil	0	0	0	0	0	1	0	0	0	0	0	0	0	0	Lebanon
1567	0.25	0.9	0.933333333	0.7	0.361195525	0.742742986	0.495161991	0.316311696	0.786982249	0.21719457	0.14479638	1	0	0.030844199	4	0.01443203	0.522232002	0.601508807	0.677111661	1	0	0	0	soil	0	0	0	0	0	1	0	0	0	0	0	0	0	0	Lebanon
1570	0.0224	0.996768627	0.480392157	0.469631373	0.022456151	0.981488092	0.4965817	0.485430386	0.062874614	0.937177466	0.640087272	1	0	0.599842032	48	0.013289594	-2.424296091	0.015338094	0.002016131	1	0	0	0	soil	0	0	0	0	4.00E-04	0.9588	0	0	0	0	0	0	0	0	Lebanon
1773	0.25	0.9	0.866666667	0.65	0.264671541	0.780847196	0.44719134	0.328832519	0.344148188	0.657420836	0.487604344	1	0	0.319796193	4	0.009776536	-0.81733648	0.413736165	0.831402121	1	0	0	0	soil	0	0	0	0	0	1	0	0	0	0	0	0	0	0	Lebanon
1781	0.035555556	0.995555556	0.4375	0.421944444	0.042087879	0.964161426	0.389043355	0.372669346	0.163826203	0.836226895	0.579297341	1	0	0.484393257	29	0.009413729	-2.487549083	0.01286267	0.000913445	1	0	0	0	soil	0	0	0	0	0	1	0	0	0	0	0	0	0	0	Lebanon
1960	0.25	0.9	0.866666667	0.65	0.255411657	0.902884001	0.491222699	0.365758696	0.266272189	0.794871795	0.461538462	1	0	0.338643605	4	0.028041366	-0.854296525	0.392940712	0.734182858	1	0	0	0	soil	0	0	0	0	0	1	0	0	0	0	0	0	0	0	Lebanon
2186	0.222222222	0.888888889	0.821428571	0.638888889	0.219308931	0.829963894	0.645079584	0.503607869	0.310507545	0.694637922	0.656937535	1	0	0.452953474	5	0.026070764	0.758299104	0.448271943	0.518615429	1	0	0	0	soil	0	0	0	0	0	1	0	0	0	0	0	0	0	0	Lebanon
2274	0.265306122	0.826530612	0.75	0.551020408	0.28380417	0.76575023	0.505318201	0.361906788	0.319763314	0.690865385	0.51875	1	0	0.352872781	5	0.013567438	0.442518264	0.658114217	0.682410046	1	0	0	0	soil	0	0	0	0	0	1	0	0	0	0	0	0	0	0	Lebanon
2277	0.066666667	0.991666667	0.632352941	0.590196078	0.072870284	0.937315797	0.541336963	0.501889585	0.592149894	0.407860236	0.388547486	1	0	0.158469133	15	0.0103751	-1.746992848	0.080638579	0.058926464	1	0	0	0	soil	0	0	0	0	0.7511	0.0178	0	0	0	0	0	0	0	0	Bulgaria
2286	0.25	0.9	0.933333333	0.7	0.259591729	0.791243022	0.525461231	0.389055841	0.453497438	0.548549388	0.348817709	1	0	0.190629772	4	0.020018622	0.957189322	0.338471706	0.575031492	1	0	0	0	soil	0	0	0	0	0	1	0	0	0	0	0	0	0	0	Lebanon
2448	0.1	0.981818182	0.772727273	0.695454545	0.1060073	0.912020166	0.598177218	0.534766066	0.157636197	0.842674066	0.577851461	1	0	0.486761154	10	0.019437098	-0.855672408	0.392179006	0.448572357	1	0	0	0	soil	0	0	0	0	0	1	0	0	0	0	0	0	0	0	Lebanon
2717	0.1	0.981818182	0.46969697	0.422727273	0.13476517	0.884705212	0.369729615	0.31990294	0.952591889	0.047409087	0.046962543	0.82	0.18	0.002226405	10	0.01433892	-1.87603919	0.060649899	0.022686368	0	0.81	0	0.01	freshwater	0	0	0	0	0.81	0	0	0	0	0	0.01	0	0	0	Bulgaria
2726	0.012065498	0.996236472	0.520868347	0.514583811	0.015196513	0.986198857	0.570967604	0.562290887	0.254729253	0.74527188	0.724260404	1	0	0.539770092	100	0.009435619	-2.56217131	0.010402	0.000489564	1	0	0	0	soil	0	0	0	0	1	0	0	0	0	0	0	0	0	0	Bulgaria
2727	0.0128	0.996974257	0.377984857	0.373146651	0.014355433	0.987374023	0.367908148	0.362626667	0.74831041	0.251690441	0.238705391	1	0	0.060079662	90	0.008431834	-2.751678207	0.005929075	4.26E-05	1	0	0	0	soil	0	0	0	0	1	0	0	0	0	0	0	0	0	0	Bulgaria
2728	0.016707507	0.997752676	0.312872975	0.307645648	0.018418038	0.984092536	0.311144962	0.305414283	0.476381493	0.523621758	0.501381565	1	0	0.262532666	63	0.009414583	-2.667281243	0.007646765	0.000167734	1	0	0	0	soil	0	0	0	0	1	0	0	0	0	0	0	0	0	0	Bulgaria
2729	0.0859375	0.967830882	0.620915033	0.567555147	0.115716978	0.894202708	0.582981459	0.515520606	0.682306968	0.317696109	0.042931355	1	0	0.013638992	13	0.007588454	-1.72143107	0.08517263	0.065138034	1	0	0	0	soil	0	0	0	0	1	0	0	0	0	0	0	0	0	0	Bulgaria
2730	0.125	0.972222222	0.555555556	0.486111111	0.180798195	0.844311931	0.459799444	0.376668534	0.992576026	0.007424067	0.007416645	0.59375	0.40625	5.51E-05	8	0.007681564	-1.756858841	0.078941873	0.026620949	0.5625	0.0156	0	0.0156	soil	0	0	0	0	1	0	0	0	0	0	0	0	0	0	Bulgaria
2731	0.041420118	0.99408284	0.53968254	0.517328825	0.053915119	0.953023799	0.539114126	0.510047724	0.465648995	0.534361739	0.521439565	0.9232	0.0768	0.278631755	25	0.011717519	-2.225370586	0.02605637	0.007051682	0.9216	0.0016	0	0	soil	0	0	0	0	1	0	0	0	0	0	0	0	0	0	Bulgaria
2733	0.075555556	0.982222222	0.602941176	0.557385621	0.088340037	0.924661528	0.613912619	0.559679555	0.359316543	0.640743666	0.626780325	0.867346939	0.132653061	0.401567786	14	0.012609737	-1.373068994	0.169730899	0.171764372	0.8622	0	0.0051	0	soil	0	0	0	0	1	0	0	0	0	0	0	0	0	0	Bulgaria
2735	0.038461538	0.997150997	0.383597884	0.368844119	0.041986301	0.964478739	0.358321831	0.343277223	0.855343868	0.144657106	0.141983734	1	0	0.020538818	26	0.008955737	-2.251746477	0.024338298	0.005936014	1	0	0	0	soil	0	0	0	0	1	0	0	0	0	0	0	0	0	0	Bulgaria
2739	0.019607843	0.999245852	0.111756168	0.109564871	0.020452416	0.982582472	0.074688062	0.073160511	0.801337206	0.198663431	0.187912837	1	0	0.037331289	51	0.006351189	-2.844823907	0.004443598	4.45E-06	1	0	0	0	soil	0	0	0	0	1	0	0	0	0	0	0	0	0	0	Bulgaria
2743	0.038265306	0.994897959	0.462068966	0.444387755	0.054326494	0.952924683	0.405402405	0.383378313	0.649630699	0.350377958	0.162110928	0.92866941	0.07133059	0.056798693	27	0.010939489	-2.451081375	0.014242775	0.00123347	0.9273	0	0.0014	0	soil	0	0	0	0	1	0	0	0	0	0	0	0	0	0	Bulgaria
2754	0.0134	0.996368317	0.427489808	0.421761444	0.016057612	0.985692487	0.454050087	0.446759127	0.705954279	0.294046752	0.279802008	0.891663364	0.108336636	0.082274583	87	0.00868574	-2.761738495	0.005749451	3.57E-05	0.0033	0.8884	0	0	freshwater	0	0	0	0	1	0	0	0	0	0	0	0	0	0	Bulgaria
2755	0.010869565	0.999766246	0.26698696	0.264084927	0.011199528	0.990562875	0.245410394	0.242661913	0.595994372	0.404007429	0.363956392	1	0	0.147040431	92	0.006716322	-2.862253471	0.004206404	4.14E-06	0	1	0	0	freshwater	0	0	0	0	1	0	0	0	0	0	0	0	0	0	Bulgaria
2756	0.033203125	0.99609375	0.481283422	0.465303309	0.040843182	0.964589888	0.493384038	0.473232664	0.715856763	0.284147135	0.273094873	1	0	0.077598061	31	0.010503019	-2.491794269	0.012709963	0.000931336	1	0	0	0	soil	0	0	0	0	1	0	0	0	0	0	0	0	0	0	Bulgaria
2758	0.26	0.807272727	0.696969697	0.515757576	0.224306964	0.794863057	0.508996117	0.394824744	0.339616557	0.660827249	0.497140319	1	0	0.328303236	5	0.005896958	0.779725521	0.435552454	0.474307098	1	0	0	0	soil	0	0	0	0	1	0	0	0	0	0	0	0	0	0	Bulgaria
2766	0.090909091	0.984848485	0.551282051	0.501165501	0.105129111	0.910204976	0.444538892	0.397804914	0.933174562	0.066826569	0.066100566	1	0	0.004417199	11	0.009551977	-2.135820576	0.032694041	0.002181782	1	0	0	0	soil	0	0	0	0	1	0	0	0	0	0	0	0	0	0	Bulgaria
2767	0.090909091	0.984848485	0.435897436	0.396270396	0.1153861	0.901552727	0.331873592	0.293579992	0.942159133	0.057841907	0.057175039	0.834710744	0.165289256	0.003307054	11	0.009547994	-1.840969734	0.065625994	0.033158199	0.8264	0.0083	0	0	soil	0	0	0	0	1	0	0	0	0	0	0	0	0	0	Bulgaria
2775	0.166666667	0.952380952	0.821428571	0.68452381	0.206313233	0.824592251	0.656061678	0.520707472	0.70551581	0.294563715	0.293400103	1	0	0.086401692	6	0.00707635	-1.01062919	0.312193939	0.398819655	1	0	0	0	soil	0	0	0	0	1	0	0	0	0	0	0	0	0	0	Bulgaria
2794	0.125	0.972222222	0.777777778	0.680555556	0.161801389	0.86314598	0.631421179	0.529256355	0.587619238	0.412441478	0.402863614	0.78125	0.21875	0.166133204	8	0.014473387	-1.08404581	0.278344488	0.325407206	0.7656	0	0.0156	0	soil	0	0	0	0	1	0	0	0	0	0	0	0	0	0	Bulgaria
2796	0.018441404	0.993384603	0.48508319	0.476137575	0.016079871	0.986147979	0.404410514	0.397907645	0.019819604	0.980214322	0.320978408	1	0	0.314616743	71	0.010962068	-2.428711337	0.015152591	0.00184941	1	0	0	0	soil	0	0	0	0	1	0	0	0	0	0	0	0	0	0	Bulgaria
2799	0.28	0.84	0.761904762	0.548571429	0.385024289	0.66502527	0.230236023	0.141589562	0.718067098	0.284427884	0.068312374	1	0	0.019259506	4	0.013407821	-0.654301839	0.512917361	0.712057652	1	0	0	0	soil	0	0	0	0	1	0	0	0	0	0	0	0	0	0	Bulgaria
2843	0.065759637	0.976705834	0.454545455	0.42465471	0.062361957	0.946745569	0.344335985	0.322862519	0.716809876	0.283197238	0.262537489	1	0	0.074348024	18	0.017478053	-1.981539005	0.04753086	0.024494052	1	0	0	0	soil	0	0	0	0	1	0	0	0	0	0	0	0	0	0	Bulgaria
2844	0.12	0.96	0.757575758	0.666666667	0.149911293	0.865050198	0.626870007	0.532895114	0.588282226	0.411757195	0.390869043	0.52	0.48	0.160927732	9	0.010117939	-0.659759566	0.509408135	0.57397071	0.16	0.36	0	0	freshwater	0	0	0	0	1	0	0	0	0	0	0	0	0	0	Bulgaria
2846	0.111111111	0.977777778	0.727272727	0.646464646	0.11567939	0.903739069	0.531383233	0.469913145	0.194564882	0.805760153	0.568633828	1	0	0.457997655	9	0.011173184	-1.328114027	0.18414044	0.193385308	1	0	0	0	soil	0	0	0	0	1	0	0	0	0	0	0	0	0	0	Bulgaria
2848	0.076923077	0.989010989	0.714285714	0.659340659	0.084625123	0.927552739	0.633399172	0.579797689	0.654579894	0.345429427	0.338036062	1	0	0.116764453	13	0.008379888	-1.584526427	0.113073973	0.09867629	1	0	0	0	soil	0	0	0	0	1	0	0	0	0	0	0	0	0	0	Bulgaria
2965	0.090909091	0.984848485	0.730769231	0.664335664	0.128439993	0.892265807	0.612980704	0.534249467	0.459697529	0.540370374	0.53567831	1	0	0.289428315	11	0.022549518	-0.572952836	0.566676628	0.626839397	1	0	0	0	soil	0	0	0	0	1	0	0	0	0	0	0	0	0	0	Bulgaria
2970	0.25	0.9	0.866666667	0.65	0.356756985	0.722845529	0.559980927	0.36020382	0.855369734	0.145742807	0.142102173	1	0	0.020552275	4	0.009776536	-0.81733648	0.413736165	0.831402121	1	0	0	0	soil	0	0	0	0	1	0	0	0	0	0	0	0	0	0	Bulgaria
2971	0.032407407	0.993743744	0.516358464	0.499624625	0.031120128	0.97437156	0.459369563	0.445073923	0.051374825	0.948757057	0.493725385	0.942906574	0.057093426	0.46836033	34	0.012995478	-2.28104132	0.022546002	0.005421147	0.942	0	0	9.00E-04	soil	0	0	0	0	1	0	0	0	0	0	0	0	0	0	Bulgaria
2981	0.142857143	0.964285714	0.75	0.642857143	0.205056125	0.827525554	0.630112244	0.500903869	0.889621515	0.110399163	0.110025333	1	0	0.01214443	7	0.010119504	-1.741210428	0.0816467	0.00489261	1	0	0	0	soil	0	0	0	0	1	0	0	0	0	0	0	0	0	0	Bulgaria
2995	0.222222222	0.888888889	0.821428571	0.638888889	0.233650416	0.798039384	0.631369815	0.483849995	0.336851657	0.663750657	0.623206753	0.68	0.32	0.413278526	5	0.007821229	0.375219196	0.707497455	0.723488001	0.64	0.04	0	0	soil	0	0	0	0	1	0	0	0	0	0	0	0	0	0	Bulgaria
3017	0.052631579	0.994736842	0.619047619	0.586466165	0.057864698	0.95139176	0.5665269	0.533744992	0.459422612	0.540602244	0.523496889	1	0	0.282990581	19	0.014146166	-1.70485575	0.088221331	0.069808464	1	0	0	0	soil	0	0	0	0	1	0	0	0	0	0	0	0	0	0	Bulgaria
3018	0.1	0.981818182	0.772727273	0.695454545	0.11774452	0.908006899	0.707251751	0.623976732	0.552469291	0.447883651	0.439112245	1	0	0.196516214	10	0.013167179	-0.513544872	0.607570231	0.672223102	1	0	0	0	soil	0	0	0	0	1	0	0	0	0	0	0	0	0	0	Bulgaria
3049	0.142857143	0.964285714	0.833333333	0.714285714	0.152064098	0.895091791	0.609938222	0.517188516	0.232438465	0.773653293	0.527934008	1	0	0.405221838	7	0.029396116	0.420524062	0.674102655	0.695383799	1	0	0	0	soil	0	0	0	0	1	0	0	0	0	0	0	0	0	0	Bulgaria
3068	0.022727273	0.998989899	0.419323671	0.409793588	0.023266121	0.981170779	0.39089192	0.381797381	0.032476368	0.967635848	0.50054825	1	0	0.484292261	44	0.014557029	-2.376867156	0.017460375	0.002873174	1	0	0	0	soil	0	0	0	0	1	0	0	0	0	0	0	0	0	0	Bulgaria
3086	0.090909091	0.984848485	0.730769231	0.664335664	0.100314784	0.917856479	0.639386313	0.575246413	0.212590707	0.787717477	0.716766045	0.603305785	0.396694215	0.564388245	11	0.021533773	-1.469549962	0.141683681	0.135347873	0.0744	0.5289	0	0	freshwater	0	0	0	0	1	0	0	0	0	0	0	0	0	0	Bulgaria
3136	0.205	0.832857143	0.774891775	0.616038961	0.224197791	0.789006746	0.683042885	0.52990618	0.308120362	0.692817145	0.55553722	1	0	0.384364891	11	0.01059945	-1.379890963	0.16762022	0.167100762	1	0	0	0	soil	0	0	0	0	0.1111	0.4444	0	0	0	0	0	0	0	0	Lebanon
3158	0.2	0.933333333	0.761904762	0.60952381	0.243233868	0.805810838	0.471567307	0.356866167	0.487815924	0.513572109	0.472994946	0.68	0.32	0.242260479	5	0.008954196	-1.842408892	0.065415362	0	0.04	0.64	0	0	freshwater	0	0	0	0	1	0	0	0	0	0	0	0	0	0	Bulgaria
3170	0.2	0.933333333	0.761904762	0.60952381	0.233742693	0.792860766	0.450298054	0.345044174	0.807047943	0.192964529	0.187098016	0.68	0.32	0.036100947	5	0.007821229	-1.161720059	0.245349195	0.265611779	0.64	0.04	0	0	soil	0	0	0	0	1	0	0	0	0	0	0	0	0	0	Bulgaria
3201	0.25	0.9	0.866666667	0.65	0.351813209	0.718769313	0.553702905	0.358902909	0.872438818	0.128174457	0.125598086	0.625	0.375	0.01602144	4	0.01027342	-2.519001419	0.011768818	0	0.0625	0.5625	0	0	freshwater	0	0	0	0	1	0	0	0	0	0	0	0	0	0	Bulgaria
3207	0.25	0.9	0.933333333	0.7	0.252587409	0.806461935	0.533943891	0.399076387	0.279744	0.726064516	0.444387097	1	0	0.320072473	4	0.022346369	1.297027364	0.194621772	0.460989762	0	1	0	0	freshwater	0	0	0	0	1	0	0	0	0	0	0	0	0	0	Bulgaria
3288	0.025641026	0.998717949	0.231707317	0.225766104	0.026213972	0.978177511	0.164433025	0.160122583	0.034235503	0.965830605	0.274721531	1	0	0.265316301	39	0.006574235	-2.747183331	0.006010952	2.83E-05	1	0	0	0	soil	0	0	0	0	1	0	0	0	0	0	0	0	0	0	Bulgaria
3349	0.25	0.9	0.866666667	0.65	0.252276239	0.819950331	0.44878952	0.335570587	0.273334818	0.73767526	0.474898236	1	0	0.345092013	4	0.022346369	-0.225944796	0.821244356	0.849586595	1	0	0	0	soil	0	0	0	0	1	0	0	0	0	0	0	0	0	0	Bulgaria
3474	0.030339084	0.981343578	0.530981067	0.514871588	0.050938823	0.951769562	0.564084128	0.535350346	0.597125429	0.40288347	0.382470982	0.87773153	0.12226847	0.154087833	60	0.006500523	-2.651062013	0.008023911	0.000201709	0.8751	0.0023	0	3.00E-04	soil	0.2729	0	2.00E-04	0	0.0143	0.0722	2.00E-04	9.00E-04	2.00E-04	0	0	2.00E-04	0	0	Spain
3475	0.054820416	0.984562067	0.63	0.595463138	0.066078764	0.943411795	0.618758656	0.577871849	0.192639988	0.807486935	0.708192671	1	0	0.571766443	20	0.016760135	-0.441708385	0.658700241	0.701581628	1	0	0	0	soil	1	0	0	0	0	0	0	0	0	0	0	0	0	0	Spain
3476	0.036216926	0.976807169	0.682162162	0.657456345	0.044854085	0.957560054	0.721445115	0.689085355	0.501933456	0.498068152	0.495249036	0.823424706	0.176575294	0.246666976	48	0.01509014	-1.925110948	0.05421548	0.030568784	0.8202	0.0014	4.00E-04	0.0014	soil	0.1439	0	0	0	0.0012	0.1712	0.0012	0.0012	0.0027	0	0	0.0027	0	0	Lebanon
3477	0.015842014	0.994303945	0.360614349	0.354901491	0.024678769	0.97803759	0.437882176	0.427075783	0.311565571	0.688467777	0.660535715	0.955320248	0.044679752	0.454735528	87	0.008352952	-2.683923535	0.007276375	0.000123717	0.9551	1.00E-04	1.00E-04	0	soil	0.8725	1.00E-04	0	0	5.00E-04	1.00E-04	0	0	1.00E-04	0	0	1.00E-04	0	0	Spain
3478	0.07125	0.951402439	0.799070848	0.74213705	0.084794532	0.91960118	0.773135179	0.707577543	0.178893111	0.821163615	0.747715421	0.92866941	0.07133059	0.613954283	27	0.010997384	-1.770543811	0.076636593	0.055894696	0.9273	0.0014	0	0	soil	0.0711	0	0	0	0.4011	0.01	0	0	0	0	0	0	0	0	Bulgaria
3481	0.061914672	0.952975571	0.714285714	0.670060948	0.071245078	0.931647382	0.71266302	0.661889288	0.262335412	0.737679046	0.671295618	0.944489796	0.055510204	0.495191006	34	0.013018389	-1.680949892	0.092772648	0.071943169	0.9437	8.00E-04	0	0	soil	0.0756	0	0.0025	0.0025	0.2756	0	0	0	0	0	0	0.01	0	0	Bulgaria
3482	0.138408304	0.886208601	0.63968254	0.551145164	0.169255537	0.836176138	0.5770122	0.47934969	0.237419717	0.762624875	0.50068289	0.900277008	0.099722992	0.3818109	18	0.01513425	-1.669100147	0.095097534	0.077349412	0.8975	0.0028	0	0	soil	0.0331	0	0	0	0.405	0.0186	0	0.0021	0	0	0	0	0	0	Bulgaria
3484	0.075918367	0.949750567	0.665165165	0.614666912	0.126523438	0.877945161	0.680752817	0.59462163	0.609056897	0.390950544	0.385635987	0.92866941	0.07133059	0.150761729	27	0.009849439	-2.424459291	0.015331202	0.001857397	0.9273	0.0014	0	0	soil	0.0107	0	0	0	0.2675	0.1439	0	0	0	0	0	0	0	0	Bulgaria
3486	0.036160421	0.987935569	0.643902439	0.620618656	0.040293568	0.964124465	0.599349596	0.575199662	0.327271353	0.672732885	0.615847769	0.941230487	0.058769513	0.414298436	33	0.017968207	-1.637862654	0.101450348	0.084129278	0.9403	9.00E-04	0	0	soil	0.0083	0	0	0	0.0037	0.6694	0	0	0	9.00E-04	0	0	0	0	Lebanon
3487	0.134215501	0.901858853	0.73	0.632022684	0.157779204	0.850227643	0.677736487	0.570803763	0.58815259	0.411875945	0.39648029	1	0	0.163289381	13	0.008960643	-2.126936958	0.033425322	0.01207795	1	0	0	0	soil	0.0977	0	0	0.0352	0.25	0	0	0	0	0	0	0	0	0	Bulgaria
3490	0.021224561	0.987838174	0.503737683	0.493046071	0.03077748	0.971343532	0.58681925	0.568758432	0.382746293	0.617257326	0.600898796	0.914744596	0.085255404	0.370907009	89	0.012468966	-2.532517148	0.011324683	0.000687863	0.914	1.00E-04	5.00E-04	1.00E-04	soil	0.0065	9.00E-04	0	0	0.1322	0	0.2351	0	1.00E-04	1.00E-04	1.00E-04	1.00E-04	0	0	France
3491	0.28	0.84	0.857142857	0.617142857	0.308136415	0.725169555	0.519309435	0.359291287	0.578853524	0.421672909	0.389725343	1	0	0.164131455	4	0.008981683	-2.385330777	0.017063771	0	1	0	0	0	soil	1	0	0	0	0	0	0	0	0	0	0	0	0	0	Spain
3492	0.21875	0.868055556	0.755555556	0.590277778	0.240123904	0.780587732	0.495116648	0.376227305	0.438882748	0.561265539	0.122948883	1	0	0.068988739	6	0.018649033	-0.938511722	0.347981496	0.412811806	1	0	0	0	soil	0.3265	0	0	0	0.1837	0	0	0	0	0	0	0	0	0	Spain
3496	0.25	0.9	0.933333333	0.7	0.286732348	0.766942365	0.536815277	0.382892972	0.502627508	0.49908757	0.443654461	0.625	0.375	0.220661525	4	0.012605042	0.309026973	0.757301009	0.723130474	0	0.0625	0	0.5625	bog	0.0625	0	0	0	0.5625	0	0	0	0	0	0	0	0	0	Bulgaria
3497	0.183431953	0.874894336	0.828571429	0.676584954	0.202117341	0.811807312	0.731436708	0.583600665	0.409615305	0.590464197	0.588581975	1	0	0.34748979	8	0.007557417	-2.007531521	0.044693098	0.015479315	1	0	0	0	soil	0.7656	0	0	0	0.0156	0	0	0	0	0	0	0	0	0	Spain
3498	0.010044643	0.998716024	0.408011178	0.403912852	0.013787158	0.98870888	0.442101366	0.436006045	0.327945279	0.672078422	0.64399674	0.963976096	0.036023904	0.43280105	108	0.008523249	-2.778373209	0.005463183	2.46E-05	0.9636	3.00E-04	0	0	soil	0.64	0	0	0	0.04	0	0	0	0	0	0	0	0	0	Spain
3500	0.098765432	0.948667966	0.763157895	0.687784276	0.103254405	0.906756401	0.708506982	0.635350515	0.249378809	0.750674325	0.687803443	0.5390625	0.4609375	0.516279839	12	0.010069387	-0.439601221	0.660225957	0.705586239	0.4727	0.0625	0	0.0039	soil	0.0865	0	0	0	0	0	0	0	0.2215	0.0311	0.0035	0	0	0	Switzerland
3501	0.166666667	0.952380952	0.892857143	0.744047619	0.193347197	0.836933454	0.661820412	0.533859291	0.304024337	0.696398749	0.473510435	1	0	0.329551739	6	0.018156926	-0.096338335	0.923251865	0.999868666	1	0	0	0	soil	0.0278	0	0	0	0.25	0.1111	0	0	0	0	0	0	0	0	Bulgaria
3505	0.026159334	0.99034644	0.666666667	0.649227111	0.029080233	0.974073683	0.698399647	0.678090022	0.279336912	0.720669706	0.673980613	1	0	0.48571295	49	0.015473098	-1.908514937	0.056324695	0.033365718	1	0	0	0	soil	4.00E-04	0	0	0	0	0.8169	0.0033	0	4.00E-04	0	0	0	0	0	Lebanon
3506	0.054820416	0.984562067	0.633333333	0.598613737	0.064827331	0.943881355	0.589809863	0.551574064	0.792976699	0.207029331	0.202422153	1	0	0.041906102	21	0.015628155	-1.366162964	0.171887819	0.171226446	1	0	0	0	soil	0.0363	0	0	0	0	0.6553	0	0	0	0	0	0	0	0	Lebanon
3515	0.183673469	0.918367347	0.777777778	0.634920635	0.261679445	0.780575994	0.470496849	0.347377495	0.523633646	0.477563255	0.077177869	0.722222222	0.277777778	0.03676494	6	0.011216846	-1.34803388	0.177647486	0.17810632	0.6944	0.0278	0	0	soil	0.0816	0	0	0	0.5102	0	0	0	0	0	0	0	0	0	Bulgaria
3517	0.209876543	0.869135802	0.618181818	0.488439955	0.245869896	0.769773588	0.37071579	0.279567937	0.433589229	0.566544358	0.371465879	1	0	0.210402275	6	0.0103735	-0.773486939	0.439234255	0.507114999	1	0	0	0	soil	0.0278	0	0	0	0	0.6944	0	0	0	0	0	0	0	0	Lebanon
3518	0.239669421	0.82369146	0.820512821	0.623860987	0.266737793	0.75133743	0.65917213	0.483346011	0.366925618	0.633802891	0.564252741	1	0	0.357213956	6	0.004125286	-1.112708746	0.265833538	0.296647613	1	0	0	0	soil	0.1837	0	0.0816	0	0	0.0204	0	0	0	0	0	0.0204	0	0	Spain
3519	0.25	0.9	0.933333333	0.7	0.27752437	0.762655243	0.497093005	0.359137582	0.484954231	0.515554206	0.260612043	1	0	0.13422713	4	0.007485391	-2.957979643	0.003096626	0	1	0	0	0	soil	0.0625	0	0	0	0.5625	0	0	0	0	0	0	0	0	0	Bulgaria
3524	0.2	0.933333333	0.857142857	0.685714286	0.227889622	0.824231946	0.53353149	0.4119452	0.443267592	0.559251559	0.437038849	1	0	0.243313691	5	0.014875838	-0.577580521	0.563547361	0.762534452	1	0	0	0	soil	1	0	0	0	0	0	0	0	0	0	0	0	0	0	Spain
3526	0.043097151	0.982084503	0.600539811	0.574658256	0.051846279	0.952850196	0.5903791	0.559770141	0.586206159	0.413799656	0.398207834	0.935555556	0.064444444	0.164775949	29	0.013265366	-2.045928262	0.040763429	0.019363641	0.9344	0.0011	0	0	soil	0.0088	0	0	0	0.001	0.7119	0	0.001	0	0	0	0	0	0	Lebanon
3528	0.163265306	0.892517007	0.716666667	0.599659864	0.176529095	0.836963652	0.618493075	0.509311052	0.536144948	0.463934917	0.435151923	1	0	0.201847418	8	0.007401578	-1.623659671	0.104448463	0.088198201	1	0	0	0	soil	0.0156	0	0	0	0	0.7656	0	0	0	0	0	0	0	0	Lebanon
3539	0.079584775	0.971549404	0.532163743	0.489811611	0.079744635	0.931399744	0.383427795	0.352851485	0.689312412	0.310703343	0.290114465	0.875555556	0.124444444	0.090134963	15	0.006180909	-2.393637733	0.016682217	0.000727955	0.0044	0.8711	0	0	freshwater	0	0	0	0	0	0	0	0	0.0039	0.7656	0.0039	0	0	0	Croatia
3540	0.053571429	0.979064039	0.689655172	0.65270936	0.05818737	0.948277812	0.664774869	0.626093368	0.257681667	0.742359863	0.664880181	0.78125	0.21875	0.493552748	24	0.017467287	-1.527762717	0.126571462	0.1153304	0.7656	0.0156	0	0	soil	0.0017	0	0.0017	0	0.5017	0.0156	0	0	0	0.0069	0	0	0	0	Bulgaria
3541	0.185185185	0.896296296	0.8	0.651851852	0.267960696	0.752528233	0.564061937	0.412915508	0.550006164	0.450361478	0.250062692	0.755102041	0.244897959	0.11252667	7	0.012783391	-1.873306885	0.06102602	0.016036502	0.7347	0.0204	0	0	soil	0	0	0	0	0.0816	0.3265	0	0	0	0.0204	0	0	0	0	Lebanon
3542	0.175	0.864285714	0.779220779	0.642857143	0.221478902	0.786715079	0.711486255	0.553907061	0.422925545	0.57709398	0.574431321	0.727810651	0.272189349	0.331489642	11	0.008140767	-2.039608754	0.041389309	0.018239933	0.716	0.0059	0.0059	0	soil	0.0039	0.0156	0	0	0.1914	0	0	0	0.0039	0.0039	0	0.0625	0	0	Bulgaria
3550	0.222222222	0.888888889	0.892857143	0.694444444	0.217760678	0.810575787	0.659246253	0.515688342	0.405709376	0.594594298	0.582993502	0.5	0.5	0.346467572	5	0.011764706	-1.221748183	0.221802869	0.248666358	0.0278	0.4444	0.0278	0	freshwater	0.0278	0	0	0	0	0	0	0	0.0278	0.4444	0	0	0	0	Croatia
3580	0.265306122	0.826530612	0.861111111	0.632653061	0.399637945	0.618822386	0.586496881	0.352110473	0.68580728	0.314288132	0.314203317	0.5	0.5	0.098720395	5	0.008536748	-1.35933465	0.174040569	0.171880808	0.25	0.25	0	0	freshwater, soil	0	0	0	0	0.6944	0	0	0.0278	0	0	0	0	0	0	Bulgaria
3591	0.25	0.9	0.933333333	0.7	0.277704621	0.771728778	0.528415187	0.381671847	0.728359648	0.272183633	0.223297405	0.625	0.375	0.060656586	4	0.02054155	-0.402534954	0.687290369	0.903086674	0.5625	0.0625	0	0	soil	1	0	0	0	0	0	0	0	0	0	0	0	0	0	Spain
3593	0.25	0.9	0.933333333	0.7	0.261696137	0.785128125	0.524515828	0.387252062	0.508669733	0.492528633	0.340134117	0.375	0.625	0.167118186	4	0.016806723	1.000545108	0.31704678	0.56326739	0.25	0.0625	0	0.0625	soil	1	0	0	0	0	0	0	0	0	0	0	0	0	0	Spain
3598	0.333333333	0.761904762	0.678571429	0.452380952	0.375240487	0.659706752	0.432706168	0.270337295	0.483207748	0.518037535	0.497022706	1	0	0.256857484	4	0.007490112	-1.408327249	0.159034191	0.112347797	1	0	0	0	soil	0.04	0	0	0	0.36	0	0	0	0.04	0	0	0	0	0	Bulgaria
3599	0.15625	0.9375	0.777777778	0.65625	0.214390812	0.80557218	0.630977386	0.495701632	0.505945934	0.494142973	0.477327028	1	0	0.235825359	7	0.006110028	-2.154054443	0.031235903	0	1	0	0	0	soil	0.0204	0	0	0	0.7347	0	0	0	0	0	0	0	0	0	Bulgaria
3611	0.2	0.933333333	0.761904762	0.60952381	0.218094521	0.86193193	0.427391656	0.334179878	0.294270833	0.720744681	0.453900709	1	0	0.320330969	5	0.007851006	-2.500412068	0.012404892	0	1	0	0	0	soil	0.04	0	0	0	0.64	0	0	0	0	0	0	0	0	0	Bulgaria
3615	0.038044848	0.976985702	0.663942308	0.638682724	0.049018551	0.953729325	0.692317359	0.658380965	0.484172647	0.515829123	0.491286668	1	0	0.253419101	43	0.013903769	-2.133328474	0.03289779	0.012346685	1	0	0	0	soil	0	0	0	0	0	1	0	0	0	0	0	0	0	0	Lebanon
3616	0.027582477	0.994517921	0.454545455	0.442007965	0.045995704	0.958669129	0.493904505	0.47118702	0.917415826	0.082584698	0.081529501	1	0	0.006733047	40	0.014562684	-2.376204804	0.017491751	0.002879692	1	0	0	0	soil	0	0	0	0	0	1	0	0	0	0	0	0	0	0	Lebanon
3617	0.058171745	0.988919668	0.495238095	0.466429231	0.111836241	0.90186813	0.626376275	0.556324707	0.378150622	0.62189062	0.500280131	1	0	0.311098888	18	0.013250796	-2.320217864	0.020329095	0.002489955	1	0	0	0	soil	0	0	0	0	0	1	0	0	0	0	0	0	0	0	Lebanon
3619	0.183673469	0.918367347	0.833333333	0.680272109	0.205314875	0.830964768	0.637618573	0.506705996	0.263773469	0.73946982	0.638534663	1	0	0.47010616	6	0.027105599	0.431456991	0.666136119	0.688925548	1	0	0	0	soil	0	0	0	0	0	1	0	0	0	0	0	0	0	0	Lebanon
3640	0.222222222	0.888888889	0.785714286	0.611111111	0.269700843	0.774630946	0.517753332	0.378114822	0.405155259	0.59891902	0.49110055	1	0	0.292128579	5	0.009897292	-1.160498182	0.245846034	0.29266301	1	0	0	0	soil	0	0	0	0	0	1	0	0	0	0	0	0	0	0	Lebanon
3651	0.1	0.942857143	0.696969697	0.627272727	0.107745157	0.901246465	0.657316723	0.58649403	0.481268594	0.518771404	0.498969638	1	0	0.258831222	13	0.007867902	-1.404851048	0.160065576	0.157854003	1	0	0	0	soil	0	0	0	0	0	1	0	0	0	0	0	0	0	0	Lebanon
3652	0.067776457	0.963297662	0.658064516	0.613463235	0.071408718	0.935351751	0.659022825	0.61196285	0.412945703	0.587082157	0.566161678	1	0	0.332367646	20	0.010136271	-1.976226339	0.048129148	0.026155872	1	0	0	0	soil	0	0	0	0	0.0204	0.7347	0	0	0	0	0	0	0	0	Lebanon
3658	0.102880658	0.929159318	0.736453202	0.660686412	0.099660998	0.906440904	0.678820144	0.611168251	0.294598342	0.705435663	0.493950805	1	0	0.348433717	15	0.007895844	-1.820044035	0.068752299	0.047815352	1	0	0	0	soil	0	0	0	0	0	1	0	0	0	0	0	0	0	0	Lebanon
3673	0.154320988	0.890188434	0.7	0.591975309	0.15905875	0.850433553	0.567377211	0.477130902	0.20658246	0.793626719	0.506740422	1	0	0.402056739	9	0.01540066	0.194482126	0.84579839	0.833610429	1	0	0	0	soil	0	0	0	0	0	1	0	0	0	0	0	0	0	0	Lebanon
3680	0.022569444	0.997378118	0.433469388	0.423686224	0.025048863	0.978696448	0.396769994	0.386831357	0.069639246	0.930386954	0.535036057	1	0	0.497776549	46	0.008833894	-2.601370503	0.009285211	0.000360505	1	0	0	0	soil	0	0	0	0	0	1	0	0	0	0	0	0	0	0	Lebanon
3685	0.102040816	0.957823129	0.808333333	0.72585034	0.109297684	0.915808137	0.721888529	0.642987785	0.146183838	0.857434027	0.709861975	1	0	0.606091627	12	0.013367145	-1.010184051	0.312407119	0.345261263	1	0	0	0	soil	0	0	0	0	0	1	0	0	0	0	0	0	0	0	Lebanon
3687	0.065972222	0.971388889	0.667692308	0.623643162	0.068483524	0.941413022	0.637436201	0.593782324	0.777155222	0.222861099	0.217919962	1	0	0.048562326	19	0.018298624	-1.718327751	0.08573685	0.067195403	1	0	0	0	soil	0	0	0	0	0.0028	0.7091	0	0	0.0111	0	0	0	0	0	Lebanon
3801	0.021230852	0.994555747	0.45110087	0.441523615	0.023600417	0.979481244	0.547024154	0.534114156	0.285226967	0.714778477	0.70313514	0.896859504	0.103140496	0.502582036	55	0.012516263	-2.31403952	0.020665554	0.004412613	0.8939	0.003	0	0	soil	3.00E-04	0	0	0	0.8264	0.0053	0	0	0	0	0	0	0	0	Bulgaria
3808	0.28	0.84	0.857142857	0.617142857	0.338616763	0.710779864	0.534535792	0.353533012	0.446155902	0.557064122	0.500873773	1	0	0.277405983	4	0.007843137	-1.161720059	0.245349195	0.265611779	1	0	0	0	soil	0	0	0	0	0	1	0	0	0	0	0	0	0	0	Lebanon
3882	0.166666667	0.952380952	0.892857143	0.744047619	0.188282995	0.868211197	0.688658131	0.558995516	0.313529746	0.692710893	0.623423423	1	0	0.427961636	6	0.014379085	-0.60146689	0.547529058	0.677932808	1	0	0	0	soil	0	0	0	0	0	1	0	0	0	0	0	0	0	0	Lebanon
3903	0.14	0.938181818	0.833333333	0.716666667	0.160243796	0.881500859	0.692153417	0.581240126	0.2702	0.737171717	0.637373737	1	0	0.465155354	8	0.015089681	-0.227534985	0.820007768	0.870768633	1	0	0	0	soil	0	0	0	0	0	1	0	0	0	0	0	0	0	0	Lebanon
3904	0.2	0.933333333	0.857142857	0.685714286	0.202742542	0.862550908	0.499982357	0.398614663	0.229153539	0.782182438	0.41773231	1	0	0.322007473	5	0.022408964	0.812347565	0.416592224	0.52018338	1	0	0	0	soil	0	0	0	0	0	1	0	0	0	0	0	0	0	0	Lebanon
3905	0.2	0.933333333	0.904761905	0.723809524	0.223994027	0.868691521	0.706633106	0.548351511	0.344135802	0.674603175	0.617460317	1	0	0.404970116	5	0.019068864	-1.224853386	0.220630466	0.166635231	1	0	0	0	soil	0	0	0	0	0	1	0	0	0	0	0	0	0	0	Lebanon
3908	0.2	0.933333333	0.857142857	0.685714286	0.219846344	0.859835286	0.536619174	0.41864541	0.301124531	0.713435374	0.510204082	1	0	0.356569117	5	0.019607843	0.884513773	0.376418931	0.487663853	1	0	0	0	soil	0	0	0	0	0	1	0	0	0	0	0	0	0	0	Lebanon
3909	0.2	0.933333333	0.761904762	0.60952381	0.221257136	0.867282081	0.411780427	0.320671069	0.289473684	0.72972973	0.39829303	1	0	0.282997679	5	0.008985634	-2.385330777	0.017063771	0	1	0	0	0	soil	0	0	0	0	0	1	0	0	0	0	0	0	0	0	Lebanon
3927	0.166666667	0.952380952	0.678571429	0.56547619	0.17156385	0.944335919	0.321893917	0.266668557	0.185185185	0.862745098	0.294117647	1	0	0.239651416	6	0.012511671	-0.913072294	0.361204521	0.466793836	1	0	0	0	soil	0	0	0	0	0	1	0	0	0	0	0	0	0	0	Lebanon
3939	0.2	0.933333333	0.761904762	0.60952381	0.215797796	0.88250831	0.293893584	0.230471996	0.260404281	0.766009852	0.192118227	1	0	0.142089818	5	0.014565826	-0.703141504	0.481967569	0.678651394	1	0	0	0	soil	0	0	0	0	0	1	0	0	0	0	0	0	0	0	Lebanon
3957	0.090909091	0.984848485	0.435897436	0.396270396	0.12230861	0.894608283	0.310991403	0.272954477	0.695111701	0.304900568	0.283333852	1	0	0.086385176	11	0.010036967	-2.021931016	0.043183479	0.009253066	1	0	0	0	soil	0	0	0	0	0	1	0	0	0	0	0	0	0	0	Lebanon
3961	0.0625	0.992647059	0.568627451	0.533088235	0.072268623	0.939530125	0.496005274	0.460159656	0.624902033	0.375119066	0.352286939	1	0	0.132142114	16	0.014202704	-1.735072998	0.082727876	0.062146681	1	0	0	0	soil	0	0	0	0	0	1	0	0	0	0	0	0	0	0	Lebanon
3994	0.15625	0.9375	0.688888889	0.58125	0.167454493	0.856597133	0.5541983	0.461395304	0.684887038	0.315190366	0.307478046	1	0	0.096890318	7	0.008112823	-1.588689612	0.112130485	0.078692266	1	0	0	0	soil	0	0	0	0	0	1	0	0	0	0	0	0	0	0	Lebanon
4023	0.066666667	0.991666667	0.786764706	0.734313725	0.071239223	0.944063951	0.702151412	0.652130691	0.15761641	0.84293309	0.722824502	1	0	0.608895499	15	0.029779477	-0.760860324	0.446740499	0.49195636	1	0	0	0	soil	0	0	0	0	0.0044	0.8711	0	0	0	0	0	0	0	0	Lebanon
4046	0.066666667	0.991666667	0.654411765	0.610784314	0.077129246	0.93473146	0.589346189	0.543890362	0.179418125	0.820665217	0.61694443	1	0	0.506253417	15	0.01021742	-1.789434504	0.073544867	0.050301743	1	0	0	0	soil	0	0	0	0	0	1	0	0	0	0	0	0	0	0	Lebanon
4084	0.125	0.972222222	0.844444444	0.738888889	0.140901878	0.929529146	0.693503832	0.59578784	0.195011338	0.824622532	0.658536585	1	0	0.530114485	8	0.016348393	0.032109355	0.974384843	0.941915152	1	0	0	0	soil	0	0	0	0	0	1	0	0	0	0	0	0	0	0	Lebanon
4085	0.166666667	0.952380952	0.892857143	0.744047619	0.186010417	0.909748618	0.689593091	0.561321593	0.244897959	0.783068783	0.624338624	1	0	0.471439369	6	0.023368898	0.355111875	0.722505781	0.734751554	1	0	0	0	soil	0	0	0	0	0	1	0	0	0	0	0	0	0	0	Lebanon
4100	0.222222222	0.888888889	0.821428571	0.638888889	0.232660543	0.803795609	0.627723117	0.481676716	0.647328886	0.353218739	0.346073475	1	0	0.122050118	5	0.013662544	-0.887829927	0.374632242	0.484237294	1	0	0	0	soil	0	0	0	0	0	1	0	0	0	0	0	0	0	0	Lebanon
4118	0.166666667	0.952380952	0.821428571	0.68452381	0.200640293	0.867134263	0.466704986	0.373065161	0.553580247	0.451435705	0.204993758	1	0	0.091513263	6	0.011788361	-2.477640904	0.013225418	0	1	0	0	0	soil	0	0	0	0	0.6944	0.0278	0	0	0	0	0	0	0	0	Bulgaria
4137	0.12	0.96	0.833333333	0.733333333	0.128350697	0.895013849	0.674335214	0.587783819	0.464749624	0.535526136	0.471703089	1	0	0.252479256	9	0.018013897	-0.635773324	0.524924177	0.589859064	1	0	0	0	soil	0	0	0	0	0	1	0	0	0	0	0	0	0	0	Lebanon
4177	0.111111111	0.977777778	0.745454545	0.662626263	0.116638635	0.917039196	0.604244491	0.533766239	0.188128544	0.815416746	0.66478071	1	0	0.539716483	9	0.03330221	0.98244252	0.325881888	0.373597037	1	0	0	0	soil	0	0	0	0	0	1	0	0	0	0	0	0	0	0	Lebanon
4185	0.166666667	0.952380952	0.892857143	0.744047619	0.187162152	0.885936551	0.701905515	0.570535368	0.295834817	0.717706821	0.632075472	1	0	0.44508554	6	0.018708757	-0.959761824	0.3371751	0.434372934	1	0	0	0	soil	0	0	0	0	0	1	0	0	0	0	0	0	0	0	Lebanon
4396	0.25	0.9	0.933333333	0.7	0.253027833	0.891348481	0.596120688	0.445285562	0.262222222	0.79047619	0.533333333	1	0	0.393481481	4	0.014472456	-0.528065474	0.597453894	0.950115655	1	0	0	0	soil	0	0	0	0	0	1	0	0	0	0	0	0	0	0	Lebanon
4493	0.073881374	0.955059834	0.505681818	0.468321351	0.114448473	0.890192549	0.537681401	0.476144586	0.943221652	0.056778467	0.056503546	0.806094183	0.193905817	0.003208178	19	0.010085912	-2.347389393	0.018905485	0.003266001	0.0028	0	0.0028	0.8006	bog	0	0	0	0	1	0	0	0	0	0	0	0	0	0	Bulgaria
4494	0.085	0.958571429	0.545454545	0.499090909	0.107914806	0.902017287	0.511343476	0.456161944	0.301653215	0.698425784	0.656432827	0.7734375	0.2265625	0.458417754	16	0.010259207	-1.571342416	0.116103134	0.103829361	0.7656	0.0039	0.0039	0	soil	0	0	0	0	1	0	0	0	0	0	0	0	0	0	Bulgaria
4495	0.088	0.947076923	0.752136752	0.685948718	0.103412848	0.90334155	0.742666136	0.665864915	0.381185202	0.6188239	0.600209748	0.590027701	0.409972299	0.371418674	17	0.010196078	-1.473698003	0.140562921	0.13276769	0.5429	0.0028	0	0.0443	soil	0	0	0	0	1	0	0	0	0	0	0	0	0	0	Bulgaria
4500	0.014925373	0.999561018	0.141091219	0.13898538	0.015492342	0.986855184	0.103467752	0.101864794	0.738815808	0.261185084	0.2425099	1	0	0.063339752	67	0.007502914	-2.86893832	0.004118521	3.26E-06	1	0	0	0	soil	0	0	0	0	1	0	0	0	0	0	0	0	0	0	Bulgaria
4510	0.135802469	0.950617284	0.509090909	0.439955107	0.144072651	0.878968976	0.359254425	0.307495687	0.837730984	0.162295776	0.156799579	1	0	0.025443713	8	0.007325184	-2.166544099	0.030269634	0	1	0	0	0	soil	0	0	0	0	1	0	0	0	0	0	0	0	0	0	Bulgaria
4511	0.21875	0.868055556	0.822222222	0.642361111	0.28271295	0.736794136	0.624626472	0.448036479	0.639848069	0.360317062	0.354387593	1	0	0.127633376	6	0.005407781	-2.176829524	0.029493289	0	1	0	0	0	soil	0	0	0	0	1	0	0	0	0	0	0	0	0	0	Bulgaria
4526	0.05	0.995238095	0.623376623	0.592207792	0.055409753	0.952661152	0.594799124	0.561841451	0.325041295	0.67497649	0.635805245	0.905	0.095	0.429142285	20	0.007896272	-2.17519161	0.029615761	0.008356214	0.9025	0.0025	0	0	soil	0	0	0	0	1	0	0	0	0	0	0	0	0	0	Bulgaria
4528	0.2	0.933333333	0.761904762	0.60952381	0.266095065	0.773034502	0.489199601	0.359026001	0.61635277	0.383852499	0.377596759	1	0	0.144863951	5	0.014580776	-1.648554648	0.099238906	0	1	0	0	0	soil	0	0	0	0	1	0	0	0	0	0	0	0	0	0	Bulgaria
4534	0.166666667	0.952380952	0.892857143	0.744047619	0.213517236	0.813393113	0.626275524	0.492554905	0.737645053	0.262380923	0.090559488	1	0	0.02375873	6	0.017395797	-1.32792646	0.184202403	0.171530043	1	0	0	0	soil	0	0	0	0	1	0	0	0	0	0	0	0	0	0	Bulgaria
4565	0.2	0.933333333	0.904761905	0.723809524	0.204743645	0.885563845	0.586999877	0.466815383	0.216796875	0.808467742	0.514112903	1	0	0.402654832	5	0.036134454	0.250740925	0.802014417	0.782543918	1	0	0	0	soil	0	0	0	0	1	0	0	0	0	0	0	0	0	0	Bulgaria
4573	0.142857143	0.964285714	0.75	0.642857143	0.208366632	0.840049024	0.589866253	0.466957809	0.90862493	0.09150542	0.090091079	1	0	0.008232079	7	0.015758363	-1.542599828	0.1229279	0.078606615	1	0	0	0	soil	0	0	0	0	1	0	0	0	0	0	0	0	0	0	Bulgaria
4724	0.142857143	0.964285714	0.833333333	0.714285714	0.157547513	0.86511337	0.556392411	0.46873417	0.429364187	0.570741525	0.336537834	1	0	0.19204054	7	0.015549477	-0.540494506	0.588856049	0.687988351	1	0	0	0	soil	0.1837	0	0	0	0.1837	0	0	0	0.0204	0	0	0	0	0	Bulgaria, Spain
4725	0.265306122	0.826530612	0.861111111	0.632653061	0.341916901	0.682842267	0.587302482	0.386493838	0.633529353	0.366682602	0.35338747	1	0	0.129506135	5	0.008041507	-1.96674784	0.049212289	0	1	0	0	0	soil	0.1111	0	0	0	0.0278	0	0	0	0.1111	0	0	0.0278	0	0	Spain, Switzerland
4726	0.265306122	0.826530612	0.722222222	0.530612245	0.348240904	0.674123079	0.303105193	0.197551566	0.621539048	0.378833453	0.133385982	0.5	0.5	0.050481386	5	0.00939957	-2.036092839	0.041741034	0	0.0278	0.4444	0	0.0278	freshwater	0.4444	0	0	0	0.1111	0	0	0	0	0	0	0	0	0	Spain
4727	0.003162628	0.999904564	0.31065597	0.309673481	0.003882454	0.996886158	0.3164384	0.315209842	0.533700138	0.466301221	0.445182501	0.993769531	0.006230469	0.207588539	320	0.011907139	-2.599581365	0.009333755	0.000160194	0.9938	0	0	0	soil	0.5837	0	0	0	0.0557	0	0	0	0	0	0	0	0	0	Spain
4731	0.058893516	0.963513781	0.685492802	0.645121721	0.082357921	0.921345215	0.702811788	0.64492967	0.217244803	0.782763423	0.740377785	0.926035503	0.073964497	0.579534559	26	0.009815635	-1.942911557	0.052026845	0.029922268	0.9246	0	0.0015	0	soil	0.0204	0	0	0	0.7347	0	0	0	0	0	0	0	0	0	Bulgaria
4741	0.135802469	0.950617284	0.8	0.691358025	0.260936184	0.760832122	0.645374815	0.476973173	0.911858069	0.088156315	0.087892406	0.50617284	0.49382716	0.007747006	8	0.009846846	-2.144128022	0.03202263	0	0.3086	0.1975	0	0	soil	0.0156	0	0	0	0.7656	0	0	0	0	0	0	0	0	0	Bulgaria
4743	0.166666667	0.952380952	0.821428571	0.68452381	0.21592398	0.816805716	0.683779514	0.53613512	0.504293047	0.495868632	0.495632122	1	0	0.245688289	6	0.015947671	-1.481779719	0.138398917	0.057620605	1	0	0	0	soil	0.1111	0	0	0	0	0.4444	0	0	0	0	0	0	0	0	Lebanon
4749	0.06122449	0.97114708	0.632183908	0.593478771	0.057339205	0.950359507	0.575429276	0.542434619	0.653130033	0.346891717	0.330873083	0.855029586	0.144970414	0.114769936	24	0.007468343	-2.347850998	0.018882073	0.003080698	0.0015	0.8521	0.0015	0	freshwater	0	0.0015	0	0	0	0	0	0	0	0.0015	0.8521	0	0	0	Netherlands
4750	0.112426036	0.950972105	0.828571429	0.735418428	0.127635669	0.887154106	0.713924956	0.622802667	0.335392711	0.664717947	0.587010404	0.708333333	0.291666667	0.390131393	11	0.006122155	-0.978983155	0.327588303	0.364749991	0	0.6944	0.0069	0.0069	freshwater	0.0059	0	0	0	0	0	0	0	0.0059	0.5917	0.0059	0	0	0	Croatia
4757	0.25	0.9	0.866666667	0.65	0.294096583	0.820892619	0.406131804	0.286689828	0.510107015	0.507389163	0.246305419	0.625	0.375	0.120663297	4	0.009831461	-0.81733648	0.413736165	0.831402121	0.5625	0.0625	0	0	soil	0	0	0	0	0	0.5625	0	0.0625	0	0	0	0	0	0	Lebanon
4759	0.209876543	0.869135802	0.781818182	0.617732884	0.196604929	0.82646473	0.649578026	0.521867785	0.327710979	0.672724724	0.606552574	0.555555556	0.444444444	0.407778636	6	0.016737441	-0.733825454	0.463055125	0.532683529	0.4444	0.1111	0	0	soil	0.1111	0	0	0	0.4444	0	0	0	0	0	0	0	0	0	Bulgaria
4761	0.28	0.84	0.857142857	0.617142857	0.278460385	0.763758056	0.487920174	0.352053734	0.416984558	0.584156372	0.500603902	0.68	0.32	0.291859805	4	0.007865169	-1.161720059	0.245349195	0.265611779	0.64	0	0	0.04	soil	0.04	0	0	0	0.04	0	0.04	0	0	0	0	0.16	0	0	Czech Republic
4769	0.002858994	0.998927997	0.509710761	0.508253501	0.003177728	0.997124285	0.554405864	0.552644113	0.232947711	0.767052781	0.654295761	1	0	0.501879061	457	0.010556695	-2.682783563	0.007301223	2.19E-05	1	0	0	0	soil	0	0	0	0	0	1	0	0	0	0	0	0	0	0	Lebanon
4781	0.2	0.933333333	0.761904762	0.60952381	0.20232094	0.863060853	0.370070444	0.295197444	0.219290657	0.792361721	0.380597015	1	0	0.297135645	5	0.026123596	-0.572962391	0.566670159	0.765502353	1	0	0	0	soil	0	0	0	0	0	1	0	0	0	0	0	0	0	0	Lebanon
4792	0.224376731	0.814404432	0.666666667	0.517082179	0.258323003	0.752777699	0.511108615	0.379077503	0.291222757	0.709563899	0.415475783	1	0	0.29447978	10	0.012747224	-0.945478699	0.344414541	0.375136453	1	0	0	0	soil	0	0	0	0	0	1	0	0	0	0	0	0	0	0	Lebanon
4795	0.183673469	0.918367347	0.722222222	0.589569161	0.199690624	0.859608664	0.462844645	0.370418909	0.244958678	0.769023569	0.488888889	1	0	0.369131313	6	0.00882825	0.517703625	0.604665069	0.638631877	1	0	0	0	soil	0	0	0	0	0	1	0	0	0	0	0	0	0	0	Lebanon
4797	0.2	0.933333333	0.857142857	0.685714286	0.220959545	0.840254892	0.51088985	0.398003861	0.340868637	0.665408805	0.401257862	1	0	0.264481641	5	0.020224719	-0.458202368	0.646807059	0.837017516	1	0	0	0	soil	0	0	0	0	0	1	0	0	0	0	0	0	0	0	Lebanon
4799	0.090909091	0.984848485	0.551282051	0.501165501	0.114525154	0.901380735	0.449897879	0.398373255	0.779553495	0.220453415	0.211902615	1	0	0.046713191	11	0.012822944	-1.914223099	0.055591656	0.021493252	1	0	0	0	soil	0	0	0	0	0	1	0	0	0	0	0	0	0	0	Lebanon
4801	0.183673469	0.918367347	0.833333333	0.680272109	0.211589101	0.827418242	0.577304851	0.455153437	0.345734127	0.658183633	0.463358996	1	0	0.303159978	6	0.024765823	-0.347978618	0.727856241	0.816207724	1	0	0	0	soil	0	0	0	0	0	1	0	0	0	0	0	0	0	0	Lebanon
4817	0.155555556	0.897222222	0.757352941	0.639542484	0.150528654	0.869522123	0.641471415	0.544911586	0.146195106	0.856506808	0.629357505	1	0	0.537348518	9	0.015275548	1.042608043	0.297129863	0.327660804	1	0	0	0	soil	0	0	0	0	0	1	0	0	0	0	0	0	0	0	Lebanon
4818	0.283950617	0.787654321	0.8	0.572839506	0.268418416	0.756503109	0.63324214	0.463268287	0.247779776	0.75449968	0.652128536	1	0	0.490544274	5	0.007646692	-0.341199499	0.7329534	0.797214463	1	0	0	0	soil	0	0	0	0	0	1	0	0	0	0	0	0	0	0	Lebanon
4824	0.25	0.9	0.933333333	0.7	0.258084805	0.850796274	0.573000236	0.425117582	0.289940828	0.738461538	0.516923077	1	0	0.367045972	4	0.013593923	-1.953948993	0.05070725	0	1	0	0	0	soil	0	0	0	0	0	1	0	0	0	0	0	0	0	0	Lebanon
4830	0.266272189	0.78613694	0.723809524	0.531079177	0.36721514	0.648233837	0.555441225	0.351474798	0.609921103	0.390925055	0.370256641	1	0	0.144429302	7	0.011560069	-1.397040875	0.16240128	0.163173565	1	0	0	0	soil	0	0	0	0	0	1	0	0	0	0	0	0	0	0	Lebanon
4836	0.25	0.9	0.866666667	0.65	0.273435874	0.846064284	0.498463308	0.362165558	0.334593573	0.695652174	0.4743083	1	0	0.315607792	4	0.016853933	-0.840458917	0.400651127	0.780631097	1	0	0	0	soil	0	0	0	0	0	1	0	0	0	0	0	0	0	0	Lebanon
4852	0.166666667	0.952380952	0.785714286	0.654761905	0.17019547	0.890640162	0.456996425	0.379217703	0.204152249	0.807726076	0.380597015	1	0	0.302897278	6	0.018164794	-0.815282904	0.414910392	0.534038645	1	0	0	0	soil	0	0	0	0	0	1	0	0	0	0	0	0	0	0	Lebanon
4865	0.25	0.9	0.933333333	0.7	0.274810276	0.862820484	0.586960458	0.425657693	0.37654321	0.660130719	0.470588235	1	0	0.293391431	4	0.015936066	-0.558271141	0.576659248	0.963247669	1	0	0	0	soil	0	0	0	0	0	1	0	0	0	0	0	0	0	0	Lebanon
4891	0.166666667	0.952380952	0.785714286	0.654761905	0.169931297	0.912759374	0.50079283	0.415692455	0.180899908	0.84469697	0.477272727	1	0	0.390934135	6	0.017228464	0.472394499	0.63664523	0.669746293	1	0	0	0	soil	0	0	0	0	0	1	0	0	0	0	0	0	0	0	Lebanon
4896	0.15625	0.9375	0.822222222	0.69375	0.180387262	0.856234283	0.602727793	0.494003377	0.278526662	0.725767822	0.486827275	1	0	0.351232899	7	0.014245586	-0.631222935	0.527894768	0.610672112	1	0	0	0	soil	0	0	0	0	0	1	0	0	0	0	0	0	0	0	Lebanon
4897	0.142857143	0.964285714	0.611111111	0.523809524	0.14899597	0.9046759	0.325290073	0.276823163	0.1775	0.832911392	0.414873418	1	0	0.341233386	7	0.037453184	-0.224605141	0.822286465	0.897865449	1	0	0	0	soil	0	0	0	0	0	1	0	0	0	0	0	0	0	0	Lebanon
4925	0.25	0.9	0.933333333	0.7	0.315708866	0.758987932	0.55374027	0.378919558	0.452039931	0.55372807	0.503289474	1	0	0.275782535	4	0.025280899	0.318385392	0.750192618	0.721107346	1	0	0	0	soil	0	0	0	0	0	1	0	0	0	0	0	0	0	0	Lebanon
4926	0.25	0.9	0.866666667	0.65	0.320814414	0.713322847	0.521082212	0.353911527	0.949461876	0.050541699	0.050438581	1	0	0.002549071	4	0.005617978	-0.780122994	0.435318483	0.88504548	1	0	0	0	soil	0	0	0	0	0	1	0	0	0	0	0	0	0	0	Lebanon
4932	0.25	0.9	0.933333333	0.7	0.253843236	0.806795094	0.540515048	0.403308959	0.291694061	0.714412025	0.502505158	1	0	0.355927388	4	0.024344569	-0.070752309	0.943594888	0.809356392	1	0	0	0	soil	0	0	0	0	0	1	0	0	0	0	0	0	0	0	Lebanon
4952	0.2	0.933333333	0.904761905	0.723809524	0.205039126	0.917346485	0.645395438	0.513064121	0.216049383	0.830065359	0.581699346	1	0	0.456023562	5	0.02026903	-0.86460239	0.38725706	0.55911265	1	0	0	0	soil	0	0	0	0	0	1	0	0	0	0	0	0	0	0	Lebanon
4994	0.2	0.933333333	0.904761905	0.723809524	0.211513935	0.906560666	0.562766835	0.443733807	0.255	0.784210526	0.426315789	1	0	0.317605263	5	0.016869758	-1.218521348	0.223025917	0.178313856	1	0	0	0	soil	0	0	0	0	0	1	0	0	0	0	0	0	0	0	Lebanon
5016	0.25	0.9	0.866666667	0.65	0.266727424	0.863746423	0.534406916	0.391865936	0.324099723	0.713450292	0.526315789	1	0	0.355736988	4	0.018726592	-0.605279437	0.544993342	0.985708256	1	0	0	0	soil	0	0	0	0	0	1	0	0	0	0	0	0	0	0	Lebanon
5026	0.166666667	0.952380952	0.821428571	0.68452381	0.178707109	0.875348592	0.624947453	0.5132649	0.236383054	0.770889488	0.669362084	1	0	0.51113623	6	0.022119534	-0.905514884	0.365192678	0.472022536	1	0	0	0	soil	0	0	0	0	0	1	0	0	0	0	0	0	0	0	Lebanon
5067	0.25	0.9	0.866666667	0.65	0.274216926	0.877596923	0.372253581	0.270175348	0.36	0.685714286	0.247619048	1	0	0.15847619	4	0.018258427	-0.070038243	0.944163221	0.809181091	1	0	0	0	soil	0	0	0	0	0	1	0	0	0	0	0	0	0	0	Lebanon
5187	0.083333333	0.987179487	0.615384615	0.564102564	0.092597218	0.92038919	0.56434897	0.512091826	0.671042276	0.328964884	0.327768066	1	0	0.107821837	12	0.009496732	-1.156955918	0.247290371	0.27160972	1	0	0	0	soil	0	0	0	0	1	0	0	0	0	0	0	0	0	0	Bulgaria
5196	0.185185185	0.896296296	0.781818182	0.637037037	0.297086197	0.716790185	0.445873942	0.313410948	0.457306445	0.542705074	0.103292139	1	0	0.056055978	7	0.016189075	-1.261553726	0.207109416	0.225490943	1	0	0	0	soil	0	0	0	0	1	0	0	0	0	0	0	0	0	0	Bulgaria
5322	0.2	0.933333333	0.761904762	0.60952381	0.272552173	0.759472978	0.483247786	0.351537552	0.749414509	0.250624149	0.240921561	1	0	0.060371447	5	0.005633803	-1.123974249	0.26102395	0.313411877	1	0	0	0	soil	0	0	0	0	0	1	0	0	0	0	0	0	0	0	Lebanon
5349	0.125	0.972222222	0.555555556	0.486111111	0.171772003	0.850952297	0.405930327	0.336202861	0.877797679	0.122206805	0.119608096	0.625	0.375	0.014616387	8	0.016506099	-1.444859149	0.148497453	0.137481647	0.0625	0.5625	0	0	freshwater	0	0	0	0	1	0	0	0	0	0	0	0	0	0	Bulgaria
5366	0.03125	0.998106061	0.365418895	0.353999554	0.032826593	0.973047518	0.306796274	0.296725198	0.045301704	0.954810732	0.394062334	0.939453125	0.060546875	0.376210639	32	0.008587006	-2.641132365	0.008262943	0.000133662	0	0.001	0	0.9385	bog	0	0	0	0	1	0	0	0	0	0	0	0	0	0	Bulgaria
