# Supplementary material for: Quaternary Ice Ages Shaped Protists Phylogeography: The Case of Arcellinida in the Iberian Peninsula
Source: Mol Ecol. 2026 Jul 18;35(14):e70475. doi: 10.1111/mec.70475 (PMC13380319; doi:10.1111/mec.70475)
Supplement: Supplementary file 4 — Supporting Information: S4 Table summarizing the results of the different models applied in this study for each informative OTU. [file MEC-35-e70475-s004.fasta]

>ArKOI054032 merged_sample={ 'ecosystem_8':7142,'ecosystem_22':1703 }
tattttatatttattatttggttttatagcaggtattataggtactctttttagtatcataataagagtggagttagcttatcctggggtacaaatattagaaggtaattgacaattttataatgtagttgtgacagcgcatgcttttattatgatattttttatggtgatgcctacaatgataggtggttttggtaattgttttgtacctttattaataggtgcaccagatatggcgtttccaagattaaatgcattaagtttttgattattacctccgtcattaatattattgcttggatccgcgtttattgaaacaggtgctggtacaggttgaactgtatatccacctttaagt
>ArKOI005648 merged_sample={ 'cave_36':26 }
aacgttatatttattttttggattatttgctggacttataggtactatttttagtattattattagagttgaattagcttatcctggagtacaaattttggatggtaattgacaattttataatgtagttgtaacagcgcatgcttttataatgattttttttatggttatgccaactatgatagggggatttggtaattgttttgtacctttattaataggagcacctgatatggcttttcctagattaaatgctttaagtttttgattattaccaccttcttttattttattattgggatctgcttttattgaaactggggtaggtacaggttgaactttgtatcctcctttaagt
>ArKOI057171 merged_sample={ 'ecosystem_14':464 }
tattttatacttaatttttggattaatagcaggtattataggtactttattttctataataataagaataggattagcatatccaggttctcaaattttagctggaaattgacaattttacaacgtaatagtaacagcgcatgcttttattatgatattttttatggttatgcctacaatgataggtggttttggtaattgttttgtacctttattaataggtgcgcctgatatggcatttcctcgtttaaatgcattaagtttttgattattacctccttcttttattttattattaggatctgcttttattgaaacaggagcaggtactggttgaacagtttacccacctctaagt
>ArKOI069015 merged_sample={ 'ecosystem_84':52 }
tattttgtatttattatttggttttatagccggtattataggtactttatttagtattataataagagtagaattagcttatcctggtgttcaaattttggagggtattgacaattctataatgtagttgtaacggcacatgcttttattatgatattttttatggtaatgcctacaatgattggtggttttggaagttgttttgtacctttattaataggagcgccagatatggcttttcctagattaaatgcattaagtttttgattattaccaccttcattaattttattacttggttcagcttttatcgaaacaggtgcaggtacaggttgaactgtatatccgccgttaagt
>ArKOI012643 merged_sample={ 'salinity_105':3127 }
tattttatatttattatttggtttcattgcaggtattataggtacactttttagtattataataagagtggaattagcatatcctggtgtacagattcttgaaggaaattgacaattttataatgtagtcgtaacggcgcatgcttttattatgatatttttcatggtaatgcctacaatgattggtggatttggtaattgttttgtgcctttattgattggggccccagatatggcttttcctagattaaacgcattaagtttctgattgttgccaccttcattagtattattacttggatctgcttttattgaaacaggggcaggtacaggatgaacagtgtatccccctttaagt
>ArKOI056793 merged_sample={ 'ecosystem_13':278 }
gatattatacttgttatttggctttatcgcgggcgtcacagggacattatttagtataataataagagtagagctagcgtatcccggcgtgcaaatattaggcggtgattgacaattttataatgtggtagtaacagctcatgcgtttataatgatattttttatggttatgccaagtatgataggcggttttggtaattgttttgtgcctttattaataggggcgcctgatatggcgttccctaggttaaatgcattaagcttttggttgttgcctccatcttttattttacttttatgttcagcgtttgtagagacaggtgcaggcacaggctgaactgtttacccgcctttaagt
>ArKOI021283 merged_sample={ 'connectivity_5':304 }
aatattatatttattatttggatttatagcaggaataataggaacaatatttagtataataataagagtagaattggcatacccaggagtacaaatattagaagggaattgacaattttataatgtagtagtaacagcgcacgcatttataatgatattttttatggtaatgcctagtatgataggaggatttggtaattgttttgtacctttattaataggtgcaccagatatggcctttccaagattaaatacattaagtttttgattattgccaccatcttttatattattattatgctctgcatttatagaaacaggagcaggaacaggttgaacagtatatcctccattaagt
>ArKOI058511 merged_sample={ 'ecosystem_20':107 }
aatattatatttattatttggatttatagcaggtatcataggaacaatttttagtataattataagaatggagttagcttatccaggtgtacaaatattagaaggtaactgacaattttataatgtagtggtaactgcccatgcttttataatgatattttttatggtaatgcctagtatgataggtggttttggtaattgttttgtacctttattaataggtgcacctgatatggcatttcctagattaaatgcattaagtttttgattattaccaccttcatttatacttttattatgttcagcgtttattgaaacaggagcaggaacaggttgaacagtatatcctccattaagt
>ArKOI064838 merged_sample={ 'ecosystem_59':6 }
tactttatatttaatttttgcttttttagcaggtttaataggtactttatttagtattattattagaatcgaattagcatatcccggtgttcaaatattagatggtaattgacaattttataatgtagtagtaacagcgcatgcttttattatgatattttttatggtaatgcctgccatgataggaggttttggtaattgttttgtacctttattaataggtgcacctgatatggcatttccacgtttaaatgctttaagtttttgattattaccgccttctttaattttattattaggatctgcttttattgaaacaggtgcaggtacaggttgaactgtatacccacctttaagt
>ArKOI057529 merged_sample={ 'ecosystem_15':41 }
tatactatatttggtatttggattgatagcgggtattattggaactctgttttctataataataagaatagaattagcttatccaggagcccaaatattagatagtaattgacaattttacaatgtaatagtaactgctcatgcttttattatgatattttttatggtgatgcctactatgattggtggttttggtattgttttgtacctttattaataggtgctccagatatggcatttccacgtttaaatgctttaagtttttgattattaccaccttcttttgtattattattaggatcagcttttattgaaacaggagcaggtactggttgaacagtctatccgcctttaagt
>ArKOI002670 merged_sample={ 'geography_61':15 }
tattttatatcttatatttggcttagtagcaggtataattggtactttattttctataataataagaatagaattagcatatcctggaactcaaattttaggtggtaattgacaattttataacgtatagtaactgcgcatgcttttattatgatattttttatggttatgcctaccatgattggtggctttggtaattgttttgtccctttattaattggggcccctgatatggcgttcccacgtttaaatgctttaagtttttgattattacccccttcttttatattacttttaggttctgcttttatagaaacaggagcaggtacaggttgaactgtttatccacctttaagt
>ArKOI060431 merged_sample={ 'ecosystem_28':13 }
aatattatatcttgtatttgggttaatagcaggtataattggaactttattctcaataataataagaatagaactagcatatcctggggctcaaattcttggaggaaattgacaattttataatgtaatagtaacagctcatgcttttattatgatattttttatggttatgccaacaatgataggaggatttggtaattgttttgtaccattattaataggagctcctgatatggcctttccacgtttaaatgcattaagtttttgattattaccaccatcatttattttattattaggatctgcttttatagaaacaggtgcaggtactggatgaactgtatatcctccattaagt
>ArKOI063361 merged_sample={ 'ecosystem_55':2 }
gacattatatttaatttttggtggattttcaggggttttaggaactattttctcgttactaattcgtatagaattagctcaaccaggaaatcaaattttaggcgggaatcatcaattatataatgttattattacagctcacgcttttattatgatattttttatggtaatgcctgccatgataggaggttttggtaattgttttgtacctttattaataggtgcacctgatatggcatttccacgtttaaatgctttaagtttttgattattaccgccttctttaattttattattaggatctgcttttattgaaacaggtgcaggtacaggttgaactgtatacccacctttaagt
>ArKOI065146 merged_sample={ 'ecosystem_61':8 }
tattttatatttattatttggtttcatcgcaggtattataggtactctttttagtattataataagagtggaattagcttatcctggagtacaaatattagaaggtaattgacaattttataatgtagttgttacagcacatgcttttattatgatattttttatggtaatgcctacaatgataggtggttttggtaattgttttgttcccttattaataggagcatcagatatggcattccctagattaaatgcattaagtttttgattattgccaccgtcatttgtattattacgtggatcagcttttattgaaacaggtgctggtacaggttgaactgtatatccacctttaagc
>ArKOI058653 merged_sample={ 'ecosystem_21':3082 }
aatattatatcttgtatttgggttaatcgcaggtataattggaactttattttcaataataataagaatagaattagcttacccaggagctcaaattcttgaaggaaattgacaattttataatgtgatagtaacagctcatgcttttattatgatattctttatggttatgcctacaatgataggaggttttggtaattgttttgtaccattattaataggagctccggatatggcttttccgcgtttaaatgcattaagtttttgattattacctccttcgtttattcttttattaggttctgcttttatagaaacgggtgcaggaactgggtgaactgtctatccacctttaagt
>ArKOI060308 merged_sample={ 'ecosystem_27':4 }
aattttatatttattatttgggtttctagcaggtattataggtactatttttagtattatcattagagtagagttagcttatccaggagttcaaatattagatggtaattgacaattttataatgtagttgtaacagcgcatgcttttgtaatgattttttttatggtaatgccggcgatgattggaggttttgggattgttttgtacctttattaataggagcacctgatatggcttttccaagattaaatgcattaagtttttgattattacctccttcttttattttatcaatgggatctgcttttatagaaacaggagctggtactggatgaactgtatatccacctttaagt
>ArKOI045032 merged_sample={ 'connectivity_184':6 }
tacactttatttgatatttggtatattagcgggggttgttggtacagtcctttctatatttattagaatggagctttcgtctccgggtgaccaaatattagaaggtaattgacaattttataatgtagtagtaactgcgcatgcatttataatgatattttttatggttatgccaagtatgataggtggttttggtaattgttttgtacctttattaataggtgctccagatatggcatttccaagattaaatgcattaagcttttgattgttgccaccatcttttatattattattgtgttccgcatttatagaaacaggtgcaggtacaggttgaactgtatatccacctttaagt
>ArKOI046043 merged_sample={ 'connectivity_188':14 }
aatcctttatttaatttttggatttttagccggattaataggatctttatttagtataattataaggatagaattagcatatccagggatacaaattttagatggaaattgacaattttataatgtaatagtaacagctcatgcttttataatgatattttttatggtcatgccaacaatgataggaggatttggaaattgttttgttcctttattaataggggcaccagacatggcttttcctagattaaatgcattaagtttttgattattacccccttcttttattttattattatgctcagcttttatagaaacaggagcagggacagggtgaacagtttatccccctttaagt
>ArKOI038152 merged_sample={ 'connectivity_107':136 }
aattttatatctaatatttggttttatggctgggataataggaactttatttagtattttgatacgtattgaattagcatatccgggtgtacaaattttaaatggtaattgacaattttataatgtaattgtaacagcacatgcttttataatgattttttttatggtaatgccagcaatgataggaggttttggtaattgctttattcctttattattaggagcaccagatatggcttttcctaggttaaatgctttaagtttttggttattaccaccagcttttgtattattattaggatcagcttttatcgaaacaggagcaggtactggttgaactatgtatccacctttaagt
>ArKOI001136 merged_sample={ 'geography_40':16 }
aatactatatctattatttggctttatagcaggtattataggtactttatttagtattataataagagtagagttggcttatcctggtgtccaaatattagaaggcattgacaattttataatgtagttgttacagcgcatgcctttattatgatattctttatggtgatgcctacaatgattggaggattcggtattgttttgtacctttattaataggtgcaccagatatggcatttccaagacttaatgcattaagtttttggttattaccgccatcatttgtattattattaggatctgcatttattgaaacaggagcaggtactggttgaacagtgtacccacctttaagt
>ArKOI001918 merged_sample={ 'geography_45':42 }
tatactatatttagtatttggattgatagctggtattattggaactttattttctataataataagaatagaattagcatatccaggggctcaaatattagacggtaattgacaattttataatgtaatagtaactgcacatgcttttattatgatattttttatggttatgcctactatgattggaggatttggtaattgttttgtacctttattaataggtgctcctgatatggcatttccacgtttaaacgcattaagtttttgattattaccaccttcttttatattattattaggatctgcttttatagaaacaggagcgggtactggatgaacagtctatccaccattaagt
>ArKOI059060 merged_sample={ 'ecosystem_22':116 }
tattttatatttattatttggttttattgcaggtattataggtactctttttagtattataataagagtagagttagcataccctggtgtacaaatattagaaggtaattgacaattttataatgtagttgtgacagctcatgcttttattatgatattccttatggtaatgcctacaatgataggtggttttgggaattgttttgtgcctttattaataggtgcaccagatatggcgtttcctagattaaatgcattaagtttttgattattaccaccgtcattaatattattacttggatccgcgtttattgaaacaggtgctggtacaggttgaactgtatatccacctttaagt
>ArKOI065561 merged_sample={ 'ecosystem_65':411 }
tattttgtatttattattcggttttattgcaggtattataggtactctttttagtattataataggagtagaattagcttatccaggtgtacaagttttagaaggtaattgacaattttataatgtagtagttacagcgcatgcttttattatgattttttttatggttatgcccacaatgataggtggttttggtaattgttttgtgcctttattaataggagctccagatatggctttccctagattaaatgcattaagtttttgattattacccccttcattaatattattattaggttctgcttttattgaaacaggagcaggtacaggttgaacagtatatcctcctttaagt
>ArKOI011819 merged_sample={ 'salinity_86':5 }
aactctttatttaatttttggtgcattttcaggtgttcttggaacatgtttttcaatgtttattcgtatggaattagcacaaccgggaaatcaagctttgaatggtaatcatcaattttataatgtggttgtaacagcacatgcttttattatgatattttttatggttatgcctgctatgataggaggttttggtaattgttttgtacctttattaattggtgcacctgatatggcatttcctagattaaatgctttaagtttttggttattaccaccttcttttattttattattaggttctgcttttattgaaacaggagcaggtactggttgaacagtatatcctcctttaagt
>ArKOI021421 merged_sample={ 'connectivity_5':3 }
aatattatatttattatttggatttatagcaggaataataggaacaatatttagtataataataagagtagaattggcatacccaggagtacaaatattagaagggaattgacaattttataatgtagtagtaacagcgcacgcatttataatgatattttttatggtaatgcctagtatgataggaggatttggtaattgttttgtacctttattaataggtgcaccagatatggcctttccaagattaaatgcattaagtttttgattattgccaccatcttttatattattattaggatcagcttttattgagactggtgctggtactgggtgaactgtttacccacctttgagt
>ArKOI015678 merged_sample={ 'salinity_135':70 }
tattttatatcttttatttggttttattgctggtattataggtactttatttagtattataataagagtagaattagcgtatccaggagttcaaatttcagacggtaattgacaattttataatgtggttgtaacagcacatgcttttattatgatattttttatggttatgcctgctatgataggaggttttggtaattgttttgtacctttattaattggtgcacctgttatggcatttcctagattaaatgctttaagtttttggttattaccaccttcttttattttattattaggttctgcttttattgaaacaggagcaggtactggttgaacagtatatcctcctttaagt
>ArKOI023578 merged_sample={ 'connectivity_12':8 }
tactttatattcattattaggaattttttctggttttttaggaacatatttatctgtaataattcgtttagaacttgcaaatcctggaagtcaaattttattaggagattttcaattatataatgtaattataacggcgcatgcttttgttatgattttttttatggttatgcctgctatgattggtggttttggtattgttttgttcctttattaataggagcacctgatatggcttttcctagattaaatgctttaagtttttgattattaccaccttcttttgtattattattaggttcagcttttattgaaacaggagctggtacaggttgaacagtatatcctcctttaagt
>ArKOI048908 merged_sample={ 'connectivity_200':3 }
tactttatatttaatttttggtgctttttcgggtgtagttggtactacattatctattttaatacgtatagaattagcttatccgggagtacaaatattaaatggtaactgacaattttataatgttattgtaacagcacatgcttttgttatgattttttttatggttatgcctgctatgattggtggttttggtattgttttgttcctttattaataggagcacctgatatggcttttcctagattaaatgctttaagtttttgattattaccaccttcttttgtattattattaggttcagcttttattgaaacaggagctggtacaggttgaacagtatatcctcctttaagt
>ArKOI028994 merged_sample={ 'connectivity_30':76 }
tatattatatttattatttggatttatagcaggtattataggagcaatttttagtataattataagaatggagttagcttatccaggtgtacaaatattagaaggtaattgacaattttataatgtagtggtaactgcccatgcttttataatgatattttttatggtaatgcctagtatgataggtggttttggtaattgttttgtacctttattaataggtgcacccgatatggcatttcctagattaaatgcattaagtttttgattattaccaccttcatttatacttttattatgttcagcgtttattgaaacaggagcaggtacaggttgaacagtatatcctccattaagt
>ArKOI066087 merged_sample={ 'ecosystem_69':828 }
aatactttatcttatattcggtttaatagcaggtataattggaactttattttctataataataagaatagaattagcttatcccgggactcaaatccttggtgggaattgacgattttataatgtaattgtaacagcacatgcttttataatgatattttttatggttatgccaacaatgattggaggttttggtaattgttttgtaccattacttataggagcgcctgatatggcttttcctcgtttaaatgcattaagtttctgattattaccgccttcatttatattattattgggttcagcctttattgaaacaggtgcaggtacagggtgaactgtatacccacctttaagt
>ArKOI011362 merged_sample={ 'salinity_79':44 }
gatcttgtatttattatttggttttatagccggtttaataggtactgttttaagtattttaataagagttgaattggcttacccgggggttcaaatattaaatggtaattgacaattttataatgtagtggtaacagctcatgcttttattatgattttttttatggtaatgcctgctatgatagggggttttggtaattgttttgtacctttactaataggagctcctgatatggcatttcctagattaaatgcattaagtttttggttattaccaccatctttaattttattattaggttctgcgtttattgaaactggtgcaggtacaggttgaacagtatacccgcctttaagt
>ArKOI028786 merged_sample={ 'connectivity_29':32 }
tatattatatttattatttggatttatagcaggtattataggaacaatttttagtataattataagaatggagttagcttatccaggtgtacaaatattagaaggtaattgacaattttataatgtagtggtaactgcccatgcttttataatgatattttttatggtaatgcctagtatgataggtggttttggtaattgttttgtacctttattaataggtgcacctgatatggcatttcctagattaaatacattaagtttttgattattaccaccttcatttatacttttattatgttcagcatttattgaaacaggagcaggaacaggttgaacagtatatcctccatttagt
>ArKOI003647 merged_sample={ 'geography_122':19 }
tattttgtatttattatttggtttgatagcaggtattataggtactttatttagtatcataataagaatggagttagcttatcccggtgtccaaatattagagggaattgacaattctataatgtagtagtaacagctcatgcttttattatgatattctttatggttatgcctacaatgattggtggttttggtaattgctttgtgcctttattaataggagctccagatatggcatttcctagattaaatgcattaagtttctgattattaccgccttcactaatattattacttggctcagcttttattgaaactggagctggtactggatgaactgtttatcctcctttgagt
>ArKOI039203 merged_sample={ 'connectivity_110':174 }
tattttatatttatgattcgggtttattgctggtttgatagggtctttatttagtattataataagggtagagcttgcttaccctggagagcaaattttagaaggctcttggcaattctataatgtagtagtaacagctcatgcttttattatgatattttttatggtaatgcccactatgatagggggttttggtaattgctttgtacctttattgattggtgctcctgatatggcctttccacgtttaaatgctttgagcttttgattattaccaccttcttttatattattattgtgttctgcttttattgaaacaggagcaggtacaggttgaacagtttatcccccattaagt
>ArKOI061860 merged_sample={ 'ecosystem_51':464 }
aatattatatctgttatttggatttatatcgggtataataggtacaatatttagtatattaattagagttgaattagcatatccaggggtacaaatattagacggtaattgacaattttataatgttatagtagcagcacatgcttttattatgatattttttatggttatgccagcaatgattggtggttttggtaattgttttgtaccattattaataggagctccagatatggcatttccaagattaaatgcattaagtttctggttattacctccatctttaattctattattaggttcagcttttattgaaacaggtgcaggtactggttgaactgtatatccaccgttaagt
>ArKOI033503 merged_sample={ 'connectivity_70':10 }
atctttatatcttatttttggtttaattgctggtttgataggaacctttttctctattttaataagaatagaattagcatatccaggcatccaaattttaaatggtattttcaattttataatgtcatagttacggcacatgcttttataatgattttttttatggttatgccaacaatgataggtggtttcggaaattgatttgtacctttaatgattggtgctccagatatggcttttccaaggctgaataatttaggcttttggttgttaccaccttctttttttcttttattaagttcaagtataattgaaacaggggctggtacaggttgaactgtttatccacctttaagt
>ArKOI058803 merged_sample={ 'ecosystem_21':10 }
cattttgtattcattatttggctttattgctggaattataggaactatttttagtataattataagaattgaattagcttatcctggagtacaaatattagagggtattgacaattttataatgtagttgttacagcacatgcttttattatgatattctttatggttatgcctacaatgattggtggatttggtaattgttttgtgcctttattaataggagctcctgatatggcttttcctagattaaatgcattaagtttttgattattaccaccgtcattaatattactattaggatctgcttttattgaaacaggtgctggtactggatgaactgtttatccacctttaagt
>ArKOI053775 merged_sample={ 'ecosystem_7':5 }
aatgttatatttattttttggagcaatggctggtattatgggtacgatattttctataataataagaatagaattagcatatccaggagctcaaatattaggtggaaattgacaattttataatgtaatagtaacggctcatgcttttattatgattttttttatggtaatgcctacaatgattggtggttttgggattgttttgtaccacttttaataggagcgccagatatggcgtttccaagattaaatgctttaagtttttgattattaccacctgcatttatattattactaggttctgcatttatagaaacaggagcaggtactggttgaacggtatatccaccattaagt
>ArKOI036038 merged_sample={ 'connectivity_79':544 }
aatattatatcttttatttgggtttatcgcaggcattgttggtactttatttagtattttaattagaattgaattagcttatcctggagtacaaattttaaatggtattgacaattttataatgtaattgtaacagcgcatgcttttataatgatattttttatggtaatgccagcaatgattggtggttttggtattgttttgtaccattattattaggtgcaccagatatggctttacctagattaaatgctttaagtttttgattattaccaccatcttttatattattattggcatcagcttttatagaaacaggggcaggaacaggttgaacagtttatccgcctttaagt
>ArKOI066845 merged_sample={ 'ecosystem_73':14 }
gatattatatttattatttggatttatagcaggaataataggaacaatatttagtattattataagagtagagttagcatatccaggagtacaagtattagaaggtaattgacaattttataatgtagtagtaacagctcatgcatttgttatgatattctttatggttatgcctagtatgattggaggttttggtaattgttttgttcctttattaataggtgcacctgatatggcattcccaagattaaatgcacttagtttttgattattaccaccttcatttatattattattatgttcagcatttattgaaacaggagcaggtactggatgaactgtatatcctccattaagt
>ArKOI026948 merged_sample={ 'connectivity_23':472 }
aatattatatcttttatttgggtttatcgcaggcgtagttggtactttatttagtattttaattagaattgaattagcttatcctggagtacaaattctaaatggtattgacaattttataatgtaattgtaacagcgcatgcttttataatgatattttttatggtaatgccagcaatgattggtggttttggtattgttttgtaccattattattaggtgcaccagatatggcttttcctagattaaatgctttaagtttttgattattaccaccatcttttatattattattggcgtcagcttttatagaaacaggggcaggaacaggttgaacagtttatccgcctttaagt
>ArKOI001116 merged_sample={ 'geography_40':17 }
aatactatatctattatttggctttatagcaggtattataggtactttatttagtattataataagagtagagttggcttatcctggtgtccagatattagaaggtattgacaattttataatgtagttgttacagcgcatgcctttattatgatattctttatggtgatgcctacaatgattggaggattcggtattgttttgtacctttattaataggtgcaccagatatggcatttccaagacttaatgcattaagtttttggttattaccgccatcatttgtattattattaggatctgcatttattgaaacaggagcaggtactggttgaacagtgtatccacctttaagt
>ArKOI034795 merged_sample={ 'connectivity_74':3 }
tactttatatttagtatttggtggttttgcaggtttattagggacaattgtttctgttttaattcgtatggaattatcagcacctggatctcaaatattaaattctaactgacaattatataacgtgttagttacggctcatgcgtttataatgatattttttatggttatgcctagtatgataggtggttttggtaattgttttgtacctttattaataggagcaccagatatggcatttcctagattaaatgcattaagtttttgattattacctccatcttttatattattattatgttctgcatttatagaaactggagcaggtactggttggacagtttatcctccattaagt
>ArKOI031211 merged_sample={ 'connectivity_59':357 }
tattttatatttattatttggttttatagcaggtattattggtactttatttagtattataataagagtagaattggcgtatcctggtgtacaaattttagaaggaattgacaattctataatgtagttgtaacggctcatgcttttattatgatattttttatggtaatgcctacaatgattggtggttttggtaattgttttgtacctttgttaataggagccccagatatggcgtttcctagattaaatgcattaagtctttgactattaccaccttcattagttttattattaggatcagcttttattgaaactggtgcaggtactgggtgaactgtatatccgcctttaagt
>ArKOI035462 merged_sample={ 'connectivity_76':6 }
aatattatatttagtattttctgttatagccggtattgtaggaacttatttttctatgttaattcgaatggaattagctttcccaggtaacggaatatttcatggtgattttcagttgtataacgttattgtaacagcacatgcttttataatgatattttttatggtaatgccagcaatgattggtggttttggtattgttttgtaccattattattaggtgcaccagatatggcttttcctagattaaatgctttaagtttttgattattaccaccatcttttatattattattggcgtcagcttttatagaaacaggggcaggaacaggttgaacagtttatccgcctttaagt
>ArKOI067368 merged_sample={ 'ecosystem_76':527 }
tattttatatttattatttggttttattgcaggaattataggtactctttttagtattataataagagtggagttggcttaccctggagtacagatattagaaggtaattgacaattttataatgtagtagttacagctcatgcttttattatgatattctttatggtaatgcctacaatgataggtggttttggtaattgtttcgtgcctttattaataggtgcaccagatatggcgttccctagattaaatgcattaagtttttgattattaccgccgtctttaatattattacttggatcagcgtttattgaaacaggtgctggtacaggttgaactgtatatccacctttaagt
>ArKOI024295 merged_sample={ 'connectivity_16':88 }
tatattatatttattatttggatttatagcaggaataataggaactatttttagtattattataagagtcgaattagcctatccaggagtacaaatattagaaggtaattgacaattttataatgtagtagtaactgcgcatgcatttataatgatattttttatggttatgccaagtatgataggtggttttggtaattgttttgtacctttattaataggagctccagatatggcatttccaagattaaatgcattaagcttttgattgttgccaccatcttttatattattattgtgttccgcatttatagaaacaggtgcaggtacaggttgaactgtatatccacctttaagt
>ArKOI002353 merged_sample={ 'geography_57':163 }
tatactatatttgatatttggattgatagcgggtattatcggaactctgttttctataataataagaatagaattagcttatccaggagcccaaatattagatagtaattgacaattttataatgtaatagtaactgcgcatgcttttattatgatattttttatggtgatgcctactatgattagtggttttggtattgttttgtacctttattaataggtgctccagatatggcgttcccacgtttaaatgcattaagtttttgattattaccaccttcttttatattattattgggatctgcttttatagaaacaggagcaggaactggttgaacagtatatccacctttaagt
>ArKOI061146 merged_sample={ 'ecosystem_36':75 }
tattttatatttattatttgggtttatagcaggtattataggcactatttttagtattattattagagttgaattagcttatccaggagttcaaatattagatggtaattgacaattttataatgtagttgtaacagcacatgcttttgtaatgatattttttatggtaatgccggcgatgattggaggatttgggattgtttcgtacctttattaattggagctcctgatatggcatttcctagattaaatgcattaagtttttggttattacccccatcttttattttattaatgggatctgcatttattgaaacaggagcaggaactgggtgaacagtgtatccgcctttaagt
>ArKOI045659 merged_sample={ 'connectivity_187':1161 }
aatattatatcttttatttgggtttatcgcaggcgtagttggtactttatttagtattttaattagaattgaattagcttatcctggagtacaaattttaaatggtattgacaattttataatgtaattgtaacagcgcatgcttttataatgatattttttatggtaatgccagcaatgattggtggttttggtattgttttgtaccattattattaggtgcaccagatatggcttttcctagattaaatgctttaagtttttgattattacctccatcttttatattattattggcgtcagcttttatagaaacaggggcaggaacaggttgaacagtttatccgcctttaagt
>ArKOI035653 merged_sample={ 'connectivity_76':2 }
tacattatatatttttttcggattaatagcaggtttaattggatctgttttttccgttttaataagaatggaattagcatatccaggcaatcagttttttaatggagattatcaattttataatgtagtagtaacagcgcatgcttttattatgatattttttatggttatgccagctatgataggtggttttggaattgttttgttcctttattaataggagcaccagatatggcttttcctagattgaatgctttgagtttttgattattaccaccttcttttatacttttattaagttcagcatttatagaaacaggtgcaggtacaggatgaactgtatatcctcctttaagt
>ArKOI053104 merged_sample={ 'ecosystem_6':26 }
tacattatacttaatttttggtttaattgcaggaatatttgggacatttttttctatattgatacgattggagttagcgtatcccggtaatcaaattttttatgggaatcatcaattttataatgtaattgtaacagcgcatgcttttattatgattttttttatggttatgccagcgatgattggtggatttggtaattgcttagtgcctttaatgttaggtgcacccgatatggcttttccgcgtttaaataatttaagtttttgattattaccgccagctttatttttattattaacatctagcttaattgaaactggagcaggtactgggtgaacagtttatccacccttaagt
>ArKOI001653 merged_sample={ 'geography_43':28 }
tatactttatcttgtttttggattaatagcaggtataataggtacattattttctataataataagaatagaattagcatatccaggagctcaaatattaggtgggaattgacaattttataatgtaatagtaacggcgcatgcttttattatgattttttttatggtaatgcctacaatgattggtggttttgggattgttttgtaccacttttaataggagcgccagatatggcgtttccaagattaaatgctttaagttttcgattattaccacctgcatttatattattattaggctctgcatttatagaaacaggagcaggtactggttgaactgtatatccaccattaagt
>ArKOI050436 merged_sample={ 'connectivity_207':3 }
tacattatatttatgatttgcttttatagcaggtttaataggtacattattttctatattaattcgtatagaattagcttttcctggtgatcaaatatttgcaggtaattatcaattttataatgtagtagtaactgcgcatgcatttataatgatattttttatggttatgccaagtatgataggtggttttggtaattgttttgtacctttattaataggagctccagatatggcatttccaagattaaatgcattaagcttttgattgttgccaccatcttttatattattattgtgttccgcatttatagaaacaggtgcaggtacaggttgaactgtatatccacctttaagt
>ArKOI066508 merged_sample={ 'ecosystem_72':729 }
tactttatatctaatttttggattaattgctggaattttaggtacatttttttctatattaattagaatagaattagcttatccaggaaatcaaatattatcaggaaattttcaattttataatgttattgtaacagctcatgcttttataatgattttttttatggtaatgccaacaatgatcggaggatttggaaattgatttgtccctttaatgataggagctcctgatatggctttccctagattaaataatttgagtttctgactattaccaccagcattatttttattattaacaccaagtctagttgaaactggagcaggaacaggttgaacattatatccaccattaagt
>ArKOI052555 merged_sample={ 'ecosystem_30':5666,'ecosystem_31':14407,'ecosystem_86':2035 }
tattttatatttattattcggttttattgctggtattataggtactctttttagtattataataagagtagagttagcttatcctggtgtacaaattttagaaggtattgacaattttataatgtagtagttactgcacatgcttttattatgatattttttatggtaatgcctacaatgattggtggatttggtattgttttatacctttattaattggagctcctgatatggcgtttccaagattaaatgcattaagtttttgattattaccaccatcatttgtattattattaggatcagcttttattgaaacaggtgcaggtactggttgaacggtttatccacctttaagt
>ArKOI040330 merged_sample={ 'connectivity_114':3 }
aaccttatattttatctttggtatgttttctggtgtaattggaacagttttatcgttattaatacgaatagaattagcaacaccaggtaaccaatttttattaggtaaccaccaactttataatgtaattgtaacagcgcatgcttttataatgatattttttatggtaatgccagcaatgattggtggttttggtattgttttgtaccattattattaggtgcaccagatatggcttttcctagattaaatgctttaagtttttgattattaccaccatcttttatattattattggcgtcagcttttatagaaacaggggcaggaacaggttgaacagtttatccgcctttaagt
>ArKOI025882 merged_sample={ 'connectivity_20':4 }
gatattatatttaatatttgggttaatagcaggtataattggaactttattttctataataataagaatagaactagcatatcctggagctcaaattcttggaggtaattgacaattctataatgtaatagtaacagcacatgcttttattatgattttttttatggttatgcctacaatgataggaggatttggtaattgttttgtaccacttttaataggagcgccagatatggcgtttcctagattaaatgctttaagtttttgattattaccacctgcatttatattattattaggctctgcatttattgaaacaggagcaggtactggttgaactgtataaccaccattaagt
>ArKOI027329 merged_sample={ 'connectivity_23':2 }
aacattatatctattattttctgttttagctggagttgtaggtacttatttttctgcactaattagaatggaattagcatttccaggaaatggtatatttcatggagattttcagttacataatgtagtagtaactgcgcatgcatttataatgatattttttatggttatgccaagtatgataggtggttttggtaattgttttgtacctttattaataggagctccagatatggcatttccaagattaaatgcattaagcttttgattgttgccaccatcttttatattattattgtgttccgcatttatagaaacaggtgcaggtacaggttgaactgtatatccacctttaagt
>ArKOI053025 merged_sample={ 'ecosystem_6':213,'ecosystem_71':174 }
cactttatatttaatttttgggttaattgctggaattttaggtacatttttttctatattaattagaatagaattagcttatccagggaaccagattttatctggaaattttcaattttataatgttattgtaacagcgcatgcatttataatgattttttttatggtaatgcctacaatgattggaggatttggaaattgatttgttcctttaatgataggggctctggatatggcattcccacgtttaaataatttaagtttttgattattaccgccggcgttatttttattattaacatcaagtttaattgaaactggagcaggtactggttgaacagtatatcctcctttaagt
>ArKOI022584 merged_sample={ 'connectivity_9':47 }
tattttatatctaatttttggattaatagcaggtattataggtactttattttctataataataagaatagaactagcatatccaggatctcaaattttagctggaaattgacaattttataacgtaatagtaacagcacatgcttttattatgatattttttatggttatgcctacaatgataggtggttttggtaattgttttgtaccattactaataggagcacctgatatggcgtttcctcgtttaaatgcattaagtttttgattattaccaccttcttttatcttattattaggatctgctttcattgaaacgggtacaggtactggatgaacagtatatcctcctttaagt
>ArKOI009872 merged_sample={ 'salinity_60':5 }
tactttatatatgatttttggtgcgttttccggggtagttggaactactttatcggttttaattcgattagagttagcctcaccaggaaaccaaattttaatgggaaaccatcaattatataatgttattgtaaccgctcatgcttttattatgatattctttatggtaatgcctgcaatgataggaggttttggtaattgttttgtacctttattaataggtgcacctgatatggcatttccacgtttaaatgctttaagtttttgattattacccccttctttaattttattattaggatctgcttttattgaaacaggagcaggaacaggttggactgtatacccacctttaagt
>ArKOI068459 merged_sample={ 'ecosystem_81':7 }
aattttatatttaatatttggatttatagcagggttaataggaacaatttttagtattataataagagtagagttagcttatccaggtatacaaatattagaaggtaattggcagttttataatgtagttgtaacagctcatgcatttattatgatactttttatggtaatgcctagtatgataggtggatttggtaattgttttgtacctttgttaataggggcacctgatatggcatttcctcgattaaatgcattaagtttttgattattacctccttcatttatattattattatgttcagcttttatagaatcaggagcaggtacaggttgaactgtatatccgcccttaagt
>ArKOI058963 merged_sample={ 'ecosystem_22':759 }
tattttatatttattatttggttttatagctggtattataggtactttatttagtatcataataagagtagaattagcatatcctggagtacaaatattagaagggaattgacaattttataatgtagttgtaacagctcatgcttttattatgatattctttatggtaatgccaacaatgattggtggttttggtaattgttttgtgcctttattaataggtgcaccagatatggcgtttcctagattaaatgcattaagtttttgattattacctccatcattaatattattattaggatcagcttttattgaaacaggtgcaggtacaggttgaactgtatatccacctttaagt
>ArKOI067461 merged_sample={ 'ecosystem_76':60 }
tattttgtatttattatttggtttcatagcaggtattataggtactttatttagtatcataataagagtagaattagcttatcctggtgtacaaattttagaagggaattgacaattttataatgtagttgtaactgctcatgcttttattatgatattttttatggtgatgcctacaatgataggtggttttggtaattgttttgtccctttgttaataggagctccagatatggcttttcctagattaaatgtattaagtttttgattattaccaccttcactagtattattattgggctcagcttttatagaaactggagctggtactggatgaacagtgtatccacctttaagt
>ArKOI021635 merged_sample={ 'connectivity_6':50 }
aacaatatattttatttttggggcattgtcaggtattataggaactatttttagtattattataagagtcgaattagcctatccaggagtacaaatattagaaggtaattgacaattttataatgtagtagtaactgcgcatgcatttataatgatattttttatggttatgccaagtatgataggtggttttggtaattgttttgtacctttattaataggagctccagatatggcatttccaagattaaatgcattaagcttttgattgttgccaccatcttttatattattattgtgttccgcatttatagaaacaggtgcaggtacaggttgaactgtatatccacctttaagt
>ArKOI045380 merged_sample={ 'connectivity_185':5 }
tattctttatcttatttttggtattctagctggtgttataggtacgacaatgtctatactgattcgagtggaattgtcatatcctggtaatcaattttttggtggtaatcatcaattttataatgtaattgtaacagcgcatgcttttataatgatattttttatggtaatgccagcaatgattggtggttttggtattgttttgtaccattattattaggtgcaccagatatggcttttcctagattaaatgctttaagtttttgattattaccaccatcttttatattattattggcgtcagcttttatagaaacaggggcaggaacaggttgaacagtttatccgcctttaagt
>ArKOI048295 merged_sample={ 'connectivity_198':613 }
tatattatatttattatttggttttatggcaggaataataggaactatgtttagcattttaatacgtatagagttagcatatcctggtgttcaaatattaaatggaaattgacagttttataatgttattgttacagctcatgcttttataatgattttttttatggttatgccagcaatgataggaggctttggtaattgttttgtgcctttattaataggagcacctgatatggcttttcctagattaaatgcattaagtctctgattattaccaccttcttttattttattattaggttcagcttttatagaaacaggagcaggtacaggttgaacagtttatccacctttaagt
>ArKOI051053 merged_sample={ 'bioindication_178':90 }
aatattatatcttttatttggttttgtagcaggagtaattggaactttatttagtattttaatacgcatagattagcttatccaggagtacaaattttaaatggttcttgacaattttacaatgtaattgtaacagcacatacttttattatgatattttttatggtaatgcctgcaatgattggaggttttggtattgttttgtacctttattaatagaggcaccagatatggcttttcctagattaaatgctttaagtttttgattattacctccatcttttattcttttattaacttcagcttttatagagactggagcaggtacaggttgaacagtttatccacctttaagt
>ArKOI049198 merged_sample={ 'connectivity_201':2 }
tacattatacattatatatggtatattagcaggtatagttggttctttattttctgtttttattcgtttagaattagcttttccaggttctccttttttttctggagattatcaattttataatgtaattgtaacagcgcatgcttttataatgatattttttatggtaatgccagcaatgattggtggttttggtattgttttgtaccattattattaggtgcaccagatatggcttttcctagattaaatgctttaagtttttgattattaccaccatcttttatattattattggcgtcagcttttatagaaacaggggcaggaacaggttgaacagtttatccgcctttaagt
>ArKOI064256 merged_sample={ 'ecosystem_57':2 }
aactttatatttaatttttggtgcttttgcaggtgttataggtacaactttatctgtattaattcgtatggaattagctcaaccaggtaatcaaatattaatggggaatcatcaattatatgatgttgtagtaacagcgcatgcttttattatgattttttttatggttatgcctgcaatgataggtggttttggtaattgttttgtacctttattaataggtgcacctgatatggcttttccacgtttaaatgctttaagtttttgattattaccaccatctttaattttattattaggttctgcttttattgaaacaggtgcaggtacaggttggacagtttatcctcctttaagt
>ArKOI035066 merged_sample={ 'connectivity_75':4 }
aactttgtatttaatttttggtgttttttctggtttatttggaacttttatgtcagtttttataagacttgaactagcatatccaggatctcaaattttagctggaaattgacaattttataacgtaatagtaacagcacgtgcttttattatgatattttttatggttatgcctacaatgataggtggttttggtaattgttttgtaccattactaataggagcacctgatatggcgtttcctcgtttaaatgcattaagtttttgattattaccaccttcttttatcttattattaggatctgctttcattgaaacaggtgcaggtactggatgaacagtatatcctcctttaagt
>ArKOI037179 merged_sample={ 'connectivity_198':3413 }
tatattatatttatgatttggatttatagcagggataatagggtctttatttagtataataataagagtagaattggcttatccaggtgtacaagttttagaaggtaattggcatttttataatgtaatagtaacagcgcatgcttttattatgatattttttatggtgatgccaacaatgataggggggtttggtaattgttttgtacctttattaataggggcccctgatatggcctttcctcgattaaatgctttaagtttttgattattgccgccttcttttatattattattatgttcagcctttatagaagctggggcaggtacaggttgaacggtttatccacctttgagt
>ArKOI022126 merged_sample={ 'connectivity_7':4 }
tattttatatttattatttggttttatagcaggtattattggtaccttatttagtatcataataagagtagagttagcttatcctggtgtacaaattttagaaggaattggcaattttataatgttatagttacagctcatgcttttgttatgattttctttatggtaatgcctgcaatgataggaggttttggaaattgttttgttcctttattaataggagctccagatatggcttttcctagattaaatgcattaagtttttgattattacctccagcttttatattattattagcttctgcttttattgaaacaggagcaggtacaggatggacagtttatccaccattaagt
>ArKOI068663 merged_sample={ 'ecosystem_82':18 }
aaccttatatttaatttttggattaatcgcaggtattctaggtacttttttttctatattaatccgaattgaattagcttatccaggtaatcaaatattatcaggaaatttccaattttataatgttattgtaacagcgcatgcttttataatgattttttttatggtaatgcctacaatgattggtggatttggaaattgatttgttcctttaatgataggcgctcctgatatggcgttcccgcgtttaaacaatttaagtttttgattattgccgccctcattatttttattatcagcttctagtttagtagaaacaggtgcgggtactggatgaactgtttatccacctttaagt
>ArKOI027493 merged_sample={ 'connectivity_24':105 }
gatattatatttaatatttgggttaatagcaggtataattggaactttattttctataataataagaatagaactagcatatcctggagctcaaattcttggaggtaattgacaattctataatgtaatagtaacaccacatgcttttattatgattttttttatggttatgcctacaatgataggaggatttggtaattgttttgtaccattattaataggtgcaccagatatggcttttccgcgtttaaatgcattaagcttttgattattaccaccttcatttatattattattaggatctgcttttatagagacaggtgcaggtactggatgaactgtatatccaccattaagt
>ArKOI047396 merged_sample={ 'connectivity_192':2 }
aacattatatttatgattcggatttatagcaggattaataggaacaatattttcaatattaatcagattggaattagcatctcctacagatcaaatttttcaaggaaattatcaattttataatgttgttgtaacagctcatgcatttataatgatattttttatggttatgcctagtatgataggaggttttggtaattgttttgttcctttattaataggagcacctgatatggcatttcctagattaaatgcattaagtttttgattattacctccttcatttatattattattatgttcagcatttatagaatcaggtgcaggtacaggttgaacagtatatccaccattaagt
>ArKOI020817 merged_sample={ 'connectivity_4':131 }
tatactttatcttgtttttggattaatagcaggtataataggtacattattttctataataataagaatagaattagcatatccaggggcccaaatattaggtggaaattgacaattttataatgtaatagtaacggcacatgcttttattatgattttttttatggtaatgcctacaatgactggtggttttgggaattgttttgtaccacttttaataggagcgccagatatggcgtttcctagattaaatgctttaagtttttgattattaccacctgcatttatattattactaggctctgcatttattgaaacaggagcaggtactggttgaaccgtatatccaccattaagt
>ArKOI003192 merged_sample={ 'geography_85':18 }
aatactttatcttatttttggattaatagcaggtataataggaacattattttctataataataagaatagaattagcatatccaggatcacagattcttggtggaaattgacaattttataatgtaattgtaacagcacatgcttttataatgatattttttatggttatgcctacaatgataggaggttttggtaattgttttgtaccactacttataggagcccctgatacggcttttcctcgtttaaacgcattaagtttttgattattacctccttcattcatactactattgggttctgcctttatagaaacaggagcaggtactggttgaactgtatatccaccattaagt
>ArKOI025156 merged_sample={ 'connectivity_17':2 }
ttctttatatttaatatttggcctaattgctggtttaataggaacctttttttcaattttaattcgcttagaattagcctatccaggggaacaagcatttgctggaaattatcaattttataatgttagtgtaacagcacatgcttttattatgattttttttatggttatgcctgctatgattggtggttttggtattgttttgttcctttattaataggagcacctgatatggcttttcctagattaaatgctttaagtttttgattattaccaccttcttttgtattattattaggttcagcttttattgaaacaggagctggtacaggttgaacagtatatcctcctttaagt
>ArKOI045457 merged_sample={ 'connectivity_185':2 }
tacactttatttaatttttggtggtttttcaggagttctaggtacgtttttttcagttttaatacgtatagagttagcatatcctggtgttcaaatattaaatggaaattgacagttttataatgttattgttacagctcatgcttttataatgattttttttatggttatgccagcaatgataggaggctttggtaattgttttgtgcctttattaataggagcacctgatatggcttttcctagattaaatgcattaagtttctgattattaccaccttcttttattttattattaggttcagcttttatagaaacaggagcaggtacaggttgaacagtttatccacctttaagt
>ArKOI067216 merged_sample={ 'ecosystem_75':55 }
tattttatatttattatttggttttattgctggtattataggtactctttttagtattataataagagtagagttagcttatcctggtgtacaaattttagaaggtattgacaattttataatgtagtagttactgcacatgcttttattatgatattttttatggtaatgcctacaatgattggtggatttggtattgttttatacctttattaattggagctcctgatatggcgtttccaagactaaatgcattaagtttttgattactaccaccatcatttgtattattattaggatctgcttttattgaaacaggtgcaggtactggttgaacggtttatccacctttaagt
>ArKOI002053 merged_sample={ 'geography_46':25 }
gatattatatcttgttttcggtttaatagcaggtataataggaactttattttctattataataagaatagaattagcatatccaggggctcaaatacttggaggtaattgacaattttataatgtaatagtaacagcccatgcttttattatgatattttttatggttatgcctacaatgataggtggttttggtaattgttttgtacctttattaataggagctcctgatgtggcgtttccacgtttaaatgcattaagtttttgattattacctccatcatttattttattattaggttcagcttttatagaaacaggagcaggaacaggttgaactgtttatcctccattaagt
>ArKOI033468 merged_sample={ 'connectivity_70':597 }
aatcttatatttatgatttgggtttttagctggattgataggagctttatttagtataattataagaatagagttggcttatcctggtgttcaaattttagaaggatcttgacaattttataatgtagtagttacagcacatgcttttattatgatattttttatggtaatgccaacaatgataggtggttttggtaattgttttgtgcctttattgattggagcacctgttatggcctttccacgattaaatgctttgagcttttgattattaccaccttctttcatattactattatgttctgcttttattgaaacaggagcaggtacaggttgaacagtatatcctccattaagt
>ArKOI023951 merged_sample={ 'connectivity_14':871 }
tatattatatttatgatttggcctagtgtcaggcctggtgggctccttatttagtatcataataagaatagagttggcctatccaggaaatcaaatattagaaggtaattgacaattttataatgttatagtaacagctcatgcttttataatgatattttttatggtaatgccaacaatgataggtgggtttggtaattgttttgttccattattgataggtgcacctgatatggcatttccacgattaaatgctttaagtttttgattgttaccaccttcatttatattattattgtgttcagcatttatagaaacaggggcaggtactggttgaacagtgtatccacctttaagt
>ArKOI002052 merged_sample={ 'geography_46':25 }
gatattatatcttgttttcggtttaatagcaggtataataggaactttattttctattataataagaatagaattagcatatccaggggctcaaatacttggaggtaattgacaattttataatgtaatagtaacagcccatgcttttattatgatattttttatggttatgcctacaatgataggtggttttggtaattgttttgtacctttattaataggagctcctgatatggcgtttccacgtttgaatgcattaagtttttgattattacctccatcatttattttattattaggttcagcttttatagaaacaggagcaggaacaggttgaactgtttatcctccattaagt
>ArKOI021581 merged_sample={ 'connectivity_6':93,'connectivity_16':126 }
tacattatattaatttttgcatttattgcaggtattataggtactatttttagtattattataagagtcgaattagcctatccaggagtacaaatattagaaggtaattgacaattttataatgtagtagtaactgcgcatgcatttataatgatattttttatggttatgccaagtatgataggtggttttggtaattgttttgtacctttattaataggagctccagatatggcatttccaagattaaatgcattaagcttttgattgttgccaccatcttttatattattattgtgttccgcatttatagaaacaggtgcaggtacaggttgaactgtatatccacctttaagt
>ArKOI024312 merged_sample={ 'connectivity_16':37 }
tattttgtatttattatttggtttcatagcaggtataattggtactttatttagtataattataagagtcgaattagcctatccaggagtacaaatattagaaggtaattgacaattttataatgtagtagtaactgcgcatgcatttataatgatattttttatggttatgccaagtatgataggtggttttggtaattgttttgtacctttattaataggagctccagatatggcatttccaagattaaatgcattaagcttttgattgttgccaccatcttttatattattattgtgttccgcatttatagaaacaggtgcaggtacaggttgaactgtatatccacctttaagt
>ArKOI002220 merged_sample={ 'geography_112':48,'geography_113':244 }
tattttgtatttgttatttggttttatcgcaggtattattggtacattatttagtataattataagagttgaattggcttatcctggagttcaaatattggatggtattgacaattctataatgtagttgttacagcccatgcttttgttatgatattttttatggttatgccaacaatgattggtggttttggtattgttttgtacctttattaataggtgcaccagatatggcatttcctagattaaatgcattaagtttctgattattaccaccatcatttgtattattattaggatcagcatttatagaaacaggtgcaggaactggatgaacagtttatccacctttaagt
>ArKOI057513 merged_sample={ 'ecosystem_15':103 }
tattttatatcttatatttggcttagtagctggtataattggtactttattttctataataataagaatagaattagcatatcctggaactcaaattctaggtggtaattgacaattttataacgtatagtaacagcacatgcttttattatgatattttttatggttatgcctactatgattggtggctttggtaattgttttgtgcctttattaattggagctcctgataaggcgtttccacgtttaaatgctttaagtttttgattattacctccttcgtttatattacttttaggttctgctttcatagaaacaggggcaggtacaggttgaactgtatatccacctttaagt
>ArKOI014382 merged_sample={ 'salinity_112':576,'salinity_172':4010 }
tattttatatcttttatttggttttattgctggtattataggtactttatttagtattataataagagtagaattagcttatccaggagttcaaattttagatggtaattgacaattttataatgtagttgtaacagcacatgcttttattatgattttttttatggttatgcctgcaatgataggaggttttggtaattgttttgtacctttattaattggtgcaccagatatggcatttcctagattaaatgctttaagtttttggttattaccaccttcttttattttattattaggttctgcttctattgaaacaggtgcaggtactggttgaacagtatacccacctttaagt
>ArKOI046665 merged_sample={ 'connectivity_190':529 }
aatattatatcttttatttgggtttatcgcaggcgtagttggtactttatttagtattttaattagaattgaattagcttatcctggagtacaaattttaaatggtattgacaattttataatgtaattgtaacagcgcatgcttttataatgatattttttatggtaatgccagcaatgattggtggttttggtattgttttgtaccattattattaggtgcaccagatatggcttttcctagattaaatgctttaagtttttgattattaccaccatcttttatattattattggcgtcagcttttatagaaacaggggcaggaacaggttgaacagtttatacgcctttaagt
>ArKOI050582 merged_sample={ 'connectivity_208':5 }
aattttatatttggcgtttgcatttttttcaggaataataggaacaatttttagtataattataagaatggagttagcttatccaggtgtacaaatattagaaggtaattgacaattttataatgtagtggtaactgcccatgcttttataatgatatttttatggtaatgcctagtatgataggtggttttggtaattgttttgtacctttattaataggtgcacctgatatggcatttcctagattaaatgcattaagtttttgattattaccgccttcatttatacttttattatgttcagcgtttattgaaacaggagcaggtacaggttgaacagtatatcctccattaagt
>ArKOI024593 merged_sample={ 'connectivity_17':89 }
aactctttatcttatatttggatttgcttctggtattataggaacaatttttagtataattataagaatggagttagcttatccaggtgtacaaatattagaaggtaattgacaattttataatgtagtggtaactgcccatgcttttataatgatattttttatggtaatgcctagtatgataggtggttttggtaattgttttgtacctttattaataggtgcacccgatatggcatttcctagattaaatgcattaagtttttgattattaccaccttcatttatacttttattatgttcagcgtttattgaaacaggagcaggtacaggttgaacagtatatcctccattaagt
>ArKOI030800 merged_sample={ 'connectivity_57':6 }
tacattatatttaatttttggtggtctctctggtattataggtacagtattgtcaatgctaattagaattgaattaagtactccaggtaataatatcttagcaggtaattttcaactttataatgtaattgtaacagcgcatgcttttataatgatattttttatggtaatgccagcaatgattggtggttttggtattgttttgtaccattattattaggtgcaccagatatggcttttcctagattaaatgctttaagtttttgattattaccaccatcttttatattattattggcgtcagcttttatagaaacaggagcaggaacaggttgaacagtttatccacctttaagt
>ArKOI040256 merged_sample={ 'connectivity_114':14 }
tacgctatacctatctttggtttaattgcaggtttaattggtacattattttctattttaattagaattgaattagcttatcctggagtacaaattttaaatggtattgacaattttataatgtaattgtaacagcgcatgcttttataatgatattttttatggtaatgccagcaatgattggtggttttggtattgttttgtaccattattattaggtgcaccagatatggcttttcctagattaaatgctttaagtttttgattattaccaccatcttttatattattattggcgtcagcttttatagaaacaggggcaggaacaggttgaacagtttatccgcctttaagt
>ArKOI017476 merged_sample={ 'salinity_172':9 }
tactttatatttaatttttggtggttttgcaggaattataggaacagttttttctgttttaattagaatggagttagcgtttccaggagatcaagttttggaaggaaattatcaattatataatgtagttgtaacagcacatgcttttattatgattttttttatggttatgcctgcaatgataggaggttttggtaattgttttgtacctttattaattggtgcaccagatatggcatttcctagattaaatgctttaagtttttggttattaccaccttcttttattttattattaggttctgcttttattgaaacaggtgcaggtactggttgaacagtatacccacctttaagt
>ArKOI001490 merged_sample={ 'geography_42':27 }
tatactttatcttgtttttggtttagttgcaggtattattggtactttattttctataataataagagtagaactagcatatccaggagcacaaattcttggaggtaattgacaattttataatgtaatagtaacagcacatgcctttattatgatattttttatggttatgccaacaatgattggaggctttggtaattgttttgtgcctttattaataggagcacccgatatggcatttccacgtttaaatgctttaagtttttgattattaccaccttcatttatattattattaggttctgcttttattgaaacaggagcaggtactggttgaacagtttatccacctttaagt
>ArKOI049199 merged_sample={ 'connectivity_201':2 }
aacgttatatctcttatttgggtttttagcgggcttaatcggcacatcattttctattttaatgcgtatggaattagcgttacctggcaatcaattatttaatggaaattatcactattataatgttatcgttaccgcacatgcatttataatgatattttttatggtaatgccagcaatgattggtggttttggtattgttttgtaccattattattaggtgcaccagatatggcttttcctagattaaatgctttaagtttttgattattaccaccatcttttatattattattggcgtcagcttttatagaaacaggggcaggaacaggttgaacagtttatccgcctttaagt
>ArKOI026051 merged_sample={ 'connectivity_21':312 }
tatattatatttaatgtttggttttatggctggtataataggtacattatttagtatattaatacgtatagaattagcgtatccgggcgtgcaaatattaaatggtaattgacaattttataatgtcatagttacagcgcatgcatttgttatgattttttttatggttatgcctgcaatgataggaggttttggtaattgttttgtgcctttattaataggagctccggatatggtcttccctagattaaatgcattaagtttttgattattacctcctgcttttgttttattattaggctcagcatttattgaaactggcgcaggtactgggtgaactgtttatccccctttaagt
>ArKOI034853 merged_sample={ 'connectivity_75':2103 }
tatactatatttagtatttggattgatagctggtattattggaactttattttctataataataagaatagaattagcatatccaggggctcaaatattagatggtaattgacaattttataatgtaatagtaactgctcatgcttttattatgatattttttatggttatgcctactatgattggagggtttggtaattgttttgtacctttattaataggtgctcctgatatggcatttccgcgtttaaacgcattaagtttttgattattaccaccttcttttatattattattaggatctgctttcatagaaacaggagcgggtactggatgaacagtctatccaccattaagt
>ArKOI065836 merged_sample={ 'ecosystem_67':96,'ecosystem_69':204 }
aatactttatcttatattcggtttaatagcaggtataattggaactttattttctataataataagaatagaattagcttatcccgggactcaaatccttggtgggaattgacaattttataatgtaattgtaacagcgcatgcttttataatgatattttttatggttatgccaacaatgattggaggttttggtaattgttttgtaccattacttataggagcgcctgatatggcttttcctcgtttaaatgcattaagtttctgattattaccgccttcatttatattattattgggttcagcctttattgaaacaggtgcaggtacagggtgaactgtatacccacctttaagt
>ArKOI035353 merged_sample={ 'connectivity_76':30 }
aacattatatatcatatatggtttattggcaggtttggtaggttcattattctcgatttttataagattagaattagcatttcctggatctcctttttttaatggtaattatcaattttataatgtaattgtaacagcgcatgcttttataatgatattttttatggtaatgccagcaatgattggtggttttggtattgttttgtaccattattattaggtgcaccagatatggcttttcctagattaaatgctttaagtttttgattattaccaccatcttttatattattattggcgtcagcttttatagaaacaggggcaggaacaggttgaacagtttatccgcctttaagt
>ArKOI033999 merged_sample={ 'connectivity_72':14 }
aaccctttatcttatttttgctgctttagcaggagttgttggtactatgttttctataataataagaatagaattagcatatccaggggcccaaatattaggtggaaattgacaattttataatgtaatagtaacggcacatgcttttattatgattttttttatggtaatgcctacaatgattggtggttttgggaattgttttgtaccacttttaataggagcgccagatatggcgtttcctagattaaatgctttaagtttttgattattaccacctgcatttatattattattaggctctgcatttattgaaacaggagcaggtactggttgaactgtatatccaccattaagt
>ArKOI028119 merged_sample={ 'connectivity_25':2 }
aacgttatatattatttttggactatttgctggtacagttgggactgtgttatctatttttattagaattgaattagcatttcctggaagttctttttttatgggaaataatcaattttataatgtaattgtaacagcgcatgcttttataatgatattttttatggtaatgccagcaatgattggtggttttggtattgttttgtaccattattattaggtgcaccagatatggcttttcctagattaaatgctttaaggttttgattattaccaccatcttttatattattattggcgtcagcttttatagaaacaggggcaggaacaggttgaacagtttatccgcctttaagt
>ArKOI017413 merged_sample={ 'salinity_172':197 }
tattttatatcttttatttggttttattgctggtattataggtactttatttagtattataataagagtagaattagcttatccaggagttcaaattttagatggtaattgacaattttataatgtagttgtaacagcacatgcttttattatgattttttttatggttatgcctgcaatgataggaggttttggtaattgttttgtacctttattaattggtgcacctgatatggcatttcctagattaaatgctttaagtttttggttattaccaccttcttttattttattattaggttctgcttttattgaaacaggtgcaggtactggttgaacagtatacccacctttaagt
>ArKOI048212 merged_sample={ 'connectivity_197':4 }
tatactttatcttgtttttggattaatagcaggtataataggtacattattttctataataataagaatagaattagcatatccaggagctcaaatattaggtggaaattgacaattttataatgtaatagtaacagcacatgcttttataatggtattctttatggttatgcctagtatgataggaggttttggtaattgttttgttcctttattaataggagcacctgatatggcatttcctagattaaatgcattaagtttttgattattacctccttcatttatattattattatgttcagcatttatagaatcaggtgcaggtacaggttgaacagtatatccaccattaagt
>ArKOI053752 merged_sample={ 'ecosystem_7':7 }
gacgctatatataatttatggtttattagctggtatattaggtactctttttagtattataataagagtggagttagcttattctggggtacaaatattagaaggtaattgacaattttataatgtagttgtgacagcgcatgcttttattatgatattttttatggtgatgcctacaatgataggtggttttggtaattgttttgtacctttattaataggtgcaccagatatggcgtttccaagattaaatgcattaagtttttgattattacctccgtcattaatattattgcttggatccgcgtttattgaaacaggtgctggtacaggttgaactgtatatccacctttaagt
>ArKOI032915 merged_sample={ 'connectivity_66':2 }
tacattgtatttgtattttggcttatttgctggtataataggtactttattttctatattaattcgtttagagcttgcttatccaggtgaacaagcttttatgggtaatcatcagttttataatgttgtgttactgctcatgcttttattatgatattttttatggtgatgcctacaatgataggtggttttggtaattgttttgtgcctttattaataggtgccccagatatggcatttcctagattaaatgcattaagtttttgattattaccaccgtcattaatattattacttggatctgcttttattgaaacaggggctggaacaggttggactgtatatccgcctttaagt
>ArKOI003533 merged_sample={ 'geography_121':1431,'geography_122':615 }
aatattatatttattattcggttttatagcaggggttataggcacgttatttagtataattataagagtagaattagcgtacccaggcgtgcagatattagggggcgattggcaattttataacgtggtagtaacggctcacgcgtttataatgatattttttatggtcatgccaagtatgataggcggctttggtaattgctttgtccctttattaataggagctcctgatatggcgtttcctagattaaatgcgttaagtttttggttattaccaccatcttttattttattgttatgctcagcatttatagaaacaggtgcaggcacaggttggactgtttatcctcctttaagt
>ArKOI042314 merged_sample={ 'connectivity_129':157 }
tattttgtatttattatttggttttatagcaggtataattggtactttatttagtattataataagagtagaattggcttatcctggtgtacaaatattagaaggaattgacaattttataatgtagttgtaacagctcatgcttttattatgatattttttatggttatgcctactatgataggtggatttggtaattgttttgtgcctttattaataggggccccagatatggcttttcctagattaaatgcattaagcttttgattattaccaccatcattagtattattattaggatcagcttttattgaaactggggcaggtactggatgaactgtatatccacctttaagt
>ArKOI001267 merged_sample={ 'geography_41':33,'geography_64':27 }
aatactttaccttatttttgggttaatagcaggtataataggaacattattttctataataataagaatagaattagcatacccaggatcacaaatccttggtggtaattgacaattttataatgtaattgtaacagcacatgcttttataatgatattctttatggttatgcctacaatgattggtggttttggtaattgttttgtaccattacttataggagcacctgatatggctttcccacgtctaaatgcattaagtttctgattattacccccatcatttatattattattaggatcagcattcatagaaacaggtgctggaactggttgaactgtttacccaccattaagt
>ArKOI061928 merged_sample={ 'ecosystem_51':212 }
aatattatatctgttatttggatttatatcgggtataataggtacaatatttagtatattaattagagttgaattagcatatccaggggtacaaatattagacggtaattgacaattttataatgttatagtaacagcacatgcttttattatgatattttttatggttatgccagcaatgattggtggttttggtaactgttttgtaccattattaataggagctccagatatggcatttccaagattaaatgcattaagtttctggttattacctccatctttaattctattattaggttcagcttttattgaaacaggtgcaggtactggttgaactgtatatccaccgttaagt
>ArKOI066324 merged_sample={ 'ecosystem_70':4 }
tattttatatttattatttggatttatagcaggaataataggaacattatttagtataattataagagttgagttagcctatccaggggtacaaatattaggaggggattgacaattttataacgtagtagttacggctcatgcgtttataatgatattttttatggttatgcctagtatgataggtggttttggtaattgttttgtacctttattaataggagctccagatatggcgtttcctagattaaatgcattaagtttttggttattaccaccttcctttattttattattgggatctgcttttattgaaacaggtgcaggtacaggttgaacagtatatccacctttaagt
>ArKOI000080 merged_sample={ 'geography_4':10 }
aatattatatcttgtttttggattaatagcaggtattataggtactctattctcaataataataagaatagaactagcatacccaggagcccaaattcttggtggaaattgacaattttataatgtaatagtaacagctcatgcttttattatgatattctttatggtaatgcctactatgattggtggatttggtaattgttttgttccattattaataggagcgcctgatatggctttcccacttttaaatgcattaagtttttgacttttaccgccttcttttattttattattaggatctgcatttattgaaacaggtgcaggtacaggatgaacagtttatccgcctctaagt
>ArKOI058247 merged_sample={ 'ecosystem_18':4 }
aattttgtatttattatttggatttatagcaggtataataggaacaatatttagtataattataagagttgaattagcatatcctggaatacaaatattagaaggaaattgacaattttataatgtagtagtaacggctcatgcatttataatgatcttttttatggtaatgccaagtatgataggaggatttggtaattgttttgtgccattattaataggagcccctgatatggcatttccaagattaaatgcattaagtttttggttattacctccatcttttatattattattatgttcagcatttatagaaacaggagcagggactgggtgaacagtatatccacctttaagt
>ArKOI065912 merged_sample={ 'ecosystem_67':103 }
gattttatatttattatttggttttattgcaggtataataggtactttatttagtataataattagagttgagttagcctatcctggagttcaaatattggacggtattgacaattttatagtgtagttgttacagcacatgcttttgttatgatattctttatggttatgccaactatgattggtggttttggtattgttttgtacctttattaataggtgcaccagatatggcatttcctagattaaatgcgttaagtttttgattattaccaccatcattcgttttattattaggatctgcatttatagaaacaggagcaggaactggatgaacagtgtatccacctttaagt
>ArKOI004934 merged_sample={ 'cave_27':4685,'ecosystem_5':193,'ecosystem_83':555 }
tatattatatttattatttggatttatagcaggtattataggaacaatttttagtataattataagaatggagttagcttatccaggtgtacaaatattagaaggtaattgacaattttataatgtagtggtaactgcccatgcttttataatgatattttttatggtaatgcctagtatgataggtggttttggtaattgttttgtacctttattaataggtgcacctgatatggcatttcctagattaaatgcattaagtttttgattattaccaccttcatttatacttttattatgttcagcgtttattgaaacaggagcaggaacaggttgaacagtatatcctccattaagt
>ArKOI057149 merged_sample={ 'ecosystem_14':534 }
tattttatacttaatttttggattaatagcaggtattataggtactttattttccataataataagaatagaattagcatatccaggttctcaaattttagctggaaattgacaattttacaacgtaatagtaacagcgcatgcttttattatgatattttttatggttatgcctacaatgataggtggttttggtaattgttttgtacctttattaataggtgcgcctgatatggcatttcctcgtttaaatgcattaagtttttgattattacctccttcttttattttattattaggatctgcttttattgaaacaggagcaggtactggttgaacagtttacccacctctaagt
>ArKOI048364 merged_sample={ 'connectivity_198':32 }
tatattgtatttattgtttggttttatggcaggcataataggtaccttatttagtattttaatacgtatagagttggcatatccaggagttcaaatattaaatggaaattgacaattttataatgttattgttacagcccatgcttttataatgatttttttcatggttatgccagcaatgataggtggcttttgtaattgttttgtacctttatcaataggagctcctgatatggcttttccaagattaaatgcattaagcttttgattattacccccttcttttattttactattaggttcagctttcatcgaaacaggtgcaggtacaggttggacagtatatcccccgttaagt
>ArKOI035255 merged_sample={ 'connectivity_75':2 }
tacgttatatttagtttttggagcttttgcaggagtaattggtacttttttatctttaattattcgtttagaattagcagcaccaggtaatttaattttagcaggaaataatcaattttataatgtagtagtaacagctcatgcttttataatgatattttttatggttatgcctagtatgataggtggttttggtaattgttttgttcctttattaataggagctccagatatggcattcccccgattaaatgcattaagtttttgattattgcctccatctttcatattattattatgttctgcatttatagaaacaggagcaggtacgggttgaacagtttatccaccattaagt
>ArKOI036870 merged_sample={ 'connectivity_81':2 }
aattttatatctattttttggttttatagctggtattataggaactttgtttagtattataataagaatagaattagcatatcctggtattcaattattagaaggtaattgacaattttataatgtagtagtaacagcgcatgcttttattatgatattttttatggttatgccagctatgataggtggttttggaattgttttgttcctttattaataggagcaccagatatggcttttcctagattgaataatataagtttttggttattacctccttctttattattattagtttgttctgcatttatagaaacaggtgcaggtacaggttgaacagtatatccacctttaagt
>ArKOI042215 merged_sample={ 'connectivity_128':3 }
tatactttatcttgtttttggattaatagcaggtataataggtacattattttctataataataagaatagaattagcatatccaggagctcaaatattaggtggaaattgacaattttataatgtaatagtaacagcacatgcttttattatgattttttttatggtaatgcctacaatgattggtggttttgggaattgttttgtgccacttttaataggagcgccagatatggcgtttccaagattaaacgctttaagtttttgattattaccacctgcatttatattattactaggttcagcatttatagaatcaggtgcaggtacaggttgaacagtatatccaccattaagt
>ArKOI005636 merged_sample={ 'cave_36':102 }
tatattatatttattatttgggtttatagcaggtattataggtactatttttagtattattattagagttgaattagcttatcctggagtacaaattttggatggtaattgacaattttataatgtagttgtaacagcgcatgcttttataatgattttttttatggttatgccaactatgatagggggatttggtaattgttttgtacctttattaataggagcacctgatatggcttttcctagattaaatgctttaagtttttgattattaccaccttcttttattttattattgggatctgcttttattgaaactggggtaggtaccggttgaactttgtatcctcctttaagt
>ArKOI044735 merged_sample={ 'connectivity_183':3 }
aatattatatcttttatttgggtttatcgcaggcgtagttggtactttatttagtattttaattagaattgaattagcttatcctggagtacaaattttaaatggtattgacaattttataatgtaattgtaacagcgcatgcttttataatgatattttttatggtaatgccagcaatgattggtggttttggtattgttttgtaccattattattaggtgcaccagatatggcttttcctagattaaatgctttaagtttttgattaatgccgccctctctgtccctactacttctgtctgcttttatcgaagttggtgttggaacaggttgaacagtttaccctcccctctct
>ArKOI043231 merged_sample={ 'connectivity_133':793 }
aatattatatttattatttggatttatagcaggaataataggaacaatatttagtataataataagagtagaattggcatacccaggagtacaaatattagaagggaattgacaattttataatgtagtagtaacagcgcacgcatttataatgatattttttatggtaatgcctagtatgataggaggatttggtaattgttttgtacctttattaataggtgcaccagatatggcctttccaagattaaatgcattaagtttttgattattgccaccatcttttatattattattatgctctgcatttatagagacaggagcaggaacaggttgaacagtatatcctccattaagt
>ArKOI049127 merged_sample={ 'connectivity_201':4 }
tacattatacctttgatttgcttttatagcaggtttaataggtactttattctcaattctaattagattagaattagcatttccaggggatcaaaaatttcaagggaattatcaattttataatgttatagttacagcgcatgcatttgttatgattttttttatggtaatgcctgcaatgatagggggatttggtaattgctttgtacctttattaataggagctcctgatatggcttttccaagattgaatgcattaagcttttgattattaccaccttcttttatattattattagcttcagcttttattgaaactggtgcaggaactggttgaactgtttatccacctttaagt
>ArKOI021328 merged_sample={ 'connectivity_5':45 }
aatattatatttattatttggatttatagcaggaataataggaacaatatttagtataataataagagtagaattggcatacccaggagtacaaatattagaagggaattgacaattttataatgtagtagtaacagagcacgcatttataatgatattttttatggtaatgcctagtatgataggaggatttggtaattgttttgtacctttattaataggtgcaccagatatggcctttccaagattaaatgcattaagtttttgattattgccaccatcttttatattattattatgctctgcatttatagaaacaggagcaggaacaggttgaacagtatatcctccattaagt
>ArKOI016338 merged_sample={ 'salinity_143':286 }
gatattatatttattgtttgggtttatttcaggtataataggtactttatttagtattattattagaattgaattagcataccctggtgttcaaatattagagggtaattgacaattttataatgtaatagtagcagcacatgcttttattatgatattctttatggtaatgcctgcaatgataggaggttttggtaattgttttgtacctttattaataggtgcacctgatatggcatttccacgtttaaatgctttaagtttttgattattacccccttctttaattttattattaggatctgcttttattgaaacaggagcaggaacaggttggactgtatacccacctttaagt
>ArKOI054595 merged_sample={ 'ecosystem_8':32 }
tattttatatctaatttttggattaatagcaggtattataggtactttattttctataataataagaatagaactagcatatccaggatctcaaattttagctggaaattgacaattttataacgtaatagtaactgcacatgcttttattatgatattttttatggttatgcctacaatgataggtggttttggtaattgttttgtaccattactaataggagcacctgatatggcgtttcctcgtttaaatgcattaagtttttgattattaccgccttcttttattttattattaggatctgcttttattgaaacaggtgcaggtactggatgaacagtatatcctcctttaagt
>ArKOI027359 merged_sample={ 'connectivity_23':2 }
tatattatatttattatttggatttatagcaggtattataggaacaatttttagtataattataagaatggaattatcggctcctggtgcgaccgttctatattccgattgacagttatataatgttattgacacagcgcatgcttttataatgatatttttatggtaatgcctagtatgataggtggttttggtaattgttttgtacctttattaataggtgcacccgatatggcatttcctagattaaatgcattaagtttttgattattaccaccttcatttatacttttattatgttcagcgtttattgaaacaggagcaggtacaggttgaacagtatatcctccattaagt
>ArKOI028802 merged_sample={ 'connectivity_29':12 }
aactctatatttatgatttgcttttatagcaggattattcggaacattattctctattttaattagattagaattagcttatccaggtgtacaaatattagaaggtaattgacaattttataatgtagtggtaactgcccatgcttttataatgatattttttatggtaatgcctagtatgataggtggttttggtaattgttttgtacctttattaataggtgcacctgatatggcatttcctagattaaatgcattaagtttttgattattaccaccttcatttatacttttattatgttcagcatttattgaaacaggagcaggaacaggttgaacagtatatcctccattaagt
>ArKOI036545 merged_sample={ 'connectivity_79':2 }
taccttaaacattttttttgcttcttttgctggattaataggaacatttttttcagttttaataagaagtgagttagcaatgccaggagataatatactatgtggaaattatcaattttataatgtaattgtaacagcgcatgcttttataatgatattttttatggtaatgccagcaatgattggtggttttggtattgttttgtaccattattattaggtgcaccagatatggcttttcctagattaaatgctttaagtttttgattattaccaccatcttttatattattattggcatcagcttttatagaaacaggggcaggaacaggttgaacagtttatccgcctttaagt
>ArKOI050304 merged_sample={ 'connectivity_207':115 }
tatattatatttaatgtttggttttatggctggtataataggtacattatttagtatattaatacgtatagaattggcgtatccgggcgtgcaaatattagatggtaattgacaattttataatgtcatagttacagcgcatgcatttgttatgattttttttatggttatgcctgcaatgataggaggttttggtaattgttttgtgcctttattaataggagctccggatatggccttccctagattaaatgcattaagtttttgattattacctcctgcttttgttttattattaggctcagcatttattgaaactggcgcaggtactggatgaactgtttatccccctttaagt
>ArKOI022274 merged_sample={ 'connectivity_8':433 }
gatattatatttaatatttgggttaatagcaggtataattggaactttattttctataataataagaatagaactagcatatcctggagctcaaattcttggaggtaattgacaattctataatgtaatagtaacagcacatgcttttattatgattttttttatggttatgcctacaatgataggaggatttggtaattgttttgtaccattattaataggtgcaccagatatggcttttccgcgtttaaatgcattaagcttttgattattaccaccttcatttatattattattaggatctgcttttatagagacagatgcaggtactggatgaactgtatatccaccattaagt
>ArKOI059342 merged_sample={ 'ecosystem_23':203 }
tattctttatcttttttttggattaatagctggtatcataggtactttattttctataataataagaatagagctagcatatccaggaactcagattcttggtggaaattgacaattctataatgtaatagtaacagctcatgcttttattatgattttctttatggtaatgcccacaatgattggtggttttggtaattgttttgtaccattattaataggagcacctgacatggctttcccacgtttaaatgcattaagtttttgattattgcctccttcttttattttattattaggatctgcatttattggaacaggtggaggtactggttgaaccgtatatccacctttaagt
>ArKOI058660 merged_sample={ 'ecosystem_66':1904 }
tattttgtatttattatttggttttatagcaggtattataggtactatttttagtattattataagaatagaattagcatatccaggtgtacaaatattagatggtaattgacaattttataatgttgtagttacagctcatgcttttgttatgattttttttatggtaatgcctgctatgattggtggttttggtattgttttgtacctttattgataggagcacctgatatggcttttccaagattaaatgcattaagtttttgattattacctccttcttttatattattattaggctctgcttttattgaaacaggagctggtactggttgaactgtataccctcctttaagt
>ArKOI067480 merged_sample={ 'ecosystem_76':32 }
tattttatatttattatttggttttattgcaggaattataggtaccctttttagtattataataagagtggagttggcttaccctggagtacagatattagaaggtaattgacaattttataatgtagtagttacagctcatgcttttattatgatattctttatggtaatgcctacaatgataggtggttttggtaattgttttgtgcctttattaataggtgcaccagatatggcgttccctagattaaatgcattaagtttctgattattaccgccgtctttaatattattacttggatcagcgtttattgaaacaggtgctggtacaggttgaattgtatatccacctttaagt
>ArKOI026405 merged_sample={ 'connectivity_21':5 }
tactttatatttaatctttggtgctttttcgggtattgttggaactactttatctgttttaattagaatggaattagcgtatccgggcgtgcaaatattaaatggtaattgacaattttataatgtcatagttacagcgcatgcatttgttatgattttttttatggttatgcctgcaatgataggaggttttggtaattgttttgtgcctttattaataggagctccggatatggccttccctagattaaatgcattaagtttttgattattacctcctgcttttgttttattattaggctcagcatttattgaaactggcgcaggtactggatgaactgtttatccccctttaagt
>ArKOI003839 merged_sample={ 'geography_125':9 }
aatactttatcttatttttggattaatagcaggtataataggaacattattttctataataataagaatagaattagcatatccaggatcacaaattcttggtggaaattgacaattttataatgtaattgtaacagcacatgcttttataatgatattttttatggttatgcctacaatgataggaggttttggtaattgttttgtaccattacttataggagcccctgatatggcttttcctcgcttaaacgcattaagtttttgattattaccgccttcatttatattactattaggttctgcttttatagaaacaggagcaggtaccggttgaactgtatacccaccattaagt
>ArKOI065947 merged_sample={ 'ecosystem_67':17 }
cacactttatcttttcttcggtttaattgcgggtttaattggtactttattttctataataataagaatagaattagcatatccaggttcccaaattttagcaggaaactgacaattttacaacgtaatagtaacagcgcatgcttttattatgatattttttatggttatgcctacaatgataggaggttttggtaattgttttgtacctttattaataggtgcacctgatatggcatttcctcgtttaaatgcattaagtttttgattattaccaccttcttttattttattattaggatctgcttttattgaaacaggagcaggtactggatgaacagtttatccacctttaagt
>ArKOI053397 merged_sample={ 'ecosystem_7':256,'ecosystem_76':574 }
tattttatatttattatttggttttatcgcaggaattataggtactctttttagtattataataagagtggagttggcttaccctggagtacagatattagaaggtaattgacaattttataatgtagtagttacagctcatgcttttattatgatattctttatggtaatgcctacaatgataggtggttttggtaattgttttgtgcctttattaataggtgcaccagatatggcgttccctagattaaatgcattaagtttttgattattaccgccgtctttaatattattacttggatcagcgtttattgaaacaggtgctggtacaggttgaactgtatatccacctttaagt
>ArKOI018691 merged_sample={ 'bioindication_167':766 }
aattttatatttattatttggatttatagcaggaataataggaacattatttagtataattataagagttgagttagcttatcctggagttcaaatattaggaggggattgacaattttataatgtagtagttacagctcatgcatttataatgatattttttatggttatgcctagtatgataggtggttttggtaattgttttgtgcctttattaataggagctccagatatggcatttcctagattaaatgctttaagtttttgattattacctccatcttttatattattattatgttcagcatttatagaaactggtgcaggtactggttggactgtataccctccattaagt
>ArKOI034012 merged_sample={ 'connectivity_72':11 }
tacattatacctttgatttgcatttatttctggtttaataggtacttcattctcaataataataagaatagaattagcatatccaggggcccaaatattaggcggaaattgacaattttataatgtaatagtaacggcacatgcttttattatgatttttttatggtaatgcctacaatgattggtggttttgggaattgttttgtaccacttttaataggagcgccagatatggcgtttcctagattaaatgctttaagtttttgattattaccacctgcatttatattattattaggctctgcatttattgaaacaggagcaggtactggttgaactgtatatccaccattaagt
>ArKOI039784 merged_sample={ 'connectivity_112':2 }
aatattatatcttttatttgggtttatcgcaggcgtagttggtactttatttagtattttaattagaattgaattagcttatcctggagtacaaattttaaatggtattgacaattttataatgtaattgtaacagcgcatgcttttataatgatattttttatggtaatgccagcaatgattggtggttttggtattgttttgtaccattattattaggtgcacctgatatggcttttcctagattaaatgctttaagtttttgattattaccgccagctatgttattattattattttctagtttagtcgaagtcggcgcaggtacgggttgaacagtatatcccccccttagc
>ArKOI004193 merged_sample={ 'cave_2':155 }
tattttatatttattatttggttttatcgctggtatagttggtactatatttagtattttaattagagtagagttagcatatccaggagtccaaattttaaatggagattgacaattttataatgtgattgtaacagcacatgcttttataatgatattttttatggttatgcctgctatgattggtggttttggtaattgttttgtacccttattaataggtgcaccagatatggcattccctagattaaatgcattaagtttttgacttttacctccatcttttattttattattaggatcagcttttattgaaacaggagcaggaacgggatgaactgtatatccacctttaagt
>ArKOI030675 merged_sample={ 'connectivity_71':4632,'connectivity_76':1177 }
aatattatatcttttatttgggtttatcgcaggcgtagttggtactttatttagtattttaattagaattgaattagcttatcctggagtacaaattttaaatggtattgacaattttataatgtaattgtaacagcgcatgcttttataatgatattttttatggtaatgccagcaatgattggtggttttggtattgttttgtaccattattattaggtgcaccagatatggcttttcctagattaaatgctttaagtttttgattattaccaccaccttttatattattattggcgtcagcttttatagaaacaggggcaggaacaggttgaacagtttatccgcctttaagt
>ArKOI045927 merged_sample={ 'connectivity_188':2328 }
aatcttatatctgatgtttggttttatggctgggatagtaggaactttatttagtattttaatacgtattgaattagcatatccaggtgtacaaattttaaatggtaattgacaattttataatgttattgtaacagcacatgcttttataatgattttttttatggtaatgccagcaatgataggtggttttggtaattgttttattcctttattattaggagtaccagatatggcttttcctagattgaatgctttaagcttttggttattaccaccagcttttgtattattgttaggatcagcttttatagaaacaggagcaggtactgggtgaactgtttatccacctttaagt
>ArKOI033048 merged_sample={ 'connectivity_68':7 }
aacattatatttaatatttgctttattttctgggctattaggtacagctttttcagtcttaattagaattgaattagcttatcctggagtacaaattttaaatggtattgacaattttataatgtaattgtaacagcgcatgcttttataatgatattttttatggtaatgccagcaatgattggtggttttggtattgttttgtaccattattattaggtgcaccagatatggcttttcctagattaaatgctttaagtttttgattattaccaccatcttttatattattattggcgtcagcttttatagaaacaggggcaggaacaggttgaacagtttatccgcctttaagt
>ArKOI056048 merged_sample={ 'ecosystem_10':3 }
gactttatatctcttcttcggcgctttttcagggatattaggtacttgtttttctatgttaattagaatggaattatctcaacccggcaatcaaatattagcaggaaatcatcaactttataacgtaatagttacagctcatgcatttattatgattttttttatggtaatgcctgctatgataggaggttttggtaattgttttgtacctttattaataggagcacccgatatggcttttcctagattaaatgcattaagtttttgattattacctccatcttttatattattattaggttcagcttttatagaaacaggtgcaggtactggatgaacagtatatccgccattaagt
>ArKOI068630 merged_sample={ 'ecosystem_82':114 }
tattttatatttattatttggttttattgcaggtattataggtactctttttagtattataataagagtagagttagcttaccctggtgtacaaatattagaaggtaattgacaattttataatgtagttgtgactgctcatgcttttattatgatattctttatggtaatgcctacaatgataggtggttttgggaattgttttgtgcctttattaataggtgcaccagatatggcgtttcctagattaaatgcattaagtttttgattattaccaccgtcattaatattattacttggatccgcgtttattgaaacaggtgctggtacaggttgaactgtatatccacctttaagt
>ArKOI053912 merged_sample={ 'ecosystem_7':2 }
tactctatatttgatatttgcagccctagctggagtcattggtactgttctctctttgcttattagaatagagttggctcatcctggggtacaaatattagaaggtaattgacaattttataatgtagttgtgacagcgcatgcttttattatgatattttttatggtgatgcctacaatgataggtggttttggtaattgttttgtacctttattaataggtgcaccagatatggcgtttccaagattaaatgcattaagtttttgattattacctccgtcattaatattattgcttggatccgcgtttattgaaacaggtgctggtacaggttgaactgtatatccacctttaagt
>ArKOI028757 merged_sample={ 'connectivity_29':114 }
aacaatatatttattatttggatttatagcaggtattataggaacaatttttagtataattataagaatggagttagcttatccaggtgtacaaatattagaaggtaattgacaattttataatgtagtggtaactgcccatgcttttataatgatattttttatggtaatgcctagtatgataggtggttttggtaattgttttgtacctttattaataggtgcacctgatatggcatttcctagattaaatgcattaagtttttgattattaccaccttcatttatacttttattatgttcagcatttattgaaacaggagcaggaacaggttgaacagtatatcctccattaagt
>ArKOI042325 merged_sample={ 'connectivity_129':73 }
tattttgcatttattattcggttccatagcaggtataattggtactttatttagtatcataataagagtagaattggcttatcctggtgtacaaattttagaaggaactgacaattttataatgtagttgtaacggcgcatgcttttattatgatattttttatggttatgcctactatgataggtggttttggtaattgttttgtgcctttattaataggggccccagatatggctttcccaagattaaatgcattaagtttttgattattaccaccttcattagtattattattaggatcagcttttattgagactggtgctggtactgggtgaactgtttacccacctttgagt
>ArKOI059298 merged_sample={ 'ecosystem_23':538 }
tattttgtatttattattcggttttatagctggtattataggtactttatttagtattataataagagttgaactagcttatcctggtgtacaaatcttagaaggtattgacaattctataatgtagtagtaacggcgcatgcttttattatgatattctttatggtaatgcctacgatgattggtggatttggtaattgctttgtacctttattaattggagctccagatatggcgtttccaagattaaatgcattaagtttttgattattgccaccttcattagtgttattacttggatcagcttttattgaaactggtgcaggtactggacgaactgtatatcctccattgagt
>ArKOI021551 merged_sample={ 'connectivity_6':966 }
aatattatatttaatatttggatttatagcaggtattataggaactatttttagtattattataagagtcgaattagcctatccaggagtacaaatattagaaggtaattgacaattttataatgtagtagtaactgcgcatgcatttataatgatattttttatggttatgccaagtatgataggtggttttggtaattgttttgtacctttattaataggagctccagataaggcatttccaagattaaatgcattaagcttttgattgttgccaccatcttttatattattattgtgttccgcatttatagaaacaggtgcaggtacaggttgaactgtatatccacctttaagt
>ArKOI000546 merged_sample={ 'geography_38':100,'bioindication_142':1498,'bioindication_143':475 }
tattttatatttattatttgggtttattgctggtattgttggtactttctttagtataataataagaatagagttagcatatccaggtgttcaaatattagatggtaattgacaattttataatgtaattgtaacagcacatgcatttgttatgattttctttatggtaatgccagcaatgattggtgggtttggtaattgttttgtaccattattaataggagcacctgatatggcatttccaagattaaatgcattaagtttttggttattacctccatctttaatattgttattaggttctgcatttatagaaactggagcaggtacaggttgaactgtttatccaccattaagt
>ArKOI028765 merged_sample={ 'connectivity_29':84 }
ttctttatatttaatttttggtgctttttcaggtattataggaacaatttttagtataattataagaatggagttagcttatccaggtgtacaaatattagaaggtaattgacaattttataatgtagtggtaactgcccatgcttttataatgatattttttatggtaatgcctagtatgataggtggttttggtaattgttttgtacctttattaataggtgcacctgatatggcatttcctagattaaatgcattaagtttttgattattaccaccttcatttatacttttattatgttcagcatttattgaaacaggagcaggaacaggttgaacagtatatcctccattaagt
>ArKOI039000 merged_sample={ 'connectivity_109':3 }
gactttatatttaattttttcaattattgctggtattataggtacgctttttagtattataataagagtagagttagcttatccaggggtacaaatattagagggtaactgacaattttataatgtagctgttacagctcatgcttttattatgatattttttatggtgatgcctacaatgataggtggttttggtaattgttttgtaccattattaataggagctccagatatggcgttccctagattaaatgcattaagtttttgattattgccaccatcattaatattattacttggatctgcttttattgaaactggtgcaggtacaggttgaactgtttatccacctttaagt
>ArKOI028751 merged_sample={ 'connectivity_29':125 }
gatattatatttaatatttgggttaatagcaggtataattggaactttattttctataataataagaatagaactagcatatcctggagctcaaattcttggaggtaattgacaattctataatgtaatagtaacagcacatgcttttattatgattttttttatggttatgcctacaatgataggtggatttggtaattgttttgtaccattattaacaggtgcaccagatatggcttttccgcgtttaaatgcactaagcttttgattattaccaccttcatttatattattattaggatctgcttttatagagacaggtgcaggtactggatgaactgtatatccaccattaagt
>ArKOI044899 merged_sample={ 'connectivity_184':588 }
aatattatatttaatatttggatttatagcaggtattataggaactatttttagtattattataagagtcgaattagcctatccaggagtacgaatattagaaggtaattgacaattttataatgtagtagtaactgcgcatgcatttataatgatattttttatggttatgccaagtatgataggtggttttggtaattgttttgtacctttattaataggagctccagatatggcatttccaagattaaatgcattaagcttttgattgttgccaccatcttttatattattattgtgttccgcatttatagaaacaggtgcaggtacaggttgaactgtatatccacctttaagt
>ArKOI031913 merged_sample={ 'connectivity_61':361 }
tatactatatttgatatttggattgatagcgggtattattggaactctgttttctataataataagaatagaattagcttatccaggtgcccaaatattggatagtaattgacaattttataatgtaatagtaactgcgcatgcttttattatgatattttttatggttatgcctactatgattggtggtttcggtattgttttgtacctttattaataggagctccagatatggcgtttccacgtttaaatgcattaagtttttgattattaccaccttcttttatattattattgggatcagcttttatagaaacaggagcaggaactggttgaacagtgtacccacccttaagt
>ArKOI042644 merged_sample={ 'connectivity_131':265 }
tatactttatcttgtttttggattaatagcaggtataataggtacattattttctataataataagaatagaattagcatatccaggagctcaaatattaggtggaaattgacaattttataatgtaatagtaacagcacatgcttttattatgattttttttatggtaatgcctacaatgattggtggttatgggaattgttttgtgccacttttaataggagcgccagatatggcgtttccaagattaaacgctttaagtttttgattattaccacctgcatttatattattactaggttctgcatttatagaaacaggtgcaggtactggttgaacagtatatccgccattaagt
>ArKOI001539 merged_sample={ 'geography_42':23 }
tattttatatttattatttggatttatagcaggaataataggagcattatttagtataattataagagttgagttagcttatcccggggtacaaatattaggaggggattgacaattttataatgtagtagttacagctcatgcgtttataatgattttttttatggttatgcctagtatgataggtggttttggtaattgttttgtacctttattaataggagcaccagatatggcatttcctagattaaatgcattaagtttttgattattacctccatcttttatattattattatgttcagcatttatagaaactggagcaggtactggttgaacagtttatcctccattaagt
>ArKOI065688 merged_sample={ 'ecosystem_65':2 }
tactttatatattatttttggagcatttgcaggtattataggtactttattttctatgttgattcgtatggagcttacccatccgggtaatcaaatttttgcgggtaattttcaattatataacgtggttgttactgctcatgcgtttgttatgattttttttatggttatgcccacaatgataggtggttttggtaattgttttgtgcctttattaataggagctccagatatggctttccctagattaaatgcattaagtttttgattattacccccttcattaatattattattaggttctgcttttattgaaacaggagcaggtacaggttgaacagtatatcctcctttaagt
>ArKOI015081 merged_sample={ 'salinity_123':45 }
tacattgtatttaatttatggagcaatagcgggtattgtgggaacattattttctataataataagaatagaattagcatacccaggatcacaaattcttggtggtaattgacaattttataatgtaattgtaacagcacatgcttttataatgatattctttatggttatgcctacaatgattggtggttttggtaattgttttgtaccattacttataggagcacctgatatggctttcccacgtctaaatgcattaagtttctgattattacccccatcatttatattattattaggatcagcattcatagaaacaggtgctggaactggttgaactgtttacccaccattaagt
>ArKOI019058 merged_sample={ 'bioindication_167':75 }
aattttatatttattattcggatttatagcaggaataataggaacattatttagtataattataagagttgagttagcttatcctggagttcaaatattaggaggggattgacaattttataatgtagtagttacagctcatgcatttataatgatattttttatggttatgcctagtatgataggtggttttggtaattgttttgtgcctttattaataggagctccagatatggcatttcctagattaaatgctttaagtttttgattattacctccatcttttatattattattatgttcagcatttatagaaactggtgcaggtactggttggactgtataccctccattaagt
>ArKOI016423 merged_sample={ 'salinity_143':7 }
atctagttacttattatttggagcgttttcaggtgttttagggacattattgtctgtatatattcgtttagagttagcccatccgggaaatcaaattttagaaggtaatcatcaattttataatgtaatagtaacagcacatgcttttattatgatattctttatggtaatgcctgcaatgataggaggttttggtaattgttttgtacctttattaataggtgcacctgatatggcatttccacgtttaaatgctttaagtttttgattattacccccttctttaattttattattaggatctgcttttattgaaacaggagcaggaacaggttggactgtatacccacctttaagt
>ArKOI048178 merged_sample={ 'connectivity_197':417 }
tatattatatttattatttggttttatagcaggtataataggtacactttttagtattattattagaattgaattagcttatccaggagttcaaatattaaatggagattgacaattttataatgtaatagttacagctcatgcatttattatgattttttttatggtaatgccagctatgataggtggttttggtaattgttttgttcctttattaataggagcgcctgatatggcttttcctagattaaatgcattaagtttctgattgttaccgccatcttttatattattattaggttctgcttttatagaaacaggagcaggtacaggatgaactgtatatccaccattaagt
>ArKOI002569 merged_sample={ 'geography_61':31 }
tattttatatcttatatttggcttagtagcaggtataattggtactttattttctataataataagaatagaattagcatatcctggaactcaaattttaggtggtaattgacaattttataacgtatagtaactgcgcatgcttttattatgatattttttatggttatgcctaccatgattggtggctttggtaattgttttgtccctttattaattggagcccctgatatggcgttcccacgtttaaatgctttaagtttttgattattacccccttcttttatattacttttaggttctgcttttatagaagcaggagcaggtacaggttgaactgtttatccacctttaagt
>ArKOI046007 merged_sample={ 'connectivity_188':89 }
gattttatatttaatatttggttttatggctggtataataggaactttatttagtatattaatacgtacagaattagcttatcctggagtgcaaatattaaatggtaattggcaattttataatgttatagttacagctcatgcttttgttatgattctctttatggtaatgcctgcaatgataggaggttttgggaattgttttgttcctttattaattggagctccagatatggcttttcctagattaaatgcattaagtttttgattattacctccagcttttatattattattagcttctgcctttattgaaacaggagcaggtacaggatggacagtttatccaccattaagt
>ArKOI059245 merged_sample={ 'ecosystem_23':814 }
tattttatatttattatttggttttatagctggtattataggtactttatttagtatcataataagagtagaattagcatatcctggagtacaaatattagaagggaattgacaattttataatgtagttgtaacagctcatgcttttattatgatattctttatggtaatgccaacaatgattggtggttttggtaattgttttgtgcctttattaataggtgcaccagatatggcgtctcctagattaaatgcattaagtttttggttattaccaccatcattaatattattattaggatcagcttttattgaaacaggtgcaggtacaggttgaaccgtatatccacctttaagt
>ArKOI034907 merged_sample={ 'connectivity_75':154 }
tatactatatttagtatttggattgatagctggtattattggaactttattttctataataataagaatagaattagcatatccaggggctcaaatattagatggtaattgacaattttataatgtaatagtaactgctcatgcttttattatgatattttttatggttatgcctactatgattggagggtttggtaattgctttgtacctttattaataggtgctcctgatatggcatttccgcgtttaaacgcattaagtttttgattattaccaccttcttttatattattattaggatctgctttcatagaaacaggagcgggtactggatgaacagtctatccaccattaagt
>ArKOI035669 merged_sample={ 'connectivity_76':2 }
ttttatgtattttatatttgcattagtagctggggtcattggtactatattttctactttaattcgattggaattagcatatccaggctctggagtattaatgatgaattatcagttttataatgtaattgtaacagcgcatgcttttataatgatattttttatggtaatgccagcaatgattggtggttttggtattgttttgtaccattattattaggtgcaccagatatggcttttcctagattaaatgctttaagtttttgattattaccaccatcttttatattattattggcgtcagcttttatagaaacaggggcaggaacaggttgaacagtttatccgcctttaagt
>ArKOI038989 merged_sample={ 'connectivity_109':3 }
tattttgtacctactattcggatttcgtgcgtcaattcttgggacattctatagtattataataagagtagagttagcttatccaggggtacaaatattagagggtaattgacaattttataatgtagttgttacagctcatgcttttattatgatattttttatggtgatgcctacaatgataggtggttttggtaattgttttgtaccattattaataggagctccagatatggcgttccctagattaaatgcattaagtttttgattattgccaccatcattaatattattacttggatctgcttttattgaaactggtgcaggtacaggttgaactgtttatccacctttaagt
>ArKOI062172 merged_sample={ 'ecosystem_52':49 }
tatattatatttattattcggatttatatctgggataataggtactattttcagtattattataagaatagaattagcatatccaggagtccaaatattagaagggaattgacaattttataatgtagtagttactgcgcatgcttttattatgatattttttatggtaatgccagctatgataggtggttttggtaattgttttgtacctttattgataggaactcctgatatggcatttcctagattaaatgcattaagtttttgattattacccccttctttaatattgctattaggttcggcatttattgaaacaggggctggtaccggttgaactgtatatccacctttaagt
>ArKOI026608 merged_sample={ 'connectivity_21':2 }
gatattatatttatattttggtttatttgctgggctaataggaacttttttttcgctgttaattagattagaattagctatgcctggtactactatattaaatggtaattgacaattttataatgtcatagttacagcgcatgcatttgttatgattttttttatggttatgcctgcaatgataggaggttttggtaattgttttgtgcctttattaataggagctccggatatggccttccctagattaaatgcattaagtttttgattattacctcctgcttttgttttattattaggctcagcatttattgaaactggcgcaggtactggatgaactgtttatccccctttaagt
>ArKOI062648 merged_sample={ 'ecosystem_54':1773 }
tattttatatctattatttggctttatagctggtattgttggtactgtattcagtattataatacgtatagaattagcttaccctggggttcaaatattagaagggaattgacaattctataatgtagtagttacggcacatgcttttattatgatattttttatggtaatgccagctatgataggtggttttggcaattgttttgtgcctttattaataggagcacctgatatggcgtttcctagattaaatgcattaagtttttggttattaccaccttcctttattttattattgggatctgcttttattgaaacaggtgcaggtacaggttgaacagtatatccacctttaagt
>ArKOI003327 merged_sample={ 'geography_100':109,'geography_101':9 }
tattttatatttattatttggttttatagcaggtataataggtacactttttagtattattattagagtagaattagcttatcctggagttcaaattttaaatggtgattgacaattttataatgtaatagttacagctcatgcatttattatgattttctttatggtaatgcctgctatgataggtggttttggtaattgttttgtacctttactaataggagcacctgatatggcttttccaagattaaatgcattaagtttttgattattacctccatcttttatattattattaggttcagcttttatagaaactggtgctggtactggatgaacagtatatccaccattaagt
>ArKOI060469 merged_sample={ 'ecosystem_28':3 }
tatactttatcttgtttttggattaatagcaggtataataggtacattattttctataataataagaatagaattagcatatccaggagctcaaatattaggtgggaattgacaattttataatgtaatagtaacggcgcatgcttttattatgattttttttatggtaatgcctacaatgatcggtggttttgggaattgttttgtaccacttttaataggagcgccagatatggcgtttccaagattaaatgctttaagcttttggttgttgcctccatcttttattttacttttatgttcagcgtttgtagagacaggtgcaggcacaggctgaactgtttacccgcctttaagt
>ArKOI049141 merged_sample={ 'connectivity_201':3 }
aagattgtatattatatttgctgcttttgctggattattaggaacattattttctgtttttattcgtattcaacttgcttcgcctggtaatttatttttaaatggtgttgacaattttataatgtaattgtaacagcgcatgcttttataatgatattttttatggtaatgccagcaatgattggtggttttggtattgttttgtaccattattattaggtgcaccagatatggcttttcctagattaaatgctttaagtttttgattattaccaccatcttttatattattattggcatcagcttttatagaaacaggggcaggaacaggttgaacagtttatccgcctttaagt
>ArKOI062762 merged_sample={ 'ecosystem_54':515 }
tattttatacttattatttggttttatatccggtataataggtacaatatttagtattttaataagaatagaactagcatatccaggtgttcaaatacttgaaggtaattgacaattttataatgttatagtaacagcgcatgcttttataatgatattttttatggtaatgcctgctatgataggaggttttggtaattgttttatacctttattaataggagcaccagatatggcgtttccaagattaaacgctttaagttcttgattattaccgccatctttgattttattattgggatcggcatttattgaaactggtgcaggaacaggttgaacagtttatccacctttaagt
>ArKOI015172 merged_sample={ 'salinity_123':4 }
aacattatacttaatatttggcggtttttctgctatactagggacgctattatccattttaataagagtagaattagcatatcctggagtacaaatattagaagggaattgacaattttataatgtagttgtaacagctcatgcttttattatgatattctttatggtaatgccaacaatgataggtggttttggtaattgttttgtgcctttattaataggtgcgccagatatggcgtttcctagattaaatgcattaagtttttgattattaccaccatcattaatattattattaggatcagcttttattgaaacaggtgcaggtacaggttgaactgtatatccacctttaagt
>ArKOI041735 merged_sample={ 'connectivity_124':2 }
aattttatatttattatttggatttatagcaggaattataggtactttatttagtattattataagaatagaattagcatatccaggggtacaaatattaaatggtgattgacaattttataatgtaatagtaacagcacatgcatttataatgatattttttatggttatgccagctatgataggcggttttggaaattgttttgtacctttattaataggagcacctgatatggccttccctagattcaatgcattaagtttttgattattaccaccagcattattattagtattactttctagtttaattgaagggggtgttggtactggatgaacattatatccaccattaagt
>ArKOI030077 merged_sample={ 'connectivity_55':3 }
tacattatatttaatatttgcacttattacaggtataactggtacattattttcaattataatacgtttagaattagcttttcctggagaccaaatattaaatggtattgacaattttataatgtaattgtaacagcgcatgcttttataatgatattttttatggtaatgccagcaatgattggtggttttggtattgttttgtaccattattattaggtgcaccagatatggcttttcctagattaaatgctttaagtttttgattattgccaccatcttttatattattattggcatcagcttttatagaaacaggggcaggaacaggttgaacagtttatccacctttaagt
>ArKOI039062 merged_sample={ 'connectivity_109':2 }
ttcactataccttgtctttggtattttggctgggattatcgggacttttttgtctttgatgatcaggcttgagctatcatatcctggggtacaaataatagagggtaattgacaattttataatgtagttgttacagctcatgcttttattatgatattttttatggtgatgcctacaatgataggtggttttggtaattgttttgtaccattattaattggagctccagatatggcgtttccaagattaaatgcattaagtttttgattattaccaccatcattaatattattacttggatctgcttttattgaaacaggtgcaggtacaggttgaactgtatatccacctttaagt
>ArKOI065694 merged_sample={ 'ecosystem_65':2 }
aacattatatttcatttttggcaccttttctggtgtaattggaacaattttatcattattaattcggcttgaattagcatatccaggaaatcaattttttggtggaaatcatcaattttataatgtagtagttacagcgcatgcttttattatgattttttttatggttatgcccacaatgataggtggttttggtaattgtttcgtgcctttattaataggagctccagatatggctttccctagattaaatgcattaagtttttgattattacctccttcattaatattattattaggttctgcttttattgaaacaggagcaggtacaggttgaacagtatatcctcctttaagt
>ArKOI013352 merged_sample={ 'salinity_100':2 }
tacattatacttaatttttggggcgttttctggtattttaggtactggtatgtcaatgttaattcgtatggaattagcacatccgggtaatgttatattatcagggaaccatcaattttataatgtaatagtaacagcgcatgcttttattatgattttttttatggtaatgcctgcaatgataggaggttttggaaattgttttgtaccattattaataggagcacctgatatggcttttccaagattaaatgcattaagtttttgattattaccaccttcttttattttattattaggttctgcttttatagaaacaggggcaggtacaggttgaactgtatatccacctttaagt
>ArKOI047467 merged_sample={ 'connectivity_193':10 }
tactttatatttaatttttgctcttattgcaggtattatagggactttattttctataataatccgtttagaattagcttttcctggtgatcaaatattaaatggtattatcaattttataatgtagttataacggcgcatgcattcataatgacattttttatggttatgccaagtatgataggtggttttggtaattgttttgtacctttattaataggtgctccagatatggcatttccaagattaaatgcattaagcttttgattgttgccaccatcttttatattattattgtgttccgcatttatagaaacaggtgcaggtacaggttgaactgtatatccacctttaagt
>ArKOI060572 merged_sample={ 'ecosystem_29':6 }
tattttatatttattatttggttttatagcaggtattataggtactctttttagtattataataagagtggagttagcttatcctggggtacaaatattagaaggtaattgacaattttataatgtagttgtgacagcgcatgcttttattatgatattttttatggtgatgcctacaatgattggtggttttggtaattgttttgtacctttattaataggtgcaccagatatggcgttcccaagattaaatgcattaagtttttgattattaccaccatcctttttattattattattttccagcttagttgaagttggtgcgggaactggttgaacagtttacccgcctcttagt
>ArKOI066474 merged_sample={ 'ecosystem_72':870 }
tactttatatctaatttttggattaattgctggaattttaggtacatttttttctatattaattagaatagaattagcttatccaggaaatcaaatattatcaggaaattttcaattttataatgttattgtaacagctcatgcttttataatgattttttttatggtaatgccaacaatgatcggaggatttggaaattgacttgtccctttaatgataggagctcctgatatggctttccctagattaaataatttgagtttctgactattaccaccagcattatttttattattaacatcaagtctagttgaaactggagcaggaacaggttgaacattatatccaccattaagt
>ArKOI003845 merged_sample={ 'geography_125':8 }
aatactttatcttatttttggattaatagcaggtataataggaacattattttctataataataagaatagaattagcatatccaggatcacaaattcttggtggaaattgacaattttataatgtaattgtaacagcacatgcttttataatgatattttttatggttatgcctacaatgataggaggttttggtaattgttttgtaccattacttatgggagcccctgatatggcttttcctcgtttaaacgcattaagtttttgattattaccgccttcatttatattactattaggttctgcttttatagaaacaggagcaggtaccggttgaactgtatacccaccattaagt
>ArKOI017021 merged_sample={ 'salinity_157':6 }
tattttatatcttttatttggttttattgctggtattataggtactttatttagtattataataagagtagaattagcgtatccaggagttcaaatttcagacggtaattgacaattttataatgtggttgtaacagcacatgcttttattatgatattttttatggttatgcctgctatgataggaggttttggtaattgttttgtacctttattaattggtgcacctgatatggcatttcctagattaaatgctttaagtttttggttattaccaccttcactgcttttattagtaagttcagtgttatgcgaagctggtgttggtacaggctggactgtttatccaccattatct
>ArKOI061826 merged_sample={ 'ecosystem_51':586 }
aatattatatctgttatttggatttatatcgggtataataggtacaatatttagtatattaattagagttgaattagcatatccaggggtacaaatattagacggtaattgacaattttataatgttatagtaacagcacatgcttttattatgatattttttatggttatgccagcaatgattggtggttttggtaattgttttgtaccattattaataggagctccagatatggcatttccaagattaaatgcattaagtttctggttattacctccatctttaattctattattaggttcagcttttattgaaacaggtgcaggtactggttggactgtatatccaccgttaagt
>ArKOI066214 merged_sample={ 'ecosystem_69':5 }
tattttgtatttattatttggttttatagctggtattataggtacactttttagtattataataagagttgaattagcttatcctggtgtacaaattttagcaggtaattgacaattttataatgtagttgtaacagctcatgcttttattatgatattctttatggtgatgcctacaatgattggtggttttggtaattgttttgtgcctttattaataggagctccagatatggcgttccctagattaaatgcattaagtttttgattattacctccttcatttatattattattaggatctgcatttatagaaacaggtgcaggaacaggatgaactgtgtatccaccattaagc
>ArKOI025434 merged_sample={ 'connectivity_18':2 }
tactttatatattatatttggactatttgcaggtataataggttccattttttcaattttaatcagaatagaattagcatatccaggaaatcaaatttttaatggtgattatcaatttcataatgtagttgttacaggacatggtttattgacgattttttttatggttatgccaacaatgataggtggtttcggaaattgatttgtacctttaatgattggtgctccagatatggcttttccaaggctgaataatttaagcttttggttgttaccaccttctttttttcttttattaagttcaagtataattgaaacaggggctggtacaggttgaactgtttatccacctttaagt
>ArKOI058950 merged_sample={ 'ecosystem_22':1232 }
tattttatatttattatttggttttattgcaggtattataggtactctttttagtattataataagagtagagttagcttaccccggtgtacaaatattagaaggtaattgacaattttataatgtagttgtgacagctcatgctcttattatgatattctttatggtaatgcctacaatgataggtggttttggaaattgttttgtgcctttattaataggtgcaccagatatggcgtttcctagattaaatgcattaagtttttgattattaccaccgtcattaatattattacttggatccgcgtttattgaaacaggtgctggtacaggttgaactgtatatccacctttaagt
>ArKOI022632 merged_sample={ 'connectivity_9':11 }
tacattatacctttgatttgcatttattgcaggtttatttggaacattattttctattttaataagattagaattagcatacccaggagatcaaatatttcatgggaattatcaattttataatgtagttgttacagctcatgcttttattatgatattttttatggtgatgcctacaatgataggtggttttggtaattgttttgtgcctttattaataggtgccccagatatggcatttcctagattaaatgcattaagtttttgattattaccaccgtcattaatattattacttggatctgcttttattgaaacaggggctggaacaggttggactgtatatccgcctttaagt
>ArKOI052018 merged_sample={ 'ecosystem_52':47378 }
tatattatatttattattcggatttatatctgggataataggtactattttcagtattattataagaatagaattagcatatccaggagtccaaatattagaagggaattgacaattttataatgtagtagttactgcgcatgcttttattatgatattttttatggtaatgccagctatgataggtggttttggtaattgttttgtacctttattgataggagctcctgatatggcatttcctagattaaatgcattaagtttttgattattacccccttctttaatattgctattaggttcggcatttattgaaacaggggctggtacaggttgaactgtatatccacctttaagt
>ArKOI033918 merged_sample={ 'connectivity_72':217 }
tatactttatcttgtttttggactaatagcaggtataataggtacattattttctataataataagaatagaattagcatatccaggggcccaaatattaggtggaaattggcaattttataatgtaatagtaacggcacatgcttttattatgattttttttatggtaatgcctacaatgattggtggttttgggaattgttttgtaccacttttaataggagcgccagatatggcgtttcctagattaaatgctttaagtttttgattattaccacctgcatttatattattattaggctctgcatttattgaaacaggagcaggtactggttgaactgtatatccaccattaagt
>ArKOI033493 merged_sample={ 'connectivity_70':41 }
tattttgtatttattatttggttttatagcaggtattattggtactttatttagtattataataagagtggaattagcatatcctggtgtacaaattttagaaggtattgacaattctataatgtagttgttacggctcatgcttttattatgatattttttatggtaatgccaacgatgatcggtggttttggtaattgttttgtgcctttattaattggagctccagatatggcttttcctagattaaatgcattaagtttttggttattaccaccttcattagttttattattaggatcagcttttattgaaactggtgctggtacgggatgaactgtatatccaccattaagt
>ArKOI066082 merged_sample={ 'ecosystem_69':1075 }
aatactttatcttatattcggtttaatagcaggtataattggaactttattttctataataataagaatagaattagcttatcccgggactcaaatccttggtgggaattgacaattttataatgtaattgtaacagcacatgcttttatagtgatattttttatggttatgccaacaatgattggaggttttggtaattgttttgtaccattacttataggagcgcctgatatggcttttcctcgtttaaatgcattaagtttctgattattaccgccttcatttatattattattgggttcagcctttattgaaacaggtgcaggtacagggtgaactgtatacccacctttaagt
>ArKOI056840 merged_sample={ 'ecosystem_13':145 }
tattttatatttattatttggatttatagcaggaataataggaacattatttagtataattataagagttgagttagcctatccagtggtacaaatattaggaggggattgacaattttataacgtagtagttacagctcatgcgtttataatgatattttttatggttatgcctagtatgataggtggttttggtaattgttttgtacctttattaataggagcaccagatatggcatttcctagattaaatgcattaagtttttgattattacctccatcttttatattattattatgttctgcatttatagaaactggagcaggaactggttggacagtttatcctccattaagt
>ArKOI021234 merged_sample={ 'connectivity_5':318,'connectivity_17':399,'connectivity_24':169 }
tattttatatttattatttggttttatagcaggtattattggtaccttatttagtatcataataagagtagagttagcttatcctggtgtacaaattttagaaggaattgacaattctataatgtagttgtaacggcgcatgcttttattatgatattttttatggtaatgcctacaatgattggtggttttggtaattgttttgtgcctttattaataggagctccagatatggcgttccctagattaaatgcactaagtttttgattattaccaccttcattagttttattattaggatctgcttttattgaaactggtgcaggtactggatgaactgtatatccacctttaagt
>ArKOI003287 merged_sample={ 'geography_96':143,'geography_100':19,'bioindication_7':49,'bioindication_8':332 }
tattttgtatttattatttggttttatagcaggtattattggtactttatttagtattataataagaattgaattggcttaccctggtgtacaaatactcgaaggtattgacaattttataatgtagttgtaacggcacatgcttttattatgatattttttatggtgatgcctacaatgattggtggttttggtaattgttttgtgcctttattaataggagctccagatatggcttttcctagattaaatgcattaagtttctgattattaccaccttcattagtattattattaggttcagcttttattgaaactggagcaggtactggatgaactgtatatcctcctttaagt
>ArKOI049067 merged_sample={ 'connectivity_201':19 }
tactctgtatttatgattcgcttttatatcaggattaataggtacattatttagtatattaatacgtatagaattagcgtatccgggcgtgcaaatattaaatggtaattgacaattttataatgtcatagttacagcgcatgcatttgttatgattttttttatggttatgcctgcaatgataggaggttttggtaattgttttgtgcctttattaataggagctccggatatggccttccctagattaaatgcattaagtttttgattattacctcctgcttttgttttattattaggctcagcatttattgaaactggcgcaggtactggatgaactgtttatccccctttaagt
>ArKOI065241 merged_sample={ 'ecosystem_62':381 }
aattttatatttaatatttgggtttatagcaggattaataggaacaatatttagtataattataagagttgaattagcttatccaggtatacaaatattagaaggtaattgacaattttataatgtagttgtaacagctcatgcatttataatgatattttttatggttatgcctagtatgataggaggttttggtaattgtttcgtacctttattaataggggcacctgatatggcatttcctagattaaatgcattaagtttttgattattacctccttcatttatattattattatgttcagcatttatagaatcaggtgcaggtacaggttgaacagtatatccaccattaagt
>ArKOI060044 merged_sample={ 'ecosystem_26':397 }
tattttatatttattatttggttttattgcaggtattataggtactctttttagtattataataagagtggagttagcttaccctggtgtacaaatattagaaggtaattgacaattttataatgtagttgtgacagctcatgcttttattatgatattctttatggtaatgcctacaatgataggtggttttgggaattgttttgtgcctttattaataggtgcaccagatatggcgtttcctagattaaatgcattaaggttttgattattaccaccgtcattaatattattacttggatccgcgtttattgaaacaggtgctggtacaggttgaactgtatatccacctttaagt
>ArKOI001205 merged_sample={ 'geography_40':10 }
aatactatatctattatttggctttatagcaggtattataggtactttatttagtattataataagagtagagttggcttatcctggtgtccaaatattagaaggtattgacaattttataatgtagttgttacagcgcatgcctttattatgatattctttatggtgatgcctacaatgattggaggattcggtattgttttgtacctttattaataggtgcaccagatatggcatttccaagacttaatgcattaagtttttggttattaccgccatcatttgtattattatcaggatctgcatttattgaaacaggagcaggtactggttgaacagtgtatccacctttaagt
>ArKOI024087 merged_sample={ 'connectivity_14':3 }
tactctttacctttgattcgcttttattgcgggtttaataggtacattattttcaattttaatacgtctagaattagcttttccaggtgatcaaatatttcatgtaattggcaattttataatgttatagttacagcgcatgcatttgttatgattttttttatggtaatgcctgcaatgataggaggttttgggaattgttttgttcctttattaataggagctcctgatatggcttttccgagattaaatgcattaagcttttgattattacctccagcttttatattattattagcttctgcttttattgaaacaggggcaggaacagggtgaacagtgtatccacccttaagt
>ArKOI034108 merged_sample={ 'connectivity_72':4 }
tactttatatttaatttttgcgttaattgctggtataataggaactctattttcaataataattcgtttagaattagcatttccaggagaccaaattttaaatggtaattatcaattttataatgtagttataacagctcatgcatttataatgattttttttatggtaatgcctacaatgattggtggttttgggaattgttttgtaccacttttaataggagcgccagatatggcgtttcctagattaaatgctttaagcttttgattattaccacctgcatttatattattattaggctctgcatttattgaaacaggagcaggtactggttgaactgtatatccaccattaagt
>ArKOI062645 merged_sample={ 'ecosystem_54':1844 }
aatattatatctgttatttggttttatatctggtataataggtacaatatttagtatattaattagagttgaattagcatatcctggggtacaaatattagacggtaattgacaattttataatgttatagtaacagcacatgcttttattatgatattttttatggttatgccagcaatgattggtggttttggtaattgttttgtaccattattaataggagctccagatatggcatttccaagattaaatgcattaagtttctgattattacctccatctttaattttattattaggttcagcttttattgaaacaggtgcaggtactggttgaactgtatatccaccgttaagt
>ArKOI001762 merged_sample={ 'geography_43':17 }
tatactttatcttgtttttggattaatagcaggtataataggtacattattttctataataataagaatagaattagcatatccaggagctcaaatattaggtgggaattggcaattttataatgtaatagtaacggcgcatgcttttattatgattttttttatggtaatgcctacaatgattggtggttttgggattgttttgtaccacttttaataggagcgccagatatggcgtttccaagattaaatgctttaagtttttgattattaccacctgcatttatattattattaggctctgcatttatagaaacaggagcaggtactggttgaactgtatatccaccattaagt
>ArKOI025050 merged_sample={ 'connectivity_17':3 }
tactctatatctaatatttggtgcattcgcgggtttaatagggtcgacattatctctgataattaggatggagttagcgtacccagggaatcaaatactaatgggtaatagtcaattatataatgttattgtaacagcacatgcttttgttatgattttttttatggttatgcctgctatgattggtggttttggtattgttttgttcctttattaataggagcacctgatatggcttttcctagattaaatgctttaagtttttgattattaccaccttcttttgtattattattaggttcagcttttattgaaacaggagctggtacaggttgaacagtatatcctcctttaagt
>ArKOI069045 merged_sample={ 'ecosystem_84':4 }
aactttatatttaatttttggattaatagcagggattttagggacgtttttttctattttaattagaattgaactagcttatccaggaaatcaaatattatcaggaaattttcaattttataatgttattgtaacagcccatgcttttataatgattttttttatggtaatgcctacaatgattggtggatttggaaattgatttgttcctttaatgataggagctcctgatatggcttttcctagattaaacaatttaagtttttgattattaccgccagctttgtttttattattaacatcaagtttagttgagacaggggctgggacaggatgaacagtatatccacctttaagt
>ArKOI002233 merged_sample={ 'geography_55':106 }
aatattatatcttttatttggttttgtagcaggagttataggtacattgtttagtattttaattagaattgaattagcttatccaggagtacaaattttaaatggtattgacaattttataatgtaattgtaacagcacatgcttttataatgattttttttatggtaatgccagcaatgattggaggttttggtattgctttgtacctttattattaggagcacctgatatggcgttcccaagattaaatgctttaagttttcgattattgccaccttcttttatattattattggcttcagcatttattgaaacaggagctggaacaggttgaacagtttatccacctttaagt
>ArKOI066114 merged_sample={ 'ecosystem_69':317 }
aatactttatcttatattcggtttaatagcaggtataattggaactttattttctataataataagaatagaattagcttatcccgggactcaaatccttggtgggaattgacaattttataatgtaattgtaacagcacatgcttttataatgatattttttatggctatgccaacaatgattggaggttttggtaattgttttgtaccattacttataggagcgcctgatatggcttttcctcgtttaaatgcattaagtttctgattattaccgccttcatttatattattattgggttcagcctttattgaaacaggtgcaggtacagggtgaactgtatacccacctttaagt
>ArKOI042395 merged_sample={ 'connectivity_129':3 }
tactttgtatcttatttttggtggtttttctggtattattggaaccgtattgtcgatgttaataagaattgaattaagtactcctggagtacaaatcttaaatggtattgacaattttataatgtaattgtaacagcgcatgcttttataatgatattttttatggttatgcctgcaatgataggaggttttggtaattgttttgtgcctttattaataggagctccggatatggccttccctagattaaatgcattaagtttttgattattacctcctgcttttgttttattattaggctcagcatttattgaaactggcgcaggtactggatgaactgtttatccccctttaagt
>ArKOI027902 merged_sample={ 'connectivity_25':8 }
aactctttatcttatttttgctgctttagcaggagttgttggaactatgttttctatgttaattagaactgaattaacttatcctgggtctcaattctttatggtaattgacaattttataatgttattgtaacagcacatgctttgttatgattttttttatggttatgcctgctatgattggtggttttggtattgttttgttcctttattaataggagcacctgatatggcttttcctagattaaatgctttaagtttttgattattaccaccttcttttgtattattattaggttcagcttttattgaaacaggagctggtacaggttgaacagtatatcctcctttaagt
>ArKOI050002 merged_sample={ 'connectivity_206':473 }
tatattatatttattatttggttttatggcaggaataataggaactatgtttagcattttaatacgtatagagttagcatatcctggtgttcaaatattaaatggaaattgacagttttataatgttattgctacagctcatgcttttataatgatttttttcatggttatgccagcaatgataggaggctctggtaattgttttgtgcctttattaataggagcacctgatatggcttttcctagattaaatgcattaagtttctgattattaccaccttcttttattttattattaggttcagcttttatagaaacaggagcaggtacaggttgaacagtttatccacctttaagt
>ArKOI021365 merged_sample={ 'connectivity_5':9 }
tacactttacctttgatttgcttttatagcgggtttaattggtacattattttcaattttaatacgtttagaatcagcttttccaggtgatcaaatatttcatggtaattaccaattttataatgtagtagtgacagcgcacacatttataatgatattttttatggtaatgcctagtatgataggaggatttggtaattgttttgtacctttattaataggtgcaccagatatggcctttccaagattaaatgcattaagtttttgattattgccaccatcttttatattattattatgctctgcatttatagaaacaggagcaggaacaggttgaacagtatatcctccattaagt
>ArKOI006092 merged_sample={ 'salinity_13':6604,'salinity_100':547 }
tattctatacttaatatttggtttggtagcaggtattataggtactttattttctataattattagaatagaattagcttatccaggggaacaaatattatatggaaattgacaattttataacgtaatagtaactgcgcatgcttttattatgatattttttatggttatgcccgctatgattggtggttttggtaattgttttgtaccattattaataggggcacctgatatggcattcccaagattaaatgctttaagtttttgattattacctccatcttttatattgttattatgttctgcatttatagaaacaggtgcaggtactggttgaacagtatacccacctttaagt
>ArKOI001000 merged_sample={ 'geography_40':23 }
aatactatatctattatttggctttatagcaggtattataggtactttatttagtattataataagagtagagttggcttatcctggtgtccaaatattagaaggtattgacaattttataatgtagttgttacagcgcatgcctttattatgatattctttatggtgatgcctacaatgattggaggattcggtattgttttgtacctttattaataggtgcaccagatatggcacttccaagacttaatgcattaagtttttggttattaccgccatcatttgtattattattaggatctgcatttattgaaacaggagcaggtactggttgaacagtgtatccacctttaagt
>ArKOI055545 merged_sample={ 'ecosystem_10':305 }
tattttatatttattatttggatttatagcaggaataataggaacattatttagtataattataagagttgagttagcctatccaggggtacaaatattaggaggggactgacaattttataacgtagtagttacggctcatgcgtttataatgatattttttatggttatgcctagtatgataggtggttttggtaattgttttgtacctttattaataggagcaccagatatggcatttcctagattaaatgcattaagtttttgattattacctccatcttttatattattattatgttctgcatttatagaaactggagcaggtactggttggacagtttatcctccattaagt
>ArKOI002644 merged_sample={ 'geography_61':20 }
tattttatatcttatatttggcttagtagcaggtataattggtactttattttctataataataagaatagaattagcatatcctggaactcaaattttaggtggtaattgacaattttataacgtatagtaactgcgcatgcttttattatgatattttttatggttatgcctaccatgattggtggctttggtaattgttttgtccctttattaattggagcccctgatatggcgttcccacgtttaaatgccttaagtttttgattattacccccttcttttatattacttttaggttctgcttttatagaaacaggagcaggtacaggttgaactgtttatccacctttaagt
>ArKOI038617 merged_sample={ 'connectivity_108':4 }
tactttatatttaatttttggtgctttttctggtattattggaacgactttatcagtcttaattagaatggaattagcgcagccaggtaatcaaatatttatgggaaatcatcaattttataatgtaattgtaacagcgcatgcttttataatgatattttttatggtaatgccagcaatgattggtggttttggtattgttttgtaccattattattaggtgcaccagatatggcttttcctagattaaatgctttaagtttttgattattaccaccatcttttatattattattggcgtcagcttttatagaaacaggggcaggaacaggttgaacagtttatccgcctttaagt
>ArKOI024306 merged_sample={ 'connectivity_16':50 }
tatattatatttattatttggatttatagcaggaataataggaacaatatttagtataattataagagtagaattagcctatccaggagtacaaatattagaaggtaattgacaattttataatgtagtagtaactgcgcatgcatttataatgatattttttatggttatgccaagtatgataggtggttttggtaattgttttgtacctttattaataggagctccagatatggcatttccaagattaaatgcattaagcttttgattgttgccaccatcttttatattattattgtgttccgcatttatagaaacaggtgcaggtacaggttgaactgtatatccacctttaagt
>ArKOI022735 merged_sample={ 'connectivity_9':3 }
gacattatatattgtttttagtttaggtgcaggtgttataggatcaatgttatcaatgttaattagaacggaattggctgctccaggaaatcaaattttaggtgcaaattatcaattatataatgtgatcgttactgctcctgcatttataatgattttttttatggttatgccaacaatgataggaggttttggaaactgatttgtacctttaatgataggtgctccagatatggcttttccaagattgaataatttgagtttttgattattaccaccttctttttttcttttattaagctcaagtataattgaaacaggagctggtactggttgaacagtttatccgcctttaagt
>ArKOI053340 merged_sample={ 'ecosystem_14':3400 }
tatattatacttattatttgggtttattgcaggaataataggaacattatttagtataattataagaatagagttagcgtatcctggtatacaagtattaggaggtgattggcaattttataatgtggtagtaacagctcatgcttttataatgatattttttatggtaatgcctagtatgataggaggttttggtaattgttttgtgcctttattaataggggcacctgatatggcttttcctaggttaaacgctttaagtttttggttattaccaccatcttttatattattattatgttctgcgtttatagaaacaggggctggtactggttgaactgtatacccacctttaagt
>ArKOI033881 merged_sample={ 'connectivity_72':2061 }
tatactttatcttgtttttggattaatagcaggtataataggtacattattttctataataataagaatagaattagcatatccaggggcccaaatattaggtggaaattgacaattttataatgtaatagtaacggcacatgcttttattatgattttttttatggtaatgcctacaatgattggtggttttgggaattgttttgtaccacttttaataggagcgccagatatggcgtttcctagattaaatgctttaagcttttgattattaccacctgcatttatattattattaggctctgcatttattgaaacaggagcaggtactggttgaactgtatatccaccactaagt
>ArKOI035421 merged_sample={ 'connectivity_76':9 }
aaccctttattttatttttggaacatttagtggtataataggtacattatttagtatattaatacgtatagaattagcgtatccgggcgtgcaaatattaaatggtaattgacaattttataatgtcatagttacagcgcatgcatttgttatgattttttttatggttatgcctgcaatgataggaggttttggtaattgttttgtgcctttattaataggagctccggatatggccttccctagattaaatgcattaagtttttgattattacctcctgcttttgttttattattaggctcagcatttattgaaactggcgcaggtactggatgaactgtttatccccctttaagt
>ArKOI035326 merged_sample={ 'connectivity_76':75 }
aatattatatcttttatttgggtttatcgcaggcgtagttggtactttatttagtattttaattagaattgaattagcttctcctggagtacaaattttaaatggtattgacaattttataatgtaattgtaacagcgcatgcttttataatgatattttttatggtaatgccagcaatgattggtggttttggtattgttttgtaccattattattaggtgcaccagatatggcttttcctagattaaatgctttaagtttttgattattaccaccatcttttatattattattggcgtcagcttttatagaaacaggggcaggaacaggttgaacagtttatccgcctttaagt
>ArKOI062649 merged_sample={ 'ecosystem_54':1732 }
aatattatatctgttatttggttttatatctggtataataggtacaatatttagtatattaattagagttgaattagcatatcctggggtacaaatattagacggtaattgacaattttataatgttatagtaacagcacatgcttttattatgatattttttatggttatgccagcaatgattggtggttttggtaattgttttgtaccattattaataggagctccagatatggcatttccaagactaaatgcattaagtttctggttattacctccatctttaattttattattaggttcagcttttattgaaacaggtgcaggtactggttgaactgtatatccaccgttaagt
>ArKOI066721 merged_sample={ 'ecosystem_82':460 }
tatactttatcttgtttttggattaatagcaggtataataggtacattattttctataataataagaatagaattagcatatccaggagctcaaatattaggtgggaattgacaattttataatgtaatagtaacggcgcatgcttttattatgattttttttatggtaatgcctacaatgattggtggctttgggaattgttttgtaccacttttaataggagcgccagatatggcgtttccaagattaaatgctttaagtttttgattattaccacctgcatttatattattattaggctctgcatttatagaaacaggagcaggtactggttgaactgtatatccaccattaagt
>ArKOI020953 merged_sample={ 'connectivity_4':6 }
ttttatgtattttatctttgctttaatagcaggtataataggtacaattttctcaatattaattagattagaattagcttatcctggagtacaaattttaaatggtattgacaattttataatgtaattgtaacagcgcatgcttttataatgatattttttatggtaatgccagcaatgattggtggttttggtattgttttgtaccattattattaggtgcaccagatatggcttttcctagattaaatgctttaagtttttgattattaccaccatcttttatattattattggcgtcagcttttatagaaacaggagcaggaacaggttgaacagtttatccacctttaagt
>ArKOI048415 merged_sample={ 'connectivity_198':5 }
tactttatacccttgatttgcatttatagcaggattatttggaacattattttctattttaataagattagaattagcttatcctggtgaccaaatttttcacggtaattatcaattttataatgttattgttacagctcatgcttttataatgattttttttatggttatgccagcaatgataggaggctttggtaattgttttgtgcctttattaataggagcacctgatatggcttttcctagattaaatgcattaagtttctgattattaccaccttcttttattttattattaggttcagcttttatagaaacaggagcaggtacaggttgaacagtttatccacctttaagt
>ArKOI049011 merged_sample={ 'connectivity_201':198 }
tatattatatttaatgtttggtttcatggcaggtataatagggacgttatttagtatattaattcgtatagaattagcttatccaggaatacaaatattaaatggtaattgacaattttataatgttatagttacagcgcatgcatttgttatgattttttttatggtaatgcctgcaatgatagggggatttggtaattgctttgtacctttattaataggagctcctgatatggctttgccaagattgaatgcattaagcttttgattattaccaccttcttttatattattattagcttcagcttttattgaaactggtgcaggaactggttgaactgtttatccacctttaagt
>ArKOI000998 merged_sample={ 'geography_40':23 }
aatactatatctattatttggctttatagcaggtattataggtactttatttagtattataataagagtagagttggcttatcctggtgtccaaatattagaaggtattgacaattttataatgtagttgttacagcgcatgcctttattatgatattctttatggtgatgcctacaatgattggaggattcggtattgttttgtacctttattaataggtgcaccagatatggcatctccaagacttaatgcattaagtttttggttattaccgccatcatttgtattattattaggatctgcatttattgaaacaggagcaggtactggttgaacagtgtatccacctttaagt
>ArKOI058264 merged_sample={ 'ecosystem_18':3 }
cattttgtatttattatttggctttattgctggaattataggaactatttttagtataattataagaatagaattagcatatccaggttcccaaattttagcaggaaactgacaattttacaacgtaatagtaacagcgcatgcttttattatgatattttttgtagttatgcctacaatgataggaggttttggtaattgttttgtacctttattaataggtgcacctgatatggcatttcctcgtttaaatgcattaagtttttgattattaccaccatcattaatattattattaggatcagcttttattgaaacaggtgcaggtacaggttgaactgtatatccacctttaagt
>ArKOI048379 merged_sample={ 'connectivity_198':14 }
tacgctttaattattattcgcagcgttttcaggagttcttggtacttgtttttcgattttaatacgtatagagttagcatatcctggtgttcaaatattaaatggaaattgacagttttataatgttattgttacagctcatgcttttataatgattttttttatggttatgccagcaatgataggaggctttggtaattgttttgtgcctttattaataggagcacctgatatggcttttcctagattaaatgcattaagtttctgattattaccaccttcttttattttattattaggttcagcttttatagaaacaggagcaggtacaggttgaacagtttatccacctttaagt
>ArKOI067640 merged_sample={ 'ecosystem_77':619 }
aattttatatttattatttggttttatagcagggattataggaacattatttagtataattataagagtagaattagcttacccaggtgtgcaagtattaggtggtgattggcaattttataatgtagtagtaacagcccatgcatttataatgatattttttatggtaatgccaagtatgataggtggttttggtaattgtttcgtgcctttattaataggggcgccagatatggcgtttcctaggctaaatgcattaagtttttgattattaccaccatcttttatattattattatgttcggcgtttatagaaacaggtgcaggaacaggttggacagtataccctccattaagt
>ArKOI036985 merged_sample={ 'connectivity_82':7 }
tatattatatttattatttggttttatggcaggaattgtaggtactatatttagtatattaatacgtatagaattagcttatccaggagtacaaatattaaatggtaattgacaattttataatgttattgtaacagcacatgcttttgttatgattttttttatggttatgcctgctatgattggtggttttggtattgctttgttcctttattaattggggcacctgatatggcttttcctagattaaatgctttaagtttttgattattaccaccttcttttgtattattattggcgtcagcttttatagaaacaggggcaggaacaggttgaacagtttatccgcctttaagt
>ArKOI039240 merged_sample={ 'connectivity_110':74 }
aattttatatttaatgtttggttttatggcgggtataatagggactttatttagtatattaatacgtatagaattagcttgtccaggtgtgcatgtattaaatggtaattggcaattttataatgttatagttacagcgcatgcatttgttatgattttttttatggtaatgcctgcaatgataggaggttttgggaattgttttgttcctttattaataggagctcctgatatggcttttccgagattaaatgcattaagcttttgattattacctccagcttttatattattattagcttctgcttttattgaaacaggggcaggaacagggtgaacagtgtatccacccttaagt
>ArKOI055478 merged_sample={ 'ecosystem_10':426 }
aatattatatttattatttgggtttatagcaggtataataggaacaatttttagtattattataagagtggaattagcatatccaggagtgcaagtattagaaggaaattgacaattttataatgtagtagtaacagctcatgcatttgtaatgatattttttatggttatgcctagcatgatagggggatttggtaattgttttgtacctttattaataggagcacctgatatggcatttcctagattaaatgcacttagtttttggttattaccgccttcatttatattattattatgctctgcatttattgaaacaggggcaggtacaggatgaacagtttatccacctttaagt
>ArKOI035432 merged_sample={ 'connectivity_76':8 }
tattttatatttaatttttggggccttttcaggaatattaggtacaactatgtctattttaataagaattgaattagcttatcctggagtacaaattttaaatggtattgacaattttataatgtaattgtaacagcgcatgcttttataatgatattttttatggtaatgccagcaatgattggtggttttggtattgttttgtaccattattattaggtgcaccagatatggcttttcctagattaaatgctttaagtttttgattattaccaccatcttttatattattattggcgtcagcttttatagaaacaggggcaggaacaggttgaacagtttatccgcctttaagt
>ArKOI019187 merged_sample={ 'needle_2':5 }
tactttatatttaatatttggattaatagctagtgtagtcggtacattattttctataataatccgtttagaattagcttttccaggtaatcaaattttaaatggtaaccatcaattttataatgttgttataacagcgcatgcttttattatgatttttttcatggtaatgcctgcaatgatcggtggttttggtaattgattattaccattattaatcggtggtcctgatatggcgtttccacgtttaaataatttaagtttttgattattacccccttctttaatattattagtttcttctagtttaattgaaatgggtgcaggtacaggttgaactgtttatcctccattgagt
>ArKOI021660 merged_sample={ 'connectivity_6':25 }
taccttatacatgatatttggattatttgctggaattattggtacaattttagtattattataagagtcgaattagcctatccaggagtacaaaaattagaaggtaattgacaattttataatgtagtagtaactgcgcatgcatttataatgatattttttatggttatgccaagtatgataggtggttttggtaattgttttgtacctttattaataggagctccagatatggcatttccaagattaaatgcattaagcttttgattgttgccaccatcttttatattattattgtgttccgcatttatagaaacaggtgcaggtacaggttgaactgtatatccacctttaagt
>ArKOI001482 merged_sample={ 'geography_42':28 }
tatactttatcttgtttttggtttagttgcaggtattattggtactttattttctataataataagagtagaactagcatatccaggagcacaaattcttggaggtaatcgacaattttataatgtaatagtaacagcacatgcttttattatgatattttttatggttatgccaacaatgattggaggctttggtaattgttttgtgcctttattaataggagcacccgatatggcatttccacgtttaaatgctttaagtttttgattattaccaccttcatttatattattattaggttctgcttttattgaaacaggagcaggtactggttgaacagtttatccacctttaagt
>ArKOI024353 merged_sample={ 'connectivity_16':10 }
gtctttatatcttatttttggtttaattgctggtttgataggcacttttttttctattctaataagaatagaactagcatatccaggtatccagattttaaacggtattttcaattttacaatgtcatagttacggcgcatgcttttataatgattttttttatggttatgccaacaatgataggaggttttggaaactgatttgtacctttaatgataggtgctccagatatggcttctccatgattgaataatttgagtttttgattattaccaccttctttttttcttttattaagctcaagtataattgaaacaggagctggtactggttgaacagtttatccgcctttaagt
>ArKOI068671 merged_sample={ 'ecosystem_82':12 }
tattttatatttattatttgggtttatagcaggaataataggaacattatttagtattattataagagttgagttagcttatccaggtgtgcaagtgctaggtggtgattggcaattttataatgtagtagtaacagcgcatgcttttattatgatattttttatggtaatgccaagtatgataggtggttttggtaattgttttgtgcctttattaataggggcacctgatatggcgtcccctaggttaaatgctttaagtttctggttattgccaccttcttttattttattattatgttcagcttttatagaaacaggtgctggcaccggttgaactgtatacccgctattaagt
>ArKOI020553 merged_sample={ 'connectivity_3':9 }
aaccttatatttaatttttggtggtttagcaggtatttttggaactttactttctataataataagaatagaattagcttatccaggagcccaaatattagatagtaattgacaattttataatgtaatagtaactgcgcatgcttttattatgatattttttatggtgatgcctactatgattggtggttttggtattgttttgtacctttattaataggtgctccagatatggcgtttccacgtttaaatgcattaagtttttgattattaccaccttcttttatattattattgggatcagcttttatagaaacaggagcaggaacaggttgaacagtatatccacccttaagt
>ArKOI045231 merged_sample={ 'connectivity_184':2 }
attattatatttgtgatttggttttatagcggggttaataggatctctatttagtattataatacgtattgagttagcttatcctggtatacaaattttagaaggtaattgacaattttataatgtaatagtaacagctcatgcttttattatgatattttttatggtaatgcctacaatgataggtggttttggtaattgttttgtaccattgttaataggtgcacctgatatggcatttcctcgtttaaatgctttaagtttttgattattaccaccttcttttatattattattatgttcagcttttattgaaacaggggccggtacgggttgaacggtgtatccgcctttaagt
>ArKOI068157 merged_sample={ 'ecosystem_79':3 }
tattttatacttaatttttggattaatagctggtattattggtactttattttctataataataagaatagaattagcatatccaggttctcaaattttagctggaaattgacaattttacaacgtaatagtaacagcacatgcttttattatgatattttttatggttatgcctacaatgataggtggttttggtaattgttttgtaccattactaataggagcacctgatatggcgtttcctcgtttaaatgcattaagtttttgattattaccaccttcttttatcttattattaggatctgcttttattgaaacaggtgcaggtactggatgaacagtatatcctcctttaagt
>ArKOI022676 merged_sample={ 'connectivity_9':5 }
gactttatatttaatattcgcttttattgcgggtataattggactattttttcaattataatacatttagaattagcttatcctggggatcagattttaaacggtattttcaattttacaatgtcatagttacggcacatgctttcataatgattttttttatggttatgccaacaatgataggaggttttggaaattgatttatacctttaatgatcggtgctccagatatggcttttccaagattgaataatttgagtttttgattattaccaccttctttttttcttttattaagttcaagtataattgaaacaggagctggtactggttgaacagtttatccgcctttaagt
>ArKOI066782 merged_sample={ 'ecosystem_73':254 }
tattttatatttattatttggttttatagcagggattataggaacattatttagtataattataagagtagaattagcttatccaggtgtgcaagtattaggcggtgattggcaattttataatgtagtagtaacagctcatgcatttataatgatattttttatggtaatgccaagcatgataggtggttttggtaattgtttcgtgcctttattaataggggcgccagatatggcgtttcctaggttaaatgcattaagtttttgattattaccaccatcttttatattattattatgttcggcgtttatagaaacaggcgcaggaacagggtggacagtataccctccattaagt
>ArKOI020100 merged_sample={ 'connectivity_1':2 }
aactctttatcttatttttgctgctttagcaggagtagttggaactatgttttctgtgttaattagaaccgaattaacttatcctgggtctcaattcttaaatggtattgacaattttataatgtaattgtaacagcgcatgcttttataatgatattttttatggtaatgccagtaatgattggtggttttggtattgttttgtaccattattattaggtgcaccagatatggcttttcctagattaaatgctttaagtttttgattattaccaccatcttttatattattattggcgtcagcttttatagaaacaggggcaggaacaggttgaacagtttatccgcctttaagt
>ArKOI030687 merged_sample={ 'connectivity_57':167,'connectivity_71':250,'connectivity_76':530,'connectivity_185':138 }
aatattatatcttttatttgggtttatcgcaggcgtagttggtactttatttagtattttaattagaattgaattagcttatcctggagtacaaattttaaatggtattgacaattttataatgtaattgtaacagcgcatgcttttataatgatattttttatggtaatgccagcaatgattggtggttttggtattggtttgtaccattattattaggtgcaccagatatggcttttcctagattaaatgctttaagtttttgattattaccaccatcttttatattattattggcgtcagcttttatagaaacaggggcaggaacaggttgaacagtttatccgcctttaagt
>ArKOI060739 merged_sample={ 'ecosystem_31':30 }
tattttgtatttattatttggtttcatagcaggtattataggtactttatttagtatcataataagagtagaattagcttatcctggtgtacaaattttagaagggaattgacaattttataatgtagctatgacagcgcatgcttttattatgatattttttatggtgatgcctacaatgattggtggttttggtaattgttttgtacctttattaataggtgcaccagatatggcgtttccaagattaaatgcattaagtttttgattattacctccgtcattaatattattgcttggatccgcgtttattgaaacaggtgctggtacaggttgaactgtatatccacctttaagt
>ArKOI000542 merged_sample={ 'geography_36':154 }
tattttatatttattatttgggtttatggctggtattataggtactttatttagtattataataagagtagaattggcttacccaggagttcaaattttagatggtaattgacaattttataatgtagttgtaacagcccatgcttttattatgatattttttatggttatgcctgctatgataggaggttttggtaattgttttgtacctttattaataggtgcacctgatatggcatttcctagattaaatgctctaagtttttgattattaccaccttcttttattttattattaggttctgcgtttattgaaacaggtgcaggtacaggttgaacagtatatcctcctttaagt
>ArKOI050145 merged_sample={ 'connectivity_206':4 }
aattttatatttaatatttgggtttatagcaggattaataggaacaatatttagtataattataagagttgaattagcttatccaggtatacaaatattagaaggtaattgacaattttataatgttgttgtaacagctcatgcatttataatgatattttttatggttatgcctagtatgataggaggttttggtaattgttttgttcctttattaataggagcacctgatatggcatttcctagattaaatgcattaagtttttgatcattacctcctccatttatattattattatgttcagcatttatagaagttggtgcaggtactggttgaactgtgtatcctcctttatct
>ArKOI020537 merged_sample={ 'connectivity_3':13 }
cacattatacctttgatttgcttttatagcaggtttaattggtactttattttcaataataataagaatagaattagcttatccaggagcccaaatattagatagtaattgacaattttataatgtaatagtaactgcgcatgcttttattatgatattttttatggtgatgcctactatgattggtggttttggtattgttttgtacctttattaataggtgctccagatatggcgtttccacgtttaaatgcattaagtttttgattattaccaccttcttttatattattattgggatcagcttttatagaaacaggagcaggaacaggttgaacagtatatccacccttaagt
>ArKOI066093 merged_sample={ 'ecosystem_69':579 }
aattttatatttattatttggttttatagcaggtataataggtacaatatttagtatattaattagaattgaattagcatacccaggtgtacaaatattaaatggtgattgacaattttataatgtaattgtaactgcgcatgcatttgtaatgatattctttatggtgatgccagcgatgattggtggttttggtaattgttttgtacctttattaataggtgcaccagatatggcatttccaagattaaatgcattaagtttttgattattaccaccttcttttatattattattaggttcagcttttattgaaagtggtgcaggtacaggatgaactgtgtatccgcctttaagt
>ArKOI002192 merged_sample={ 'geography_48':22 }
tattttatatttattatttggatttatagcaggaataataggaacattatttagtataattataagagttgagttggcttaccccggggtacaaatattaggaggggattgacaattttataatgtagtagttacagctcatgcgtttataatgattttttttatggttatgcctagtatgataggtggttttggtaattgttttgtacctttattaataggagcaccagatatggcatttcctagattaaatgcattaagtttttgattattacccccatcttttatattattattatgttcagcatttatagaaactggagcaggtactggttgaacagtttatcctccattaagt
>ArKOI068208 merged_sample={ 'ecosystem_79':2 }
tattttgtatttattatttggttttatagccggtattataggtactttatttagtattataataagagtagaattagcttatcctggtgttcaaattttggagggtattgacaattctataatgtagttgtaacggcacatgcttttattatgatattttttatggtaatgcctacaatgattggtggttttggaaattgttttgtacctttgatgataggtgctcctgatatggcgtttccccggttaaataacataagtttttggttattgtctccttcattgtttctgttgttattaagtgctttagttgaagtgggtcctggaacaggttggatagtttatcctcctttagcc
>ArKOI053130 merged_sample={ 'ecosystem_6':13 }
gactttatatctctttttcggcgctttttcaggaatattaggtacttgcttttctatattaattagaatagaattagcttatccagggaaccagattttatctggaaattttcaattttataatgttattgtaacagcgcatgcatttataatgatttttttatggtaatgcctacaatgattggaggatttggaaattgatttgttcctttaatgataggggctccggatatggcattcccacgtttaaataatttaagtttttgattattaccgccggcgttatttttattattaacatcaagtttaattgaaactggagcaggtactggttgaacagtatatcctcctttaagt
>ArKOI030684 merged_sample={ 'connectivity_57':794,'connectivity_114':642 }
aatattatatcttttatttgggtttatcgcaggcgtagttggtactttatttagtattttaattagaattgaattagcttatcctggagtacaaattttaaatggtattgacaattttataatgtaattgtaacagcgcatgcttttataatgatattttttatggtaatgccagcaatgattggtggttttggtattgttttgtaccattattattaggtgcaccagatatggcttttcctagattaaatgctttaagtttttgattattaccaccatcttttatattattattggcgttagcttttatagaaacaggggcaggaacaggttgaacagtttatccgcctttaagt
>ArKOI068128 merged_sample={ 'ecosystem_79':4 }
aatattatatttaatatttggatttatagcagggataataggaactatttttagtataattataagagtagaattggcttatccaggagtacaaatattagcgggtaattgacaattttataatgtagtagtaacagcgcatgcttttataatgattttttttatggttatgccaactatgatagggggttttggtaattgctttgtacctttattaataggagcacctgatatggcttttcccagattaaatgctttaagtttttgattattaccaccttcttttattttattattgggatctgcttttattgaaactggtgcagggacaggttgaactgtgtatcctcctttaagt
>ArKOI020594 merged_sample={ 'connectivity_3':3 }
tattttatatttattatttggttttattgcaggtattataggtactctttttagtattataataagagtggagttggcttatcctggagtacagatattagaaggtaattgacaattttataatgtagttgttacagctcatgcttttattatgatattttttatggtgatgcccacaatgataggtggttttggtaattgttttgtgcctttattaataggtgcaccagatatggcgtttcctagattaaatgcgttaagtttttgattattgccaccttctttattttttttattaatatctatttaatagaaggtggagtagctgctggatgaacgtatatccacctttaagt
>ArKOI057620 merged_sample={ 'ecosystem_15':2 }
atcaatgtatttaatattttctattatggcaggtattgttggggtttaatgtcagttcttttaagacttgaacttgcggaaccaggtaatcagtttttagggggagatcatcaactttataacgtatagtaacagcacatgcttttattatgatattttttatggttatgcctactatgattggtggctttggtaattgttttgtgcctttattaattggagctcctgatatggcgtttccacgtttaaatgctttaagtttttgattattacctccttcgtttatattacttttaggttctgctttcatagaaacaggggcaggtacaggttgaactgtatatccacctttaagt
>ArKOI048193 merged_sample={ 'connectivity_197':7 }
aatattatatttaatatttggatttatagtaggtattataggaactatttttagtatcattataagagtcgaattagccaatccaggggctcaaatattagacggtaattgacaattttataatgtaatagtaactgctcatgcttttattatgatattttttatggttatgcctactatgattggaggatttggtaattgttttgtacctttattaataggtgctcctgatatggcatttccgcgtttaaacgcattaagtttttgattattaccaccttcttttatattattattaggatctgcttttatagaaacaggagcgggtactggatgaacagtctatccaccattaagt
>ArKOI062760 merged_sample={ 'ecosystem_54':521 }
tattttatacttattatttggttttatatccggtataataggtacaatatttagtattttaataagaatagaactagcatatccaggtgttcaaatacttgaaggtaattgacaattttataatgttatagtaacagcgcatgcttttataacgatattttttatggtaatgcctgctatgataggaggttttggtaattgttttatacctttattaataggagcaccagatatggcgtttccaagattaaacgctttaagtttttgattattaccgccatctttgattttattattgggatcggcatttattgaaactggtgcaggaacaggttgaacagtttatccacctttaagt
>ArKOI049404 merged_sample={ 'connectivity_202':2 }
tactttatatattgtttttggattatttgctggattaattggttctgttttttctgttttaataagaatggaattatcatatcctgggaatcagttttttaatggagattaccaattttataatgttattgttacagcccatgcttttataatgatttttttcatggttatgccagcaatgataggtggctttggtaattgttttgtacctttattaataggagctcctgatatggcttttccaagattaaatgcattaagcttttgattattacccccttcttttattttattattaggttcagctttcatcgaaacaggtgcaggtacaggttggacagtatatcccccgttaagt
>ArKOI052857 merged_sample={ 'ecosystem_5':3 }
tattttatatttattatttggttttatagcaggtataataggtacactttttagtattattattagagtagaattagcttatcctggagttcaaatattaaatggggattgacaattttataacgtaatagttacagctcatgcatttattatgattttttttatggtaatgcctgctatgataggaggttttggtaattgttttgtacctttattaataggagcacccgatatggcttttcctagattaaatgcattaagtttttgattattacctccatcttttatattattgcttggttcagcctttattgaaaccggtgctggaacaggttgaactgtttatccaccattgagt
>ArKOI059698 merged_sample={ 'ecosystem_25':359 }
tattttatatttattgtttggttttatagcgggtattataggtaccctttttagtattataataagagtagaattggcttatcctggtgtacaaatattagaaggtattgacaattttataatgtagttgttatggctcatgcttttattatgatattttttatggtaatgcctacgatgattggtggttttggtattgtttcgtacctttattaataggagctcctgatatggcatttccaaggttaaatgcattaagtttctgattattaccgccttcatttgtattattattaggatctgcttttattgaaacaggtgcaggtactggttgaacagtgtatccacctttaagt
>ArKOI059251 merged_sample={ 'ecosystem_23':770 }
tattttatatttattatttggttttatagctggtattataggtactttatttagtatcataataagagtagaattagcataccctggagtacaaatattagaagggaattgacaattttataatgtagttgtaacagctcatgcttttattatgatattctttatggtaatgccaacaatgattggtggttttggtaattgttttgtgcctttattaataggtgcaccagatatggcgtttcctagattaaatgcattaagtttttggttattaccaccatcattaatattattattaggatcagcttttattgaaacaggtgcaggtacaggttgaaccgtatatccacctttaagt
>ArKOI062820 merged_sample={ 'ecosystem_54':226 }
tattttatacttattatttggttttatatccggtataataggtacaatatttagtattttaataagaatagaactagcatatccaggtgttcaaatacttgaaggtaattgacaattttataatgttatagtaacagcgcatgcttttataatgatattttttatggtaatgcctgctatgataggaggttttggtaattgttttatacctttattaataggagcaccagatatggcgtttccaagattaaacgctttaagtttttgattattaccgctatctttgattttattattgggatcggcatttattgaaactggtgcaggaacaggttgaacagtttatccacctttaagt
>ArKOI041625 merged_sample={ 'connectivity_123':2 }
tatactatatttgatatttggattgatagcgggtattattggaactctgttttctataataataagaatagaattagcttatccaggagcccaaatattagatagtaattgacaattttataatgtaatagtaactgcgcatgcttttattatgatattttttatggtgatgcctactatgattggtggttttggtattgttttgtgcctttattaataggtgctccagatatggcgtttccacgtttaaatgcattaagtttttgattattaccaccttcttttatattattattgtatcaagtttagctgagattggtgcaggaacaggatgaacattttatcctcctttatca
>ArKOI004889 merged_sample={ 'cave_26':542 }
tattttatatcttgtatttggcttagtagctggtataattggtactttattttctataataataagaatagaattagcatatcctggaactcaaattctaggtggtaattgacaattttataacgtatagtaacagcacatgcttttattatgatattttttatggttatgcctactatgattggtggctttggtaattgttttgttcctttattaattggagcacctgatatggcgtttccacgtttaaatgctttaagtttttgattattacctccttcgtttatattacttttaggttctgcttttatagaaaccggagcgggtacaggctgaactgtttatccaccattaagt
>ArKOI057531 merged_sample={ 'ecosystem_15':36 }
tatattatatttattatttgggtttatagctggtattataggtactatttttagtattattattagagtcgaattagcttatcctggagttcaaattttggatggtaattgacaattttataatgtagttgtaacagcacatgcttttataatgattttttttatggttatgcctactatgattggaggcttcggtaattgttttgtacctttattaataggggcttctgatatggcttttccaagattaaatgctttaagtttttgattattgccaccttcttttattttattattgggatctgcttttattgaaactggggcaggtacaggttgaactgtataccctcctttaagt
>ArKOI027654 merged_sample={ 'connectivity_24':4 }
tactttatacctttgatctgcatttatagcaggattatttggaacattattttctattttaataagattagaattagcttatcctggtgaccaaatttttcacggtaattatcaattttataatgttgttgttacagcacatgcatttattatgattttttttatggttatgcctacaatgataggaggatttggtaattgttttgtaccattattaataggtgcaccagatatggcttttccgcgtttaaatgcattaagcttttgattattaccaccttcatttatattattattaggatctgcttttatagagacaggtgcaggtactggatgaactgtatatccaccattaagt
>ArKOI036110 merged_sample={ 'connectivity_79':30 }
gacattatatttatattatggagctatagcgggtattataggaactttgtttagtattataataagaatagaattagcatatcctggtattcaattattagaaggtaattgacaattttataatgtagtagtaacagcgcatgcttttattatgatattttttatggttatgccagctatgataggtggttttggaattgttttgttcctttattaataggagcaccagatatggcttttcctagattgaatgctttgagtttttgattattaccaccttcttttatacttttattaagttcagcatttatagaaacaggtgcaggtacaggatgaactgtatatcctcctttaagt
>ArKOI051701 merged_sample={ 'ecosystem_16':1483 }
tattttatatttattatttggttttatagctggtattataggtactttatttagtatcataataagagtagaattagcatatcctggagtacaaatattagaagggaattgacaattttataatgtagttgtaacagctcatgcttttattatgatattctttatggtaatgccaacaatgattggtggttttggtaattgttttgtgcctttattaataggtgcaccagatatggcatttcctagattaaatgcattaagtttttgattattaccaccatcattaatattattattaggatcagcatttattgaaacaggtgcaggtacaggttgaactgtatatccacctttaagt
>ArKOI040848 merged_sample={ 'connectivity_117':3 }
tatattatatttagtttttggttttatagcaggaataataggttctttatttagtattattataagaattgaattagcatatccaggtatacaaatattaaatggagatggacaattttataatttaatagtaacagctcatgcttttataatgatattttttatggttatgccagctatgataggcggttttggaaattgttttgtacctttattaataggagcacctgatatggccttccctagattaaatgcattaagtttttgattattaccaccttcttttatattattattaggttcagcttttatagaaacaggcgcaggtacagggtgaaccgtataccctcctttaagt
>ArKOI065599 merged_sample={ 'ecosystem_65':68 }
tattttgtatttattattcggttttattgcaggtattatagatactctttttagtattataataagagtagaattagcttatccaggtgtacaaattttagaaggtaattgacaattttataatgtagtagttacagcgcatgcttttattatgattttttttgtggttatgcccacaatgataggtggttttggtaattgttttgtgcctttattaataggagctccagatatggctttccctagattaaatgcattaagtttttgattattacccccttcattaatattattattaggttctgcttttattgaaacaggagcgggtacaggttgaacagtatatcctcctttaagt
>ArKOI053951 merged_sample={ 'ecosystem_7':2 }
tgctttgtatttaatatttgctggattaagtggtttattgggtacatttttttcaattttaataagattagaattatctagtcctggcggtcaacttttaatgcataattatcagttgtataacgtagttgtgacagcgcatgcttttattatgatattttttatggtgatgcctacaatgataggtggttttggtaattgttttgtacctttattaataggtgcaccagatatggcgtttccaagattaaatgcattaagtttttgattattacctccgtcattaatattattgcttggatccgcgtttattgaaacaggtgctggtacaggttgaactgtatatccacctttaagt
>ArKOI043243 merged_sample={ 'connectivity_133':459 }
aatattatatttattatttggatttatagcaggaataataggaacaatatttagtataataataagagtagaattggcatacccaggagtacaaatattagaagggaattgacaattttataatgtagtagtaacagcgcacgcatttataatggtattttttatggtaatgcctagtatgataggaggatttggtaattgttttgtacctttattaataggtgcaccagatatggcctttccaagattaaatgcattaagtttttgattattgccaccatcttttatattattattatgctctgcatttatagaaacaggagcaggaacaggttgaacagtatatcctccattaagt
>ArKOI047444 merged_sample={ 'connectivity_193':27 }
aactttatatattatttatggattattagctggtattataggaactatttttagtatcattataagagtcgaattagcctatccaggagtacaaatattagaaggtaattgacaattttataatgtagtagtaactgcgcatgcatttataatgatattttttatggttatgccaagtatgataggtggttttggtaattgttttgtacctttattaataggtgctccagatatggcatttccaagattaaatgcattaagcttttgattgttgccaccatcttttatattattattgtgttccgcatttatagaaacaggtgcaggtacaggttgaactgtatatccacctttaagt
>ArKOI018828 merged_sample={ 'bioindication_106':55 }
tattttatatctattatttggtttcatttcgggtattataggtactttatttagtatcattataagaattgaattggcatatccgggtgtacaaatattagatggtaattgacaattttataatgttgttgtaacagcgcatgcttttattatgatattttttatggtaatgcctgcaatgataggtggttttggtaattgttttgtacctttattaataggagcacctgatatggcttttcctcgtttaaatgctctaagtttttgattattaccaccatctttaattttattattaggttcagcttttattgaaacaggtgctggtacaggttgaactgtatatccacctttaagt
>ArKOI005682 merged_sample={ 'cave_37':83 }
tattttatatcttgtatttggcttagtagctggtattataggtactttattttctataataataagaatagaattagcatatcctggaactcaaattctaggtggtaattgacaattttataacgtatagtaacagcacatgcttttattatgatattttttatggttatgcctactatgattggtggctttggtaattgttttgttcctttattaattggagcacctgatatggcgtttccacgtttaaatgctttaagtttttgattattacctccttcgtttatattacttttaggttctgcttttatagaaaccggagcgggtacaggttgaactgtttatccaccattaagt
>ArKOI047228 merged_sample={ 'connectivity_192':6 }
tatattatatttattatttggttttatggcaggaataataggaactatgtttagcattttaatacgtatagagttagcatatcctggtgttcaaatattaaatggaaattgacagttttataatgttattgttacagctcatgcttttataatgattttttttatggttatgccagcaatgataggaggctttggtaattgttttgtgcctttattaataggagcacctgatatggctcttcctagattaaataatataagtttttggttattaccaccagctttactattattattattttcaagtttagttgaggttggtgcaggtactggatggactgtttatccacctttaagc
>ArKOI001187 merged_sample={ 'geography_40':12 }
aatactatatctattatttggctttatagcaggtattataggtactttatttagtattataataagagtagagttggcttatcctggtgtccaaatattagaaggtattgacaattttataatgtagttgttacagcgcatgcctttattatgatattctttatggtgatgcctacaatgattggaggattcggtattgttttgtacctttattaataggtgcaccagatatggcatttccgagacttaatgcattaagtttttggttattaccgccatcatttgtattattattaggatctgcatttattgaaacaggagcaggtactggttgaacagtgtacccacctttaagt
>ArKOI049165 merged_sample={ 'connectivity_201':3 }
aactttatatattttttatggtgctttagctggtatggttggatcatttttttcaattttaattagaattgaattagcttatcctggagtacaaattttaaatggtattgacaattttataatgtaattgtaacagcgcatgcttttataatgatattttttatggtaatgccagcaatgattggtggttttggtattgttttgtaccattattattaggtgcaccagatatggcttttcctagattaaatgctttaagtttttgattattaccaccatcttttatattattattggcgtcagcttttatagaaacaggggcaggaacaggttgaacagtttatccgcctttaagt
>ArKOI036375 merged_sample={ 'connectivity_79':3 }
tactttatatttaatttttggtgctttttcaggagtagtaggaactacattatctgttttaattcgaatggaattagctcaacctggaaatcaaatttttatgggaaatcatcatttatataatgtaattgtaacagcgcatgcttttataatgatattttttatggtaatgccagcaatgattggtggttttggtattgttttgtaccattattattaggtgcaccagatatggcttttcctagattaaatgctttaagtttttgattattaccaccatcttttatattattattggcatcagcttttatagaaacaggggcaggaacaggttgaacagtttatccgcctttaagt
>ArKOI001822 merged_sample={ 'geography_45':3257 }
tatactatatttagtatttggattgatagctggtattattggaactttattttctataataataagaatagaattagcatatccaggggctcaaatattagacggtaattgacaattttataatgtaatagtaactgcacatgcttttattatgatattttttatggttatgcctactatgattggaggatttggtaattgttttgtacctttattaataggtgctcctgatatggcatttccgcgtttaaacgcattaagtttttgattattaccaccttcttttatattattattaggatctgcttttatagaaacaggagcgggtactggatgaacagtctatccaccattaagt
>ArKOI043792 merged_sample={ 'connectivity_157':3 }
tattttatatatgatttttggcttatttgctggagtcattggaacaatactatcaatttttattagattggaattagcctaccccggagttcaaatattagaagggaattgacaattctataatgtagtagtaacagctcatgcatttataatgatattttttatggtaatgccaagtatgataggaggttttggtaattgttttgtacctttattaataggggctccagatatggcatttccaagattaaatgcactgagcttttggttgttgccaccttcttttatattattattgtgttcagcatttatagaaacaggtgcaggtacaggttgaacagtatatccacctttaagt
>ArKOI000970 merged_sample={ 'geography_40':25 }
aatactatatctattatttggctttatagcaggtattataggtactttatttagtattataataagagtagagttggcttatcctggtgtccaaatattagaaggtattgacaattttataatgtagttgttacagcgcatgcctttattatgatattctttatggtgatgcctacaatgattggaggattcggtattgttttgtacctttattaataggtgcgccagatatggcatttccaagacttaatgcattaagtttttggttattaccgccatcatttgtattattattaggatctgcatttattgaaacaggagcaggtactggttgaacagtgtatccacctttaagt
>ArKOI062801 merged_sample={ 'ecosystem_54':315 }
tattttatacttattatttggttttatatccggtataataggtacaatatttagtattttaataagaatagaactagcatatccaggtgttcaaatacttgaaggtaattgacaattttataatgttatagtaacagcgcatgcttttataatgatattttttatggtaatgcctgctatgataggaggttttggtaatcgttttatacctttattaataggagcaccagatatggcgtttccaagattaaacgctttaagtttttgattattaccgccatctttgattttattattgggatcggcatttattgaaactggtgcaggaacaggttgaacagtttatccacctttaagt
>ArKOI046411 merged_sample={ 'connectivity_189':28 }
tattttatatttattatttggttttatagcaggtattattggtactttatttagtattataataagagtagaattggcttatcctggtgtacaaattttagaaggaattgacaattctataatgtagttgtaacagcgcatgcttttattatgatattttttatggtaatgcctacaatgattggtggtttcggtaattgttttgtgcctctattaataggagctccagatatggcttttcctagattaaatgcattaagtttttgattattaccaccttcattagtattattgttaggatcagcattcattgaaactggtgcaggtactggatgaactgtgtatccacctttaagt
>ArKOI028345 merged_sample={ 'connectivity_27':30 }
tactttatatattgtttttggattatttgctggattaattggttctattttttctgttttaataagaatggaattagcgtatccgggcgtgcaaatattaaatggtaattgacaattttataatgtcatagttacagcgcatgcatttgttatgattttttttatggttatgcctgcaatgataggaggttttggtaattgttttgtgcctttattaataggagctccggatatggccttccctagattaaatgcattaagtttttgattattacctcctgcttttgttttattattaggctcagcatttattgaaactggcgcaggtactggatgaactgtttatccccctttaagt
>ArKOI030084 merged_sample={ 'connectivity_55':3 }
tagtctttatttagtctttgcatttttagcaggccttataggagcaatgttatctataataataagaatagaattagcatatccaggggcccaaatattaggtggaaattgacaattttataatgtaatggtaacggcacatgcttttattatgattttttttatggtaatgcctacaatgattggtggttttgggaattgttttgtaccacttttaataggagcgccagatatggcgtttcctagattaaatgctttaagtttttgattattaccacctgcatttatattattactaggctctgcatttattgaaacaggagcaggtactggttgaactgtatatccaccattaagt
>ArKOI033172 merged_sample={ 'connectivity_69':129 }
aatcttatatctgatgtttggttttatggctgggatagtaggaactttatttagtattttaatacgtattgaattagcatatccaggtgtacaaattttaaatggtaattgacaattttataatgttattgtaacagcacatgcttttataatgattttttttatggtaatgccagcaatgataggtggttttggtaattgttttattcctttattattaggagcaccagatatggcttttcctagattgaatgctttaagcttttggttagtaccaccagcttttgtattattgttaggatcagcttttatagaaacaggagcaggtactgggtgaactgtttatccacctttaagt
>ArKOI026333 merged_sample={ 'connectivity_21':7 }
tatattatatttaatatttgcaggttgtgcaggtattttaggaactctgttttctattttaattagattagaattatcagcaccaggaggtcaaatattaaatggtaattgacaattttataatgtcatagttacagcgcgtgcatttgttatgattttttttatggttatgcctgcaatgataggaggttttggtaattgttttgtgcctttattaataggagctccggatatggccttccctagattaaatgcattaagtttttgattattacctcctgcttttgttttattattaggctcagcatttattgaaactggcgcaggtactggatgaactgtttatccccctttaagt
>ArKOI002208 merged_sample={ 'geography_108':445,'geography_109':1343,'geography_121':540,'geography_122':487,'geography_123':344,'geography_126':341,'bioindication_3':1256,'bioindication_4':917,'bioindication_54':1104,'bioindication_55':2752,'bioindication_58':1665,'bioindication_59':685,'ecosystem_63':246,'ecosystem_81':1449 }
tattttgtatttattatttggttttatagccggtattataggtactttatttagtattataataagagtagaattagcttatcctggtgttcaaattttggagggtattgacaattttataatgtagttgtaacggctcatgcttttattatgatattttttatggtaatgcctacaatgatcggtggttttggtaattgttttgtacctttattaataggagcgccagatatggcttttcctagattaaatgcgttaagtttttgattactaccaccttcattaattttattacttggttcagcttttattgaaacaggtgcaggtacaggttgaactgtatatccaccattaagt
>ArKOI060104 merged_sample={ 'ecosystem_26':74 }
tattttatatttattatttggttttattgcaggtattataggtactctttttagtattataataagagtggagttagcttaccctggtgtacaaatattagaaggtaattgacaattttataatgtagttgtgacagctcatgcttttattatgatattctttatggtaatgcctacaatgataggtggttttgggaattgttttgtgcctttattaataggtgcaccagatatggcggttcctagattaaatgcattaagtttttgattattaccaccgtcattaatattattacttggatccgcgtttattgaaacaggtgctggtacaggttgaactgtatatccacctttaagt
>ArKOI048115 merged_sample={ 'connectivity_196':2 }
tacattatatttaatttttgcagcgttagctggtgtaataggtactttattctcaattattatacggattgaactagcacatccaggtaatcaaatattagaaggtaattgacaattttataatgtagtagtaactgcgcatgcatttataatgatattttttatggttatgccaagtatgataggtggttttggtaattgttttgtacctttattaataggtgctccagatatggcatttccaagattaaatgcattaagcttttgattgttgccaccatcttttatattattattgtgttccgcatttatagaaacaggtgcaggtacaggttgaactgtatatccacctttaagt
>ArKOI002664 merged_sample={ 'geography_61':17 }
tattttatatcttatatttggcttagtagcaggtataattggtactttattttctataataataagaatagaattagcatatcctggaactcaaattttaggtggtaattgacaattttatgacgtatagtaactgcgcatgcttttattatgatattttttatggttatgcctaccatgattggtggctttggtaattgtcttgtccctttattaattggagcccctgatatggcgttcccacgtttaaatgctttaagtttttgattattacccccttcttttatattacttttaggttctgcttttatagaaacaggagcaggtacaggttgaactgtttatccacctttaagt
>ArKOI043236 merged_sample={ 'connectivity_133':634 }
aatattatatttattatttggatttatagcaggaataataggaacaatatttagtataataataagagtagaattggcatacccaggagtacaaatattaggagggaattgacaattttataatgtagtagtaacagcgcacgcatttataatgatattttttatggtaatgcctagtatgataggaggatttggtaattgttttgtacctttattaataggtgcaccagatatggcctttccaagattaaatgcattaagtttttgattattgccaccatcttttatattattattatgctctgcatttatagaaacaggagcaggaacaggttgaacagtatatcctccattaagt
>ArKOI060630 merged_sample={ 'ecosystem_29':2 }
aatattatatttaatatttggatttatagcagggataataggaactatttttagtataattataagagtagaattggcttatccaggagtacaaatattagaaggtaattgacaattttataatgtagtagtaactgctcatgcttttatcatgatattttttatggtaatgccaagcatgataggtggttttggtaattgttttgtacctttattaataagagctccagatatggcatttccaagattaaatgcattaagcttttgattattaccaccttctttaatcttattattaacatcgccttggttgatttaggagctggtactggtgggctgtatatccgcctttaagt
>ArKOI021246 merged_sample={ 'connectivity_5':1096 }
aatattatatttattatttggatttatagcaggaataataggaacaatatttagtataataataagagtagaattggcatacccaggagtacaaatattagaagggaattgacaattttataatgtagtagtaacagcgcacgcatttataatgatattttttatggtaatgcctagtatgataggaggatttggtaattgttttgtacctttattaataggtgcaccagatatggcctttccaagattaaatgcattaagtttttgattattgccaccatcttttatattattattatgctctgcatttatagaaacaggagcaggaacaggttgaacagtttatcctccattaagt
>ArKOI018387 merged_sample={ 'bioindication_22':425 }
tattttgtatttattatttggttttatagcaggtattatcggtaccttattcagtattataataagagttgaattggcttatcctggtgtacaaatacttgagggtattgacaattttataatgtagttgtaacggcgcatgcttttatcatgatattttttatggtaatgcctacaatgattggtggttttggtaattgttttgtgcctttattaataggagctccagatatggcttttcctagattaaatgcattaagtttctgattattaccaccttcattagtattgttactaggttcagcttttatcgaaactggagcaggtactggatgaactgtatatccccctttaagt
>ArKOI048434 merged_sample={ 'connectivity_198':4 }
tacattatatattttatttggttgttttgcgggtataatgggaacaatgttttcagtagttatacggttagaattatcatctcctgattttagtatattacattttaatagtcaactgtataatgttatcgtaacagcccatgcctttataatgattttttttatggttatgccagcaatgataggaggctttggtaattgttttgtgcctttattaataggagcacctgatatggcttttcctagattaaatgcattaagtttctgattattaccaccttcttttattttattattaggttcagcttttatagaaacaggagcaggtacaggttgaacagtttatccacctttaagt
>ArKOI028442 merged_sample={ 'connectivity_27':3 }
aacattatatctattattttctgttttagctggaatagttggaacttatttttctgcattaattcgaatggaattagcttttccaggtaatgggatatttcatggagattttcaattatataatgtaattgtaactgcacatgcatttataatgatttttttttagtaatgcctgcaatgattggaggctttggtaattgatttattcctttattaataggaactccagatatggcatttccaagattaaatgcattaagcttttgattgttgccaccatcttttatattattattgtgttccgcatttatagaaacaggtgcaggtacaggttgaactgtatatccacctttaagt
>ArKOI053368 merged_sample={ 'ecosystem_7':419,'ecosystem_29':195,'ecosystem_85':345,'ecosystem_86':576 }
tattttatatcttatatttgggttaatagcaggtattattggtacattattttcaataataataagaatagaattagcttatccaggagctcaaattcttggaggtaattgacaattttataatgtaatagtaacagctcatgctttcattatgatattttttatggttatgcctacaatgataggaggttttggtaattgttttgtaccattattaataggagcgcctgatatggcatttccacgtttaaatgctttaagtttttgattattaccgccatcatttattttattattaggatctgcttttatagaaacaggagcaggtactggatgaactgtatatccacctctaagt
>ArKOI010225 merged_sample={ 'salinity_68':8 }
gatattatatctaatgtttggttttatggcaggtattgtaggtactttatttagtatattgatacgtatagaattagcatatccaggagtgcaaatattaaatggtaattgacaattttataatgttatagtcacagctcatgcatttattatgattttttttatggtcatgcctgctatgataggaggttttggtattgttttgttcctttattaataggagctcctgatatggctttccctagacttaacgcattgagtttttgattattacctccttcttttatattattgctaggatcagcttttattgaaacaggagcaggaacaggttgaacagtctatcctccattaagt
>ArKOI041535 merged_sample={ 'connectivity_123':6 }
tattttgtatttattatttggttttatagcaggtataattggtactttatttagtattataataagagtagaattggcttatcctggtgtacaaatattagaaggaattgacaattttataatgtagttgtaacagctcatgcttttattatgatattttttatggttatgcctactatgataggtggatttggtaattgttttgtgcctttattaataggggccccagatatggcttttcctagattaaatgctttaagtttttgattattaccaccatcttttatattattattggcgtcagcttttatagaaacaggggcaggaacaggttgaacagtttatccgcctttaagt
>ArKOI046861 merged_sample={ 'connectivity_191':1866,'connectivity_206':626 }
aatattatatttatggtttggttttttagcaggattgataggaaccttatttagtttaattataagaatagaattggcttatcctggagttcaaattttagaaggctcttgacaattttataatgtagtagtaacagcacatgcttttattatgatattttttatggtaatgccaacaatgataggtggttttggtaattgtttcgtacctttattaattggtgctcctgatatggctttcccacgattaaatgctttgagcttttgattattaccaccttcttttattttattattatgttctgcttttattgaaacaggagctggtacaggttgaacagtttatcctccattaagt
>ArKOI058453 merged_sample={ 'ecosystem_20':226 }
tattttatatttattatttggatttatagcaggaataataggaacattatttagtataattataagagttgagttagcttatccaggggtacaaatattaggaggggattgacaattttataatgtagtagttacagctcatgcgtttataatgattttttttatggttatgcccagtatgataggtggttttggtaattgttttgtacctttattaataggagcaccagatatggcatttcctagattaaatgcattaagtttttgattattacctccatcttttatattattattatgttcagcatttatagaaactggagcaggtactggttgaacagtttatcctccattaagt
>ArKOI060586 merged_sample={ 'ecosystem_29':5 }
tattttatatttattatttgggtttatagcaggtataataggaacaatttttagtattattataagagtggaattagcatatccaggttctcaaattttagctggaaattgacaattttacaacgtgatagtaacagcgcatgcttttattatgatattttttatggttatgcctacaatgataggtggttttggtaattgttttgtacctttattaataggtgcgcctgatatggcatttcctcgtttaaatgcattaagtttttgattattacctccttcttttattttattattaggatctgcttttattgaaacaggagcaggtactggttgaacagtttacccacctctaagt
>ArKOI057580 merged_sample={ 'ecosystem_15':4 }
tattttatatttattatttggttttattgcaggtattataggtactctttttagtattataataagagtagagttagcttaccctggtgtacaaatattagaaggtaattgacaattttataatgtagttgtgacagctcatgcttttattatgatattctttatggtaatgcctacaatgataggtggttttgggaattgttttgtgcctttattaataggtgcaccagatatggcgtttcctagattaaatgcattaagtttttgattattacctccttcgtttatattacttctaggttctgctttcatagaaacaggggcaggtacaggttgaactgtatatccacctttaagt
>ArKOI060055 merged_sample={ 'ecosystem_26':312 }
tattttgtatttattatttggttttatagctggtattataggtactttatttagtattataataagagtagaattggcgtatcctggtgtacaaattttagaagggattgacagttctataatgtagttgtaacggctcatgcttttattatgatattttttatggtaatgccaacaatgatttgtggtttcggtaattgttttgtgcctttattaataggagctccagatatggcgtttcctagattaaatgcattaagtttttgattattaccaccatcattagttttattacttggatcagcctttattgaaactggtgctggtacgggatgaactgtatatccacctttaagt
>ArKOI001702 merged_sample={ 'geography_43':22 }
tatactttatcttgtttttggattaatagcaggtataataggtacattattttctataataataagaatagaattagcatatccaggagctcaaatattaggtgggaattgacaattttataatgtaatagtaacggcgcatgcttttattatgattttttttatggtaatgcctacaatgattggtggttttgggattgttttgtaccacttttaataggagcgccagatatggcgtttccaagattaaatgctttaagtttttgattattaccacctgcatttatattattattaggctctgcatttatagaaacaggagcaggtactggttggactgtatatccaccattaagt
>ArKOI056308 merged_sample={ 'ecosystem_11':5 }
tattttgtatttattatttggttttatagccggtattataggtactttatttagtattataataagaatagaactagcatatccaggatctcaaactttagctggaaatcgacaattttataacgtaatagtaacagcacatgcttttattatgatattttttatggttatgcctacaatgataggtggtttcggtattgttttgtaccattactaataggagcacctgatatggcgtttcctcgtttaaatgcattaagtttttgattattaccaccttcttttatcttattattaggatctgcttttattgaaacaggtgcaggtactggatgaacagtatatcctcctttaagt
>ArKOI062780 merged_sample={ 'ecosystem_54':180,'ecosystem_55':245 }
tattttatatctattatttggctttatagctggtattgttggtactgtattcagtattataatacgtatagaattagcttaccctggggttcaaatattaggagggaattgacaattctataatgtagtagttacggcacatgcttttattatgatattttttatggtaatgccagctatgataggtggttttggtaattgttttgtgcctttattaataggagcacctgatatggcgtttcctagattaaatgcattaagtttttggttattaccaccttcctttattttattattgggatctgcttttattgaaacaggtgcaggtacaggttgaacagtatatccacctttaagt
>ArKOI004046 merged_sample={ 'geography_131':9 }
aaccttatatttaatttttggatttattgctgggttaataggtacacttttttctgtaatgatacgtttagaattggcatgaccaggaagccaaatatttaatgatgattatcaatattataatgtaattgttacggcgcatgcatttgtaatgatcttttttatggtcatgccagcaatgataggtggttttggtaattgaatggtacctttattaataggagcgccagatatggcttttcctagattaaataatctaagtttctgattattacctccttctttttttttattacttttatctagcatgattgaagttggtgcaggtacaggttggaccgtatatcccccattatca
>ArKOI036546 merged_sample={ 'connectivity_79':2 }
tactttatatttaatatttgctcttatcgctggccttattggtactttattttctattatcatccgcctcgaattagcattccccggtgatcaaatattaaatggtaactaccaattttataatgttattgtaacagcacatgcttttgttatgattttttttatggttatgcctgctatgattggtggttttggtattgctttgttcctttattaattggagcacctgatatggcttttcctagattaaatgctttaagtttttgattattgccaccttcttttgtattattattaggttcagcttttattgaaacaggagctggtacaggttgaactgtatatccccctttaagt
>ArKOI066391 merged_sample={ 'ecosystem_71':101 }
aactttatatttaatttttgggctaatagcagggctaataggaacttttttttcaattttaataagaatagaattagcttatccaggtaatcaaattttaaatggtaattttcaattttataatgtaattattacagcgcatgcgtttataatgattttttttatggtaatgcctacaatgataggaggatttggaaattgattcgtacctttaatgataggagctccagatatggctttcccaagattaaataatttaagtttctgattattacctccagctttatttttattattaagttcaagtttaatagaaacaggagcaggaacaggtagaacagtgtatccaccattaagc
>ArKOI044093 merged_sample={ 'connectivity_159':277 }
gagtttatatttattatttggatttatagcaggaataataggaacaatttttagtataattataagagtagaattagcctaccccggagttcaaatattagaagggaattgacaattctataatgtagtagtaacagctcatgcatttataatgatattttttatggtaatgccaagtatgataggaggttttggtaattgttttgtacctttattaataggggctccagatatggcatttccaagattaaatgcactgagcttttggttgttgccaccttcttttatattattattgtgttcagcatttatagaaacaggtgcaggtacaggttgaacagtatatccacctttaagt
>ArKOI036156 merged_sample={ 'connectivity_79':16 }
taccttatatttcttatttggagtctgaacagccacagtaggcacttcatttagtatattaatacgtatagaattagcttatccaggagtacaaatattaaatggtaattgacaattttataatgttattgtaacagcacatgcttttgttatgattttttttatggttatgcctgctatgattggtggttttggtattgctttgttcctttattaattggagcacctgatatggcttttcctagattaaatgctttaagtttttgattattgccaccttcttttgtattattattaggttcagcttttattgaaacaggagctggtacaggttgaactgtatatccccctttaagt
>ArKOI045289 merged_sample={ 'connectivity_185':755 }
aatattatatcttttatttgggtttatcgcaggcgtagttggtactttatttagtattttaattagaattgaattagcttatcctggagtacaaattttaaatggtattgacaattttataatgtaattgtaacagcgcatgcttttataatgatattttttatggtaatgccagcaatgattggtggttttggtatcgttttgtaccattattattaggtgcaccagatatggcttttcctagattaaatgctttaagtttttgattattaccaccatcttttatattattattggcgtcagcttttatagaaacaggagcaggaacaggttgaacagtttatccacctttaagt
>ArKOI056771 merged_sample={ 'ecosystem_13':410 }
aatattatatttaatatttggatttatagcaggaataataggaacaatatttagtataattataagagtagaattagcatatccaggaattcaaatattagaagggaattgacaattttataatgtagtagtaacggcgcatgcatttataatgatattttttatggtaatgccaagtatgataggaggatttggtaattgttttgtacctttattaataggagctcctgatatggcatttccaagattaaatgcactaagtttttgattattaccaccatcttttatattattattatgttctgcatttatagaagcaggagcagggactggttgaacagtatatcctcctttaagt
>ArKOI053031 merged_sample={ 'ecosystem_6':363 }
cactttatatttaatttttgggttaattgctggagttttaggtacatttttttctatattaattagaatagaattagcttatccagggaaccagattttatctggaaattttcaattttataatgttattgtaacagcgcatgcatttataatgattttttttatggtaatgcctacaatgattggaggatttggaaattgatttgttcctttaatgataggggctccggatatggcattcccacgtttaaataatttaagtttttgattattaccgccggcgttatttttattattaacatcaagtttaattgaaactggagcaggtactggttgaacagtatatcctcctttaagt
>ArKOI043289 merged_sample={ 'connectivity_133':9 }
gacattatatttgatttttggaggattttccgctatgttaggtacagttctttcaatactaataagagtagaattggcatacccaggagtacaaatattagaagggaattgacaattttataatgtagtagtaacagcgcacgcatttataatgatattttttatggtaatgcctagtatgataggaggatttggtaattgttttgtacctttattaataggtgcaccagatatggcctttccaagattaaatgcattaagtttttgattattgccaccatcttttatattattattatgctctgcatttatagaaacaggagcaggaacaggttgaacagtatatcctccattaagt
>ArKOI027547 merged_sample={ 'connectivity_24':16 }
tactttatatttattatttggtgcttttgccggcataattggttctactttatctataataataagaatagaactagcatatcctggagctcaaattcttggaggtaattgacaattctataatgtaatagtaacagcacatgcttttattatgattttttttatggttatgcctacaatgataggaggatttggtaattgttttgtaccattattaataggtgcaccagatatggcttttccgcgtttaaatgcattaagcttttgattattaccaccttcatttatattattattaggatctgcttttatagagacaggtgcaggtactggatgaactgtatatccaccattaagt
>ArKOI032995 merged_sample={ 'connectivity_67':6 }
tacattatacctttgatttgcttttatagcaggattaataggtactttatttagtattataataagagtagaattggcgtatcctggtgtacaaattctagaaggaattgacaattctataatgtagttgtaacggctcatgcttttattatgatattttttatggtaatgcctacaatgattggtggtttcggtaattgttttgtacctttgttaataggggccccagatatggcgtttcctagattaaatgcattaagtttttgactattaccaccttcattagttttattattaggatcagcttttattgaaactggtgcaggtactgggtgaactgtatacccgcctttaagt
>ArKOI012545 merged_sample={ 'salinity_89':11 }
tattttatacttaatatttggattagtagcaggtattataggcactattttttcaataataataagaattgaattagcttatcctggagagcaaatattatatggtaattgacaattttacaatgtaatagtaacagcacatgcatttattatgattttttttatggtaatgccagctatgattggtgggtttggtaattgttttgtgccattattaataggagctcctgatatggcgtttcctagattaaatgctttaagtttttgattgttacctccatcatttatattattattatgttcagcatttattgaaacaggtgcaggtactggttgaacagtttatccacccttaagt
>ArKOI022831 merged_sample={ 'connectivity_9':2 }
tacattatatttatgatttggatttatagcaggattaataggaacaatattttcaatattaattagattagaattagcatttcctacagatcaaatattagaaggtaattgacaattttatagtgtagtggtaactgcccatgcttttataatgatattttttatggtaatgcctagtatgataggtggttttggtaattgttttgtacctttattaataggtgcacccgatatggcatttcctagattaaatgcattaagtttttgattattaccaccttcatttatacttttattatgttcagcgtttattgaaacaggagcaggtacaggttgaacagtatatcctccattaagt
>ArKOI057151 merged_sample={ 'ecosystem_14':524 }
tattttatacttaatttttggattaatagcaggtattataggtactttattttctataataataagaatagaattagcatatccaggttctcaaattttagctgggaattgacaattttacaacgtaatagtaacagcgcatgcttttattatgatattttttatggttatgcctacaatgataggtggttttggtaattgttttgtacctttattaataggtgcgcctgatatggcatttcctcgtttaaatgcattaagtttttgattattacctccttcttttattttattattaggatctgcttttattgaaacaggagcaggtactggttgaacagtttacccacctctaagt
>ArKOI058327 merged_sample={ 'ecosystem_19':4 }
tattttgtatttattatttggtttcatagcaggtataattggtactctatttagtattataataagagtagaattggcttatcctggtgtacaaattttagaaggtattgacaattttataatgtagttgtaacggcccatgcttttattatgatattttttatggtcatgcctactatgataggtggatttggtaattgttttgcgcctttattaattggggctccagatatggctttcccaagattaaatgcattaagtttttgattattaccaccatcattagtattattattaggatcagcttttattgagactggtgcaggtactggatgaacggtatatccgcctttaagt
>ArKOI064797 merged_sample={ 'ecosystem_59':12 }
tactttatatttgatatttgctttaattgctggtattataggtactatttttagtattattattagagtttaattggcttatcctggagtacaaattttggatggtaattgacaatcttataatgtagttgtaacagcgcatgcttttataatgattttttttatggttatgccaactatgatagggggttttggtaattgctttgtacctttattaataggagcacctgatatggcttttcccagattaaatgctttaagtttttgattattaccaccttcttttattttattattgggatctgcttttattgaaactggtgcagggacaggttgaactgtgtatcctcctttaagt
>ArKOI025288 merged_sample={ 'connectivity_18':198 }
tatattatatttattatttggatttatagcaggtataataggaactatatttagtattattataagagttgaattagcatatccaggaatacaaatattagatgggaattgacaattttataatgtagtagtgactgcacatgcttttataatgatattttttatggtaatgcctagtatgataggaggttttggtaattgttttgtacctttattaattggagcacctgatatggcatttcctagattaaatgcattaagtttctgattattacctccatcttttatcttattattatgttcagcttttatagaagcaggagctggtacaggttgaacagtttatcctcctttaagt
>ArKOI053618 merged_sample={ 'ecosystem_7':65 }
tattttatatttattatttggttttatagcaggtattataggtactctttttagtattataataagagtggagttagcttatcctggggtacaaatattagaaggtaattgacaattttataatgtagttgtgacagcgcatgcttttattatgatattttttatggtgatgcctacaatgataggtggttttggtaattggtttgtacctttattaataggtgcaccagatatggcgtttccaagattaaatgcattaagtttttgattattacctccgtcattaatattattgcttggatccgcgtttattgaaacaggtgctggtacaggttgaactgtatatccacctttaagt
>ArKOI059077 merged_sample={ 'ecosystem_22':74 }
tatactttatcttgtttttggattaatagcaggtataattggtacattattttctataataataagaatagaattagcatatccaggagctcaaatattaggtggaaattgacaattttataatgtaatagtaacggcacatgcttttattatgattttttttatggtaatgcctacaatgattggtggttttgggattgttctgtaccacttttaataggagcgccagatatggcgtttccaagattaaatgctttaagtttttgattgttaccacctgcatttatattattattaggctctgcatttatagaaacaggagcaggtactggttgaacggtatatccaccattaagt
>ArKOI033705 merged_sample={ 'connectivity_71':7 }
ttcactttatttaatttttggtattattgcgggtattattggaacaattttttcagttttaattagaattgaattagcttttccaggcaatcaaatatttgatggagatcatcaattttataatgtaattgtaacagcgcatgcttttataatgatattttttatggtaatgccagcaatgattggtggttttggtattgttttgtaccattattattaggtgcaccagatatggcttttcctagattaaatgctttaagtttttgattattaccaccatcttttatattattattggcgtcagcttttatagaaacaggggcaggaacaggttgaacagtttatccgcctttaagt
>ArKOI000645 merged_sample={ 'geography_39':33,'cloning_10':1 }
aattttatatttattatttggttttgtggcaggtattataggtactctttttagtattataataagagtagaattggcttatcctggtgtacaaattttagaaggaattgacaattttataatgtagttgttactgcgcatgcttttattatgatattttttatggtaatgcctacaatgattggtggattcggtattgttttatacctttattaattggggctcctgatatggcttttcctagattaaatgcattgagtttttgattattacctccatcatttgtattattattaggatccgcttttattgaaacaggtgcaggtactggttgaacagtatatccacctttaagt
>ArKOI001295 merged_sample={ 'geography_41':22,'geography_42':30 }
tattttatatttattatttggatttatagcaggaataataggaacattatttagtataattataagagttgagttagcttatcccggggtacaaatattaggaggggattgacaattttataatgtagtagttacagctcatgcgtttataatgattttttttatggttatgcctagtatgataggtggttttggtaattgttttgtacctttattaataggagcaccagatatggcatttcctagattaaatgcattaagtttttgattattacctccatcttttatattattattatgttcggcatttatagaaactggagcaggtactggttgaacagtttatcctccattaagt
>ArKOI025963 merged_sample={ 'connectivity_20':2 }
tactctttatcttatttttggtattctagctggtgttataggtacgacaatgtctatactgattcgaatagaattagcgtatccaggcatccaaattttaaatggtattttcaattttataatgtcatagttacggcacatgcttttataatgattttttttatggttatgccaacaatgataggtggttttggaaattgatttgtacctttaatgattggtgctccagatatggcttttccaaggttgaataatttaagtttttggttgttaccaccttctttttttcttttattaagctcaagtataattgaaacaggagctggtacaggttgaacagtttatccacctttaagt
>ArKOI045989 merged_sample={ 'connectivity_188':148 }
aatcttatatctgatatttggttttatggctgggataataggaactttatttagtattttaatacgtattgaattagcatatccgggtatacaaattttaaatggtaattgacaattttataatgtaatagtaacagcgcatgcttttataatgattttttttatggtaatgccagcaatgataggtgggtttggtaattggtttattcctttattattaggagcaccagatatggcttttcctagattaaatgctttaagtttttggttattaccaccagcttttgtattattactaggatcagcttttattgaaacaggagcaggtactggatgaacagtttatccacctttaagt
>ArKOI015713 merged_sample={ 'salinity_135':6 }
tactttatatttaatttttggggctatagccggatttgtaggtactgcgatgagtgttataattcgtttagaattatctacaccaggtaactcctttttaggtggagattaccattattacaatgtagtagtaacagctcacgcgtttattatgatattttttatggttatgcctgctatgataggaggttttggtaattgttttgtacctttattaattggtgcacctgatatggcatttcctagattaaatgctttaagtttttggttattaccaccttcttttattttattattaggttctgcttttattgaaacaggagcaggtactggttgaacagtatatcctcctttaagt
>ArKOI045512 merged_sample={ 'connectivity_186':241 }
aatattatatcttttatttgggtttatcgcaggcgtagttggtactttatttagtattttaattagaattgaattagcttatcctggagtacaaattttaaatggtattgacaattttataatgtaattgtaacagcgcatgcttttataatggtattttttatggtaatgccagcaatgattggtggttttggtactgttttgtaccattattattaggtgcaccagatatggcttttcctagattaaatgctttaagtttttgattattaccaccatcttttatattattattggcgtcagcttatatagaaacaggggcaggaacaggttgaacagtttatccgcctttaagt
>ArKOI033689 merged_sample={ 'connectivity_71':9 }
tttactttatttatattttggcgcaatcgcaggtatagttggtacacttttttctattttaattagaattgaattagcttatcctggagtacaaattttaaatggtattgacaattttataatgtaattgtaacagcgcatgcttttataatgatattttttatggtaatgccagcaatgattggtggttttggtattgttttgtaccattattattaggtgcaccagatatggcttttcctagattaaatgctttaagtttttgattattaccaccatcttttatattattattggcgtcagcttttatagaaacaggggcaggaacaggttgaacagtttatccgcctttaagt
>ArKOI034827 merged_sample={ 'connectivity_74':2 }
aagtttatatttattatttggttttattgcaggtattataggtactctttttagtattataataagagtggagttggcacagcctggaagtcagtttttagcgggaaattttcaattatataatacaattgtaactgcacatgcggttattatgattttttttatggtgatgcccacaatgataggtggttttggtaattgttttgtgcctttattaataggtgcaccagatatggcgtttcctagattaaatgcattaagtttttgattattgccaccgtcattaatattattacttggatctgcttttattgaaacaggggctggaacaggttgaactgtatatccgcctttaagt
>ArKOI035332 merged_sample={ 'connectivity_76':55 }
tatattatatttaatgtttggttttatggctggtataataggtacattatttagtatattaatacgtatagaattagcgtatccgggcgtgcaaatattaaatggtaattgacaattatataatgtcatagttacagcgcttgcatttgttatgattttttttatggttatgcctgcaatgataggaggttttggtaattgttttgtgcctttattaataggagctccggatatggccttccctagattaaatgcattaagtttttgattattacctcctgcttttgttttattattaggctcagcatttattgaaactggcgcaggtactggatgaactgtttatccccctttaagt
>ArKOI060119 merged_sample={ 'ecosystem_26':28 }
tattttatatttattatttggttttattgcaggtattataggtactctttttagtattataataagagtggagttagcttaccctggtgtacaaatattagaaggtaattgacaattttataatgtagttgtgacagctcatgcttttattatgatattctttatggtaatgcctacaatggtaggtggttttgggaattgttttgtgcctttattaataggtgcaccagatatggcgtttcctagattaaatgcattaagtttttgattattaccaccgtcattaatattattacttggatccgcgtttgttgaaacaggggctggtacaggttgaactgtatatccacctttaagt
>ArKOI010841 merged_sample={ 'salinity_81':1965,'salinity_95':161,'salinity_133':387 }
aattttatatcttttatttggttttatagctggtattataggtactttatttagtattataataagagtagaactagcttatccaggagtacaaatattaaatggtaattgacaattttataatgtagtagttacagcacatgcttttatcatgattttttttatggtaatgcctgcaatgataggaggttttggtaattgttttgtaccattattaataggagcacctgatatggcttttcctagattaaacgcattaagtttttgattattacccccttcttttattttattattaggttctgcttttatagaaacaggtgcaggtacaggttgaactgtatatccacctttaagt
>ArKOI059119 merged_sample={ 'ecosystem_22':14 }
aatattatatcttgtatttgggttaatcgcaggtataattggaactttattttcaataataataagaatagaattagcttacccaggagctcaaattcttgaaggaaattgacaattttataatgtgatagtaacagctcatgcttttattatgatattctttatggttatgcctacaatgataggaggttttggtaattgttttgtaccattattaataggagctccggatatggcttttccgcgtttaaatgcattaagtttttgattattacctccttcgtttattcttttattaggttctgcttttatagaaacgggtgcgggaactgggtgaactgtctatccacctttaagt
>ArKOI059778 merged_sample={ 'ecosystem_25':175 }
gattttatatttattatttggctttacagcaggtataataggaaccttattcagtataattataagaatagaattagcatatccaggaatacaagtattaggaggagattgacaattttataatgtagtagtaactgctcatgcgtttataatgatattttttatggtaatgcccagtatgataggtggatttggtaattgttttgtacctttattaataggtgctccagatatggcatttcctcgtttaaatgcattaagtttttgattattacctccatcttttatattattattatgttcagcatttatagaaacaggagcaggtacaggttgaactgtatatcctccattaagt
>ArKOI052123 merged_sample={ 'ecosystem_3':10,'ecosystem_5':83,'ecosystem_10':15,'ecosystem_14':31 }
tattttgtatttattatttggtttcatagcaggcattataggtactttatttagtatcataataagagtagaattagcttatcctggtgtacaaattttagaagggaattgacaattttataatgtagttgtaactgctcatgcttttattatgatattttttatggtgatgcctacaatgataggtggttttggtaattgttttgtccctttgttaataggagctccagatatggcttttcctagattaaatgcattaagtttttgattattaccaccttcattagtattattattgggctcagcttttatagaaactggagctggtactggatgaacagtgtatccacctttaagt
>ArKOI036294 merged_sample={ 'connectivity_79':5 }
gacgttgtatttaatatttggtttattttcaggattattgggtacttttttttctatattaatacgtatagaattagcttatccaggagtacaaatattaaatggtaattgacaattttataatgttattgtaacagcacatgcttttgttatgattttttttatggttatgcctgctatgattggtggttttggtattgctttgttcctttattaattggagcacctgatatggcttttcctagattaaatgctttaagtttttgattattgccaccttcttttgtattattattaggttcagcttttattgaaacaggagctggtacaggttgaactgtatatccccctttaagt
>ArKOI002800 merged_sample={ 'geography_67':97 }
tattttatatcttgtatttggtttagtagctggtataattggtactttattttctataataataagaatagaattagcctaccctggtactcaaatactaggtggtaattgacaattttataatgtatagtaactgcacatgcttttattatgatattttttatggttatgcctactatgattggtggctttggtaattgttttgtacctttattaattggagcgcctgatatggctttcccgcgtttaaatgctttgagtttttgattattaccaccttcgtttatactattattaggttccgcttttattgaaacaggtgcaggtacaggttgaactgtatatccacctttaagt
>ArKOI063346 merged_sample={ 'ecosystem_55':2 }
tactttatatttactatttggatttatagctggtattgtagggactttatttagtattattattagaattgaattagcttatcctggtgtacaaattttagaaggtaattgacaattttataatgttgtagtaacggcgcatgcttttgttatgattttttttatggtaatgcctacaatgattggaggatttggaaattgatttgttcctttaatgataggggctccggatatggcattcccacgtttaaataatttaagtttttgattattaccgccggcgttatttttattattaacatcaagtttaattgaaactggagcaggtactggttgaacagtatatcctcctttaagt
>ArKOI033800 merged_sample={ 'connectivity_71':3 }
aacattgtatctttttttggagctgtagcgggggttattggaacaatgttatccgttttaatccgttttgaattagcttatcccggagtacaaattttaaatggtattgacaattttataatgtaattgtaacagcgcatgcttttataatgatattttttatggtaatgccagcaatgattggtggttttggtattgttttgtaccattattattaggtgcaccagatatggcttttcctagattaaatgctttaagtttttgattattaccaccatcttttatattattattggcgtcagcttttatagaaacaggggcaggaacaggttgaacagtttatccgcctttaagt
>ArKOI003915 merged_sample={ 'geography_126':24 }
aatactttaccttatttttgggttaatagcaggtataataggaacattattttctataataataagaatagaattagcatacccaggatcacaaattcttggtggtaattgacaattttataatgtaattgtaacagcacatgcttttataatgatattctttatggttatgcctacaatgattggtggttttggtaattgttttgtaccattacttataggagcacctgatatggcttttccacgtctaaatgcattaagttcctgattattacccccatcattcatattattattaggatccgcattcatagaaacaggtgctggaactggttgaactgtttacccaccattaagt
>ArKOI044660 merged_sample={ 'connectivity_183':7 }
tatattatatttattatttggttttatggcaggaataataggaactatgtttagcattttaatacgtatagagttagcatatcctggtgttcaaatattaaatggaaattgacagttttataatgttattgttacagcgcatgcatttgttacgattttttttatggttatgcctgcaatgataggaggttttggtaattgttttgtgcctttattaataggagctccggatatggccttccctagattaaatgcattaagtttttgattattacctcctgcttttgttttattattaggctcagcatttattgaaactggcgcaggtactggatgaactgtttatccccctttaagt
>ArKOI060097 merged_sample={ 'ecosystem_26':89 }
tattttgtatttattatttggttttatagctggtattataggtactttatttagtattataataagagtagaattggcgtatcctggtgtacaaattttagaagggattgacagttctataatgtagttgtaacggctcatgcttttattatgatattttttatggtaatgccaacaatgattggtggtttcggtaattgttttgtgcctttattaataggagctccagatatggcgtttcctagattaaatgcattaagtttttgattattaccaccatcattagttttattacttggatcagcccctattgaaactggtgctggtacgggatgaactgtatatccacctttaagt
>ArKOI000241 merged_sample={ 'geography_16':8 }
gtctttatatcttatttttggtttaattgctggtttgataggcacttttttttcaattttaataagaatagaactagcatatccaggtatccaaattttaaatggtattttcaattttacaatgtcatagttacggcacatgcttttataatgattttttttatggttatgccaacaatgataggaggttttggaaattgatttatacctttaatgatcggtgctccagatatggcttttccaagattgaataatttgagtttttgattattaccaccttctttttttcttttattaagttcaagtataattggaacaggagctggtactggttgaacagtttatccgcctttaagt
>ArKOI054802 merged_sample={ 'ecosystem_9':517 }
tactttatatttaatttttgggttaatagctggcgtcattggcacattattttcaattttaataagggtagaattagcatatccgggtgagcaaattttatcaggtaatcatcaattttacaatgtaatgttacggcacatgcttttattatgattttttttatggttatgccagctatgattggtggctttggtaattgatttgtgccattacttataggtgctccagatatggcatttcctcgataaataatttgagttcttggcttttacaccatcttttttattattactaatgtccagttttgttgagacgggtgccggtactggatgaactgtttatccgcctttgagt
>ArKOI022504 merged_sample={ 'connectivity_8':2 }
aagtttatatttaatgtttggggttattggtggggttattggaactgtgcatctgttttaatccgtattgaattagcttatcctggagtacaaattttaaatggtattgacaattttataatgtaattgtaacagcgcatgcttttataatgatattttttatggtaatgccagcaatgattggtggttttggtattgttttgtaccattattattaggtgcaccagatatggcttttcctagattaaatgctttaagtttttgattattaccaccatcttttatattattattggcgtcagcttttatagaaacaggggcaggaacaggttgaacagtttatccgcctttaagt
>ArKOI039153 merged_sample={ 'connectivity_110':578 }
tattttatatttatgattcgggtttattgctggtttgatagggtctttatttagtattataataagggtagagcttgcttatcctggagtgcaaattttagaaggctcttggcaattctataatgtagtagtaacagcccatgcttttattatgatattttttatggtaatgcccactatgatagggggttttggtaattgctttgtacctttattgattggtgctcctgatatggcctttccacgtttaaatgctttgagcttttgattattaccaccttcttttatattattattgtgttctgcttttattgaaacaggagcaggtacaggttgaacagtttatcccccattaagt
>ArKOI001077 merged_sample={ 'geography_40':19 }
aatactatatctattatttggctttatagcaggtattataggtactttatttagtattataataggagtagagttggcttatcctggtgtccaaatattagaaggtattgacaattttataatgtagttgttacagcgcatgcctttattatgatattctttatggtgatgcctacaatgattggaggattcggtattgttttgtacctttattaataggtgcaccagatatggcatttccaagacttaatgcattaagtttttggttattaccgccatcatttgtattattattaggatctgcatttattgaaacaggagcaggtactggttgaacagtgtatccacctttaagt
>ArKOI055589 merged_sample={ 'ecosystem_10':214 }
tattttgtatttattatttggttttatagcaggtataataggtactttgtttagtattataataagagttgaattagcttatcctggagtacaaattttggagggtattgacaattttataatgtagttgtaacggcacatgcttttattatgatattctttatggttatgccgacaatgataggtggatttggtaattgtttcgtgcctttatcaataggagccccagatatggcttttcctagattaaatgccttgagtttttgattactaccaccatcattagttttattattaggatcagcttttattgaaacaggtgcaggtactggatgaactgtgtaccctccattaagt
>ArKOI049689 merged_sample={ 'connectivity_204':4 }
aagtttatatttaatttttagtatagctgcaggtgtaatagggacatgaatgtcaataattataagagttgagttagcctatccaggggtacaaatattaggaggggattgacaattttataacgtagtagttacggctcatgcgtttataatgatattttttatggttatgcctagtatgataggtggttttggtaattgttttgtacctttattaataggagcaccagatatggcatttcctagattaaatgcattaagtttttgattattacctccatcttttatattattattatgttctgcatttatagaaactggagcaggtactggttggacagtttatcctccattaagt
>ArKOI024596 merged_sample={ 'connectivity_17':77 }
aactatgtatatgatttttggtgcttttagtggtattataggaacaatttttagtataattataagaatggagttagcttatccaggtgtacaaatattagaaggtaattgacaattttataatgtagtggtaactgcccatgcttttataatgatattttttatggtaatgcctagtatgataggtggttttggtaattgttttgtacctttattaataggtgcacccgatatggcatttcctagattaaatgcattaagtttttgattattaccaccttcatttatacttttattatgttcagcgtttattgaaacaggagcaggtacaggttgaacagtatatcctccattaagt
>ArKOI053006 merged_sample={ 'ecosystem_6':611 }
cactttatatttaatttttgggttaattgctggaattttaggtacatttttttctatattaattagaatagaattagcttatccagggaaccagattttatctggaaattttcaattttataatgttattgtaacagcgcacgcatttataatgattttttttatggtaatgcctacaatgattggaggatttggaaattgatttgttcctttaatgataggggctccggatatggcattcccacgtttaaataatttaagtttttgattattaccgccggcgttatttttattattaacatcaagtttaattgaaactggagcaggtactggttgaacagtatatcctcctttaagt
>ArKOI058781 merged_sample={ 'ecosystem_21':39 }
aatattatatcttgtatttgggttaatagcaggtataattggaactttattctcaataataataagaatagaattagcatatcctggggctcaaattcttggaggaaattgacaattttataatgtaatagtaacagctcatgcttttattatgatattttttatggttatgccaacaatgataggaggatttggtaattgttttataccattattaataggagcacctgatatggcctttccacgtttaaatgcattaagtttttgattattaccaccatcatttattttattattaggatctgcttttatagaaacaggtgcaggtactggatgaactgtatatcctccattaagt
>ArKOI060265 merged_sample={ 'ecosystem_27':18 }
tattttatatttgttatttggttttatagcaggtattataggtactttatttagtattataattagagtagaattggcttatcctggagtacaaatattagagggtattgacaattttataatgtagttgttacagcacatgcttttattatgatattctttatggttatgcctacaatgattggtggatttggtaattgttttgtgcctttattaataggggctcctgatatggcttttcctagattaaatgcattaagtttttgattattaccaccgtcattaatattactattagggtctgcttttattgaaacaggtgctggtactggatgaactgtttatccacctttaagt
>ArKOI024305 merged_sample={ 'connectivity_16':51 }
aatcctttatttaatttttggatttttagccggattaataggatctttatttagtataattataagagtcgaattagcctatccaggagtacaaatattagaaggtaattgacaattttataatgtagtagtaactgcgcatgcatttataatgatattttttatggttatgccaagtatgataggtggttttggtaattgttttgtacctttattaataggagctccagatatggcatttccaagattaaatgcattaagcttttgattgttgccaccatcttttatattattattgtgttccgcatttatagaaacaggtgcaggtacaggttgaactgtatatccacctttaagt
>ArKOI044187 merged_sample={ 'connectivity_159':3 }
aacactatattttatttttggaacattttctggtgttgtaggaaccattttatcattgcttataagagtcgaattagcctatccaggagtacaaatattagaaggtaattgacaattttataatgtagtagtaactgcgcatgcatttataatgatactttttatggttatgccaagtatgataggtggttttggtaattgttttgtacctttattaataggtgctccagatatggcatttccaagattaaatgcattaagcttttgattgttgccaccatcttttatattattattgtgttccgcatttatagaaacaggtgcaggtacaggttgaactgtatatccacctttaagt
>ArKOI015648 merged_sample={ 'salinity_135':405 }
tattttatatcttttatttggctttattgctggtattataggtactttatttagtattataataagagtagaattagcgtatccaggagttcaaatttcagacggtaattgacaattttataatgtggttgtaacagcacatgcttttattatgatattttttatggttatgcctgctatgataggaggttttggtaattgttttgtacctttattaattggtgcacctgatatggcatttcctagattaaatgctttaagtttttggttattaccaccttcttttattttattattaggttctgcttttattgaaacaggagcaggtactggttgaacagtatatcctcctttaagt
>ArKOI057237 merged_sample={ 'ecosystem_14':108 }
tattttatacttaatttttggattaatagcaggtattataggtactttattttctataataataagaatagaattagcatatccaggttctcaaattttagctggaaattgacaattttacaacgtaatagtaacagcgcatgcttttattatgatattttttatggttatgcctacaatgataggtggttttggtaattgttttgtacctctattaataggtgcgcctgatatggcatttcctcgtttaaatgcattaagtttttgattattacctccttcttttgttttattattaggatctgcttttattgaaacaggagcaggtactggttgaacagtctacccacctctaagt
>ArKOI057331 merged_sample={ 'ecosystem_14':6 }
tattttatatctattatttggctttatagctggtattgttggtactgtattcagtattataatacgtatagagttagcttaccctggggttcaaatattagaagggaattgacaattctataatgtagtagttacggcacatgcttttattatgatattttttatggtaatgccagctatgataggtggttttggtaattgttttgtgcctttattaataggagcacctgatatggcgtttcctagattaaatgcattaagtttttggttattaccaccttcctttattttattattgggatctgcttttattgaaacaggtgcaggtacaggttgaacagtatatccacctttaagt
>ArKOI043836 merged_sample={ 'connectivity_157':2 }
aactttatatctttgttttgccttcattgcaggattatttggaacaatattttcaatattaattagaatagaattagcttacccaggtgatcaaatttttcaaggtaattatcaattttataatgttgtagtaacagcacatgcctttattacgatattttttatggttatgcctacaatgataggtggttttggtaattgttttgtaccattactaataggagcacctgatatggcgtttcctcgtttaaatgcattaagtttttgattattaccaccttcttttatcttattattaggatctgcttttattgaaacaggtgcaggtactggatgaacagtatatcctcctttaagt
>ArKOI053450 merged_sample={ 'ecosystem_7':472 }
tattttatatttattatttggttttatagcaggtattataggtactctttttagtattataataagagtggagttagcttatcctggggtacaaatattagaaggtaattgacaattttataatgtagttgtgacagcgcatgctcttattatgatattttttatggtgatgcctacaatgataggtggttttggtaattgttttgtacctttattaataggtgcaccagatatggcgtttccaagattaaatgcattaagtttttgattattacctccgtcattaatattattgcttggatccgcgtttattgaaacaggtgctggtacaggttgaactgtatatccacctttaagt
>ArKOI068118 merged_sample={ 'ecosystem_79':5 }
tattttgtatttattattaggatttatagcaggaataataggaacattatttagtataattataagagttgagttagcctatccaggggtacaaatattaggaggtaattgacaattttataatgtaatagtaacagctcatgctttcattatgatattttttatggttatgcctacaatgataggaggttttggtaattgttttgtaccattattaataggagcacctgatatggcatttccacgtttaaatgctttaagtttttgattattaccgccatcatttattttattattaggatctgcttttatagaaacaggagcaggtactggatgaactgtatatccacctctaagt
>ArKOI021578 merged_sample={ 'connectivity_6':249 }
aatattatatttaatatttggatttatagcaggtattataggaactatttttagtattattataagagtcgaattagcctatccaggagtacaaatattagaaggtaattgacaattttataatgtagtagtaactgcgcatgcatttataatgatattttttatggttatggcaagtatgataggtggttttggtaattgttttgtacctttattaataggagctccagatatggcatttccaagattaaatgcattaagcttttgattgttgccaccatcttttatattattattgtgttccgcatttatagaaacaggtgcaggtacaggttgaactgtatatccacctttaagt
>ArKOI046429 merged_sample={ 'connectivity_189':11 }
tacgctttatttattattcgcagcgttttcaggagttcttggtacttgtttttcgatattaatacgtatagaattagcttatcctggagtgcaaatattaaatggtaattggcaattttataatgttatagttacagctcatgcttttgttatgattttctttatggtaatgcctgcaatgataggaggttttggaaattgttttgttcctttattaataggagctccagatatggcttttcctagattaaatgcattaagtttttgattattacctccagcttttatattattattagcttctgcttttattgaaacaggagcaggtacaggatggacagtttatccaccattaagt
>ArKOI050284 merged_sample={ 'connectivity_207':247 }
tatattatatttaatgtttggttttatggctggtataataggtacattatttagtatattaatacgtatagaattagcgtatccgggcgtgcaaatattaaatggtaattgacaattttataatgtcatagttacagcgcatgcatttgttatgattttttttatggttatgcctgcaatgataggaggttttggtaattgttttgtgcctttattaataggagctccggatatggccttccctagattaaatgcattaagtttttgattattacctcctgcctttgttttattgttaggctcagcatttattgaaactggcgcaggtactggatgaactgtttatccccctttaagt
>ArKOI030087 merged_sample={ 'connectivity_55':3 }
aacattgtatattatatacggagcattagctggaattgtgggaagtttattttcaatttttattagaattgaattagcatatccaggaacacaattttttgcaggtgattatcaattttataatgttattattacagctcatggtttaataatgatattttttatggtaatgccagcaatgattggtggttttggtattgttttgtaccattattattaggtgcaccagatatggcttttcctagattaaatgctttaagtttttgattattgccaccatcttttatattattattggcatcagcttttatagaaacaggggcaggaacaggttgaacagtttatccacctttaagt
>ArKOI039856 merged_sample={ 'connectivity_113':1399 }
tattttatatttattatttggttttattgcaggtattataggtactcctttcagtattataataagagttgagttggcttaccctggggtacaaatattagaaggtaattgacaattttataatgtaattgttacagcgcatgcttttattatgatattttttatggttatgcctacaatgataggtggttttggtaattgttttgtgcctttattaataggtgcaccagatatggcgtttcctagattaaatgcattaagtttttgattactacctccatcattaatattattgcttggatcagcgttcattgaaacaggtgctggtacaggttgaactgtatatccacctttaagt
>ArKOI061899 merged_sample={ 'ecosystem_51':350 }
aatattatatctgttatttggatttatatcgggtataataggtacaatatttagtatattaattagagttgaattagcatatccaggggtacaaatattagacggtaattgacaattttataatgttatagtaacagcacatgcttttattatgatattttttatggttatgccagcaatgattggtggctttggtaattgttttgtaccattattaataggagctccagatatggcatttccaagattaaatgcattaagtttctggttattacctccatctttaattctattattaggttcagcttttattgaaacaggtgcaggtactggttgaactgtatatccaccgttaagt
>ArKOI033235 merged_sample={ 'connectivity_69':9 }
tactttatatttaatttttggtttaattgctggtggagctagaactacattatctgttttaattagaattgaattagcttatcctggagtacaaattttaaatggtattgacaattttataatgtaattgtaacagcgcatgcttttataatgatattttttatggtaatgccagcaatgattggtggttttggtattgttttgtaccattattattaggtgcaccagatatggcttttcctagattaaatgctttaagtttttgattattaccaccatcttttatattattattggcgtcagcttttatagaaacaggggcaggaacaggttgaacagtttatccgcctttaagt
>ArKOI045057 merged_sample={ 'connectivity_184':2,'connectivity_186':3 }
aattttatatttattatttggttttattgcagggattatagggacattatttagtataattataagagtagagttagcatatcctggaatacaaatattaggaggggactgacaattttataatgtagtagtaacagctcatgcttttataatgatattttttatggttatgcctagtatgataggtggttttggtaattgttttgtacctttattaataggagcaccagatatggcatttcctagattaaatgcattaagtttttgattattacctccatcttttatattattattatgttctgcatttatagaaactggagcaggtactggttggacagtttatcctccattaagt
>ArKOI031064 merged_sample={ 'connectivity_58':7 }
tatactttatcttgtttttggattaatagcaggtataataggtacattattttctataataatacgtattgaattagcatatccaggtgtacaaattttaaatggtaattgacaattctataatgttattgtaacagcacatgcttttataatgattttttttatggtaatgccagcaatgataggtggttttggtaattgttttattcctttattattaggagcaccagatatggcttttcctagattgaatgctttaagcttttggttattaccaccagcttttgtattattgttaggatcagcttttatagaaacaggagcaggtactgggtgaactgtttatccacctttaagt
>ArKOI043423 merged_sample={ 'connectivity_134':42 }
aattttatatttaatatttgggtttatagcaggattaataggaacaatatttagtataattataagagttgaattagcttatccaggtatacaaatattagaaggtaatcgacaattttataatgttgttgtaaccgctcatgcatttataatgatattttttatggttatgcctagtatgataggaggttttggtaattgttttgttcctttattaataggagcacctgatatggcatttcctagattaaatgcattaagtttttgattattacctccttcatttatattattattatgttcagcatttatagaatcaggtgcaggtacaggttgaacagtatatccaccattaagt
>ArKOI066812 merged_sample={ 'ecosystem_73':112 }
aatactttatttattattcggatttatagcaggtataataggaactatatttagtataataataagagtagaattagcctatcctggagttcaaatattaggaggggattgacaattttataatgtagtagttacagctcatgcatttataatgatattttttatggtgatgccaagtatgataggtggttttggtaattgttttgtacctttattaataggagcaccagatatggcatttcctagattaaatgctttaagtttttgattattaccaccatcttttatattattattatgttcagcatttatagaaacaggtgcaggaactggttgaacagtttatccaccattaagt
>ArKOI026145 merged_sample={ 'connectivity_21':39 }
aacattatatctttgatttgcttttatagctggacttttcggaacattattttctatattaatacgtatagaattagcgtatccgggcgtgcaaatattaaatggtaattgacaattttataatgtcatagttacagcgcatgcatttgttatgattttttttatggttatgcctgcaatgataggaggttttggtaattgttttgtgcctttattaataggagctccggatatggccttccctagattaaatgcattaagtttttgattattacctcctgcttttgttttattattaggctcagcatttattgaaactggcgcaggtactggatgaactgtttatccccctttaagt
>ArKOI019720 merged_sample={ 'connectivity_1':23 }
tacattatatttaatatttgctcttgttgctggtattattggaacatttttttctattattatacgtttagaattagcttttccgggtgatcaaatattaaacggtgattgacaattttataatgtaatagttacagctcatgcatttattatgattttttttatggtaatgccagctatgataggtggttttggtaattgttttgtacctttattgataggagcaccagatatggcttttcctagattaaatgcattaagtttctgattactgccaccatcttttatattattattaggttctgcttttatagaaacaggtgcaggtactggatgaactgtatatccaccattaagt
>ArKOI018255 merged_sample={ 'bioindication_22':183,'bioindication_24':366,'bioindication_29':2045,'ecosystem_27':3575 }
tatactttatcttgtttttggattaatagcaggtataataggtacattattttctataataataagaatagaattagcatatccaggagctcaaatattaggtgggaattgacaattttataatgtaatagtaactgcgcatgcttttattatgattttttttatggtaatgcctacaatgattggtggttttgggattgttttgtaccacttttaataggagcgccagatatggcgtttccaagattaaatgctttaagtttttgattattaccacctgcatttatattattattaggctctgcatttatagaaacaggagcaggtactggttgaactgtatatccaccattaagt
>ArKOI050789 merged_sample={ 'bioindication_172':8 }
tattctatatctattatttggctttatagcaggtattgttggtactatttttagtattttaataagagttgaattagcataccctggtgttcaaatattagatggtaattgacaattttataatgttgtagtaacagcgcatgcttttattatgatattctttatggtaatgccagccatgattggtggttttggtaattgctttgtacctttattaataggggcgcctgatatggcatttccaagattaaatgctttaagtttttgattattacccccttcttttatattattattaggttccgcctttattgaaacaggtgcaggtactggttgaactgtatatccacctttaagt
>ArKOI034877 merged_sample={ 'connectivity_75':583 }
tatattatatttaacgtttggttttatggctggtataataggtacattatttagtatattaatacgtatagaattagcgtatccgggcgtgcaaatattaaatggtaattgacaattttataatgtcatagttacagcgcatgcatttgttatgattttttttatggttatgcctgcaatgataggaggttttggtaattgttctgtgcctttattaataggagctccggatatggccttccctagattaaatgcattaagtttttgattattacctcctgcttttgttttattattaggctcagcatttattgaaactggcgcaggtactggatgaactgtatatccccctttaagt
>ArKOI063751 merged_sample={ 'ecosystem_57':861 }
tattttatatttattatttggtttcatagcaggtattataggtactctttttagtattataataagagtggaattggcttatcctggagtacaaatattagaaggtaattgacaattttataatgtagttgtaacaactcatgcttttattatgatattttttatggtaatgcctacaatgataggtggatttggtaattgttttgtgcctttattaataggagctccagatatggctttccctagattaaatgcattaagtttttgattattaccaccatcattaatattattactcggttcagcttttattgaaacaggtgcaggtacaggttgaactgtataccctcctttaagt
>ArKOI002742 merged_sample={ 'geography_64':21 }
aatactttaccttatttttgggttaatagcaggtataataggaacattattttctataataataagaatagaattagcatacccaggatcacaaattcttggtggtaattgacaattttataatgtaattgtaacagcacatgcttttataatgatattctttatggttatgcctacaatgattggtggttttggtaattgttttgtaccattacttataggagcacctgatatggctttcccacgtctaaatgcattaagtttctgattattacccccgtcatttatattattattaggatcagcattcatagaaacaggtgctggaactggttgaactgtttacccaccattaagt
>ArKOI057998 merged_sample={ 'ecosystem_26':8275 }
tattttgtatttattatttggttttatagctggtattataggtactttatttagtattataataagagtagaattggcgtatcctggtgtacaaattttagaagggattgacagttctataatgtagttgtaacggctcatgcttttattatgatattttttatggtaatgccaacaatgattggtggtttcggtaattgttttgtgcctttattaataggagctccagatatggcgtttcctagattaaatgcattaagtttttgattattaccaccatcattagttttattacttggatcagcctttattgaaactggtgctggtacgggatgaactgtatatccacctttaagt
>ArKOI029285 merged_sample={ 'connectivity_53':218 }
aattttatatctattttttggttttatagctggtattataggaactttgtttagtattataataagaatagaattagcatatcctggtattcaattattagaaggtaattgacgattttataatgtagtagtaacagcgcatgcttttattatgatattttttatggttatgccagctatgataggtggttttggaattgttttgttcctttattaataggagcaccagatatggcttttcctagattgaatgctttgagtttttgattattaccaccttcttttatacttttattaagttcagcatttatagaaacaggtgcaggtacaggatgaactgtatatcctcctttaagt
>ArKOI001810 merged_sample={ 'geography_123':1241 }
tattctatatcttgtatttggattagtagcaggtataataggtactttattttcaataataataagaatagaattagcatatccaggatcacaaattcttggaggtaattgacaattttataatgtaatagtaacagcacatgcttttattatgatattttttatggtaatgcctactatgataggtggttttggtaattgttttgtacctttattaattggtgcccccgatatggcatttcctcgtttaaatgcattaagcttttgattattacctccttcttttattttattattaggatctgcttttattgaaacaggggcaggtacaggatgaactgtatatccacctttaagt
>ArKOI063829 merged_sample={ 'ecosystem_57':323 }
tattttatatttattatttgggtttattgctggtattataggtactttatttagtattataataagagtagaattggcctatccaggagttcaaattttagatggtaattgacaattttataatgtagttgtaacagcgcatgcttttattatgatgttttttatggttatgcctgctatgataggaggttttggtaattgttttgtacctttactaattggtgcacctgatatggcatttcctagattaaatgctttaagtttttgattattaccaccttcttttattttattattaggttctgcgtttattgaaacaggtgcaggtacaggttgaacagtatatcctcctttaagt
>ArKOI024825 merged_sample={ 'connectivity_17':6 }
tactttatatcttatatttgggggattttcaggcttattaggtactattatctcggttattatacgaatagaattatcaagtccaggatctcaaattttggattcaaattgacaattttataatgtagtggtaactgcccatgcttttataatgatattttttatggtaatgcctagtatgataggtggttttggtaattgttttgtacctttattaataggtgcacccgatatggcatttcctagattaaatgcattaagtttttgattattaccaccttcatttatacttttattatgttcagcgtttattgaaacaggagcaggtacaggttgaacagtatatcctccattaagt
>ArKOI027830 merged_sample={ 'connectivity_25':523 }
aatattatatcttttatttgggtttatcgcaggcgtagttggtactttatttagtattttaattagaattgaattagcttatcctggagtacaaattttaaatggtattgacaatcttataatgtaattgtaacagcgcatgcttttataatgatattttttatggtaatgccagcaatgattggtggttttggtattgttttgtaccattattattaggtgcaccagatatggcttttcctagattaaatgctttaagtttttgattattaccaccatcttttatattattattggcgtcagcttttatagaaacaggggcaggaacaggttgaacagtttatccgcctttaagt
>ArKOI024237 merged_sample={ 'connectivity_15':3 }
tactttatatttaattttcggtataattgctggtttaatgggaacagtaatgtctattttaattagaatggaattagcttatccgggtaatcaaatattaaatggtaattgacaattttataatgtcatagttacagcgcatgcatttgttatgattttttttatggttatgcctgcaatgataggaggttttggtaattgttttgtgcctttattaataggagctccggatatggccttccctagattaaatgcattaagtttttgattattacctcctgcttttgttttattattaggctcagcatttattgaaactggcgcaggtactggatgaactgtttatccccctttaagt
>ArKOI001017 merged_sample={ 'geography_40':22 }
aatactatatctattatttggctttatagcaggtattataggtactttatttagtattataataagagtagagttggcttatcctggtgtccaaatattagaaggtattgacaattttatagtgtagttgttacagcgcatgcctttattatgatattctttatggtgatgcctacaatgattggaggattcggtattgttttgtacctttattaataggtgcaccagatatggcatttccaagacttaatgcattaagtttttggttattaccgccatcatttgtattattattaggatctgcatttattgaaacaggagcaggtactggttgaacagtgtatccacctttaagt
>ArKOI005361 merged_sample={ 'cave_32':111 }
aatattatatcttttatttggttttgtagcaggagttattggtactttatttagtattttaatacgcatagattagcctacccaggcgtacaaattttaaatggttcttgacaattttacaatgtaattgtaactgcacatgcttttataatgatattttttatggtaatgcccgcaatgattggaggttttggtattgttttgtacctttattattaggtgcaccagatatggcttttcctagattaaatgcattgagtttttgattattacctccatcatttatacttttattagcttcagcttttatagaaactggagcaggtacaggatggactgtatatccacctttaagt
>ArKOI067317 merged_sample={ 'ecosystem_76':833 }
tattttatatttattatttggttttattgcaggaattataggtactctttttagtattataataagagtggagttggcttaccctggagtacagatattagaaggtaattgacaattttataatgtagtagttacagctcatgcttttattatgatattctttatggtaatgcctacaatgataggtggttttggtaattgttttgtgcctttattaataggtgcaccggatatagcgttccctagattaaatgcattaagtttttgattattaccgccgtctttaatattattacttggatcagcgtttattgaaacaggtgctggtacaggttgaactgtatatccacctttaagt
>ArKOI007029 merged_sample={ 'salinity_11':7 }
tatattgtacttattattcggttttatagcaggtattataggtaccttttttagtatcataataagaatagaattagcatatccaggagtgcaaatattggaaggtaattgacaattctataatgtagttgtgacggcgcatgcttttattatgatattctttatggtgatgcctacaatgattggtggatttggtaattgttttgtaccgctattaataggagcaccagatatggcattcccaagattaaatgcattaagtttttgattattaccaccctcattaatattattacttggttctgcatttatagaaacaggtgcaggtacaggatgaactgtatatccacctttaagt
>ArKOI044371 merged_sample={ 'connectivity_160':3 }
tatactatatcttgtatttggcttgatagcaggtattattggtactttattttctataataataagaatagaattagcatatccgggtgctcaaatattagatggtaattgacaattttataatgtaattgtaacagcgcatgcttttataatgatattttttatggtaatgccagcaatgattggtggttttggtattgttttgtaccattattattaggtgcaccagatatggcttttcctagattaaatgctttaagtttttgattattaccaccatcttttatattattattggcgtcagcttttatagaaacaggggcaggaacaggttgaacagtttatccgcctttaagt
>ArKOI066385 merged_sample={ 'ecosystem_71':142 }
aactttatatttaatttttgggctaatagcagggctaataggaacttttttttcaattttaataagaatagaattagcttatccaggtaatcaaattttaaatggtaattttcaattttataatgtaattattacagcgcatgcgtttataatgattttttttatggtaatgcctacaatgataggaggatttggaaattgattcgtacctttaatgataggagctccagataaggctttcccaagattaaataatttaagtttctgattattacctccagctttatttttattattaagttcaagtttaatagaaacaggagcaggaacaggttgaacagtgtatccaccattaagc
>ArKOI043380 merged_sample={ 'connectivity_134':368 }
aatattatatttaatatttggatttatagcaggtgttataggaactatttttagtatcattataagagtcgaattagcctatccaggagtacaaatattagaaggtaattgacaattttataatgtagtagtaactgcgcatgcatttataatgatattttttatggttatgccaagtatgataggtggttttggtaattgttttgtacctttattaataggtgctccagatatggcatttccaagattaaatgcattaagcttttgattgttgccaccatcttttatattattattgtgttccgcatttatagaaacaggtgcaggtacaggttgaactgtatatccacctttaagt
>ArKOI062658 merged_sample={ 'ecosystem_54':346,'ecosystem_55':753,'ecosystem_56':250 }
tattttatatctattatttggctttatagctggtattgttggtactgtattcagtattataatacgtatagaattagcttaccctggggttcaaatattagaagggaattgacaattctataatgtagtagttacggcacatgcttttattatgatattttttatggtaatgccagctatgataggtggttttggtaattgttttgtgcctttattaataggagcacctgatatggcgtctcctagattaaatgcattaagtttttggttattaccaccttcctttattttattattgggatctgcttttattgaaacaggtgcaggtacaggttgaacagtatatccacctttaagt
>ArKOI031111 merged_sample={ 'connectivity_58':3 }
cactctttatattatttttggcgcttttgcaggcattataggtactctgttttctgtgttaatccgtatggaattaacgcatccgggtaatcaaattttaaatggtaattgacaattttataatgtaatagtaacagcgcatgcttttataatgattttttttatggtaatgccagcaatgataggtgggtttggtaattgttttattcctttattattaggagcaccagatatggcttttcctagattaaatgctttaagtttttggttattaccaccagcttttgtattattactaggatcagcttttattgaaacaggagcaggtactggatgaacagtttatccacctttaagt
>ArKOI033697 merged_sample={ 'connectivity_71':8 }
tacattatatttaatatttggagctttagcaggtataataggtactattttttcaataattattagattagaattagtagaccccggttttcaagttttaaatggtattgacaattttataatgtaattgtaacagcgcatgcttttataatgatattttttatggtaatgccagcaatgattggtggttttggtattgttttgtaccattattattaggtgcaccagatatggcttttcctagattaaatgctttaagtttttgattattaccaccatcttttatattattattggcgtcagcttttatagaaacaggggcaggaacaggttgaacagtttatccgcctttaagt
>ArKOI029879 merged_sample={ 'connectivity_54':1 }
tactttatatttaatttttggaggattatccggtgtaataggtactttactttctgttttaattcgtattgaattatcagaaccttgaagtaaattattattgggaaattatcaattttataatgtaattgtaacagcgcatgcttttataatgatattttttatggtaatgccagcaatgattggtggttttggtattgttttgtaccattattattaggtgcaccagatatggcttttcctagattaaatgctttaagtttttgattattaccaccatcttttatattattattggcgtcagcttttatagaaacaggggcaggaacaggttgaacagtttatccgcctttaagt
>ArKOI038522 merged_sample={ 'connectivity_108':87 }
aatattatatcttttatttgggcttatcgcaggcgttgttggtactttatttagtattttaattagaattgaattagcttatcctggagtacaaattttaaatggtatcgacaattttataatgtaattgtcacagcgcatgcttttataatgatattttttatggtaatgccagcaatgattggtggttttggtattgttttgtaccattattattaggtgcaccagatatggcttttcctagattaaatgctttaagtttttgattattaccaccatcttttatattattattggcgtcagcttttatagaaacaggggcaggaacaggttgaacagtttatccgcctttaagt
>ArKOI045943 merged_sample={ 'connectivity_188':679 }
aatcttatatctgatgtttggttttatggctgggatagtaggaactttatttagtattttaatacgtattgaattagcatatccaggtgtacaaattttaaatggtaattgacaattttataatgttattgtaacagcacatgcttttataatgattttttttatggtaatgccagcaatgataggtggttttggtaattgttttattcctttattattaggagcaccagatatggcttttcctagattgaatgctttaagcttttggttattaccatcagcttttgtattattgttaggatcagcttttatagaaacaggagcaggtactgggtgaactgtttatccacctttaagt
>ArKOI033339 merged_sample={ 'connectivity_69':3 }
tacattatacctttgatttgcttttatagcaggattaataggtactttattttcaattttaattagactagagttagcattccctggagatcaaatatttcaaggtaattatcaactttataatgtagttgtgacagcacatgcttttataatgatttttttatggttatgcctgcaatgatgggaggatttggtaattgatttgttcctctaatgttgggagctcctgatatggcttttcctaggttaaataatttaagtttttgactattacctccatcttttatattattattatgttcagcatttatagaaacaggtgcaggtacaggttgaactgtatacccaccattaagc
>ArKOI031866 merged_sample={ 'connectivity_61':731 }
tatactatatttgatatttggattgatagcgggtattattggaactctgttttctataataataagaatagaattagcttatccaggtgcccaaatattggatagtaattgacaattttataatgtaatagtaactgcgcatgcttttattatgatattttttatggttatgcctactatgattggtggtttcggtattgttttgtacctttattaataggagccccagatatggcgtttccacgtttaaatgcattaagtttttgattattaccaccttcttttatattattattgggatcagcttttatagaaacaggagcaggaactggttgaacagtatatccacccttaagt
>ArKOI001030 merged_sample={ 'geography_40':21 }
aatactatatctattatttggctttatagcaggtattataggtactttatttagtattataataagagtagagttggcttatcctggtgtccaaatattagaaggtattgacaattttataatgtagttgttacagcgcatgcctttattatgatattctttatggtgatgcctacaatgattggaggattcggtattgttttgtacctttattaataggtgcaccggatatggcatttccaagacttaatgcattaagtttttggttattaccgccatcatttgtattattattaggatctgcatttattgaaacaggagcaggtactggttgaacagtgtatccacctttaagt
>ArKOI061897 merged_sample={ 'ecosystem_51':373 }
aatattatatctgttatttggatttatatcgggtataataggtacaatatttagtatattaattagagttgaattagcatatccaggggtacaaatattagacggtaattgacaattttataatgttatagtaacagcacatgcttttattatgatattttttatggttatgccagcaatgattggtggttttggtaattgttttgtaccattattaataggagctccagatatggcatttccaagattaaatgcattaagtctctggttattacctccatctttaattctattattaggttcagcttttattgaaacaggtgcaggtactggttgaactgtatatccaccgttaagt
>ArKOI000183 merged_sample={ 'geography_84':850,'geography_85':4564,'bioindication_144':3004,'bioindication_145':5293 }
aatactttatcttatttttggattaatagcaggtataataggaacattattttctataataataagaatagaattagcatatccaggatcacagattcttggtggaaattgacaattttataatgtaattgtaacagcacatgcttttataatgatattttttatggttatgcctacaatgataggaggttttggtaattgttttgtaccactacttataggagcccctgatatggcttttcctcgtttaaacgcattaagtttttgattattacctccttcattcatactactattgggttctgcctttatagaaacaggagcaggtactggttgaactgtatatccaccattaagt
>ArKOI046003 merged_sample={ 'connectivity_188':106 }
aatcttatatctgatgtttggttttatggctgggatagtaggaactttatttagtattttaatacgtattgaattagcatatccaggtgtacaaattttaaatggtaattgacaattttataatgttattgtaacagcacatgcttttataatgattttttttatggtaatgccagcaatgataggtggttttggtaattgttttattcctttattattaggagtaccagacatggcttttcctagattgaatgctttaagcttttggttattaccaccagcttttgtattattgttaggatcagcttttatagaaacaggagcaggtactgggtgaactgtttatccacctttaagt
>ArKOI034373 merged_sample={ 'connectivity_73':148 }
tatattatatttaatgtttggttttatggctggtataataggtacattatttagtatattaatacgtatagaattagcgtatccgggcgtgcatatattaaatggtaattgacaattttataatgtcatagttacagcgcatgcatttgttatgattttttttatggttatgcctgcaatgataggaggttttggtaattgttttgtgcctttattaataggagctccggatatggccttccctagattaaatgcattaagtttttgattattacctcctgcttttgttttattattaggctcagcatttattgaaactggcgcaggtactggatgaactgtttatccccctttaagt
>ArKOI039431 merged_sample={ 'connectivity_110':2 }
aactctatatttatgatttgcttttatagcaggattatttggaacattattctctattttaattagattagaattagctttcccaggtgatcaaatatttcatggaaattatcaattttataatgttgttgtaacagcacatgcttttattatgattttttttatggtaatgcccactatgataggaggttttggtaattgctttgtacctttattgattggtgctcctgatatggcctttccacgtttaaatgctttgagcttttgattattaccaccttcttttatattattattgtgttctgcttttattgaaacaggtgcaggtacgggttgaacagtttatcctccattaagt
>ArKOI001765 merged_sample={ 'geography_43':17 }
tatactttatcttgtttttggattaatagcaggtataataggtacattattttctataataataagaatagaattagcatatccaggagctcaaatattaggtgggaattgacaattttataatgtaatagtaacggcgcatgcttttattatgattttttttatggtaatgcctacaatgattggtggttttgggattgttttgtaccacttttgataggagcgccagatatggcgtttccaagattaaatgctttaagtttttgattattaccacctgcatttatattattattaggctctgcatttatagaaacaggagcaggtactggttgaactgtatatccaccattaagt
>ArKOI067134 merged_sample={ 'ecosystem_75':800 }
aatactatatttattatttggttttatagcaggtattataggtactttatttagtattataataagagtagagttggcttatcctggtgttcaaatattagaaggtattgacaattttataatgtagctgttacagcgcatgcctttattatgatattctttatggtgatgcctacaatgattggaggatttggtattgctttgtacctttattaataggtgcaccagatatggcatttccaagacttaatgcattaagtttttggttattaccgccatcatttgtattattattaggatctgcatttattgaaacaggagcaggtactggttgaacagtgtatccacctttaagt
>ArKOI046135 merged_sample={ 'connectivity_188':4 }
aatcttatctctgatatttggttttatggctgggataataggaactttatttagtattttaatacgtattgaattagcatatccgggtatacaaattttaaatggtaattgacaattttataatgtagtagtaactgcgcatgcatttataatgatattttttatggttatgccaagtatgataggtggttttggtaattgttttgtacctttattaataggagctccagatatggcatttccaagattaaatgcattaagcttttgattgttgccaccatcttttatattattattgtgttccgcatttatagaaacaggtgcaggtacaggttgaactgtatatccacctttaagt
>ArKOI002160 merged_sample={ 'geography_48':29 }
tattttatatttattatttggatttatagcaggaataataggaacattatttagtataattataagagttgagttggcttaccccggggtacaaatattaggaggggattgacaattttataatgtagtagttacagctcatgcgtttataatgattttttttatggttatgcctagtatgataggtggttttggtaattgttttgtacctttattaataggagcaccagatatggcatttcctagattaaatgcattaagtttttgattattacctccatcttttatattattattatgctcagcatttatagaaactggagcaggtactggttgaacagtttatcctccattaagt
>ArKOI021375 merged_sample={ 'connectivity_5':7 }
aatattatatctagtgtttggttttatagcaggaataataggaacaatatttagtataataatacgtatagaactagcatatccaggagaacagctcttacatggtattgacaattttataatgtgatagtaacagcgcatgcttttataatgatattttttatggtaatgccagcaatgattggtggttttggtattgttttgtaccattattattaggtgcaccagatatggcttttcctagattaaatgctttaagtttttgattattaccaccatcttttatattattattggcgtcagcttttatagaaacaggggcaggaacaggttgaacagtttatccgcctttaagt
>ArKOI035360 merged_sample={ 'connectivity_76':26 }
tacattatacctttgatttgcttttatagcaggattaattggtactttattttcaattttaattagactagagttagcattccctggggatcaaatatttcaaggtaattatcaactttataatgtagttgtgacagcacatgcttttataatgatattttttatggtaatgccagcaatgattggtggttttggtattgttttgtaccattattattaggtgcaccagatatggcttttcctagattaaatgctttaagtttttgattattaccaccatcttttatattattattggcgtcagcttttatagaaacaggggcaggaacaggttgaacagtttatccgcctttaagt
>ArKOI054563 merged_sample={ 'ecosystem_8':16,'ecosystem_15':193 }
tatactatatttggtatttggattgatagcgggtattattggaactctgttttctataataataagaatagaattagcttatccaggagcccaaatattagatagtaattgacaattttacaatgtaatagtaactgctcatgcttttattatgatattttttatggtgatgcctactatgattggtggttttggtattgttttgtacctttattaataggtgctccagatatggcatttccacgtttaaatgctttaagtttttgattattacctccttcttttgtattattattaggatcagcttttattgaaacaggagcaggtactggttgaacagtctatccgcctttaagt
>ArKOI068494 merged_sample={ 'ecosystem_82':1301 }
tattttatatttattatttggttttattgcaggtattataggtactctttttagtattataataagagtagagctagcctaccctggcgtacaaatattagaaggtaattgacaattttataatgtagttgtaacagctcatgcttttattatgatattctttatggtaatgcctacaatgataggtggttttgggaattgttttgtgcctttattaataggtgcaccagatatggcgtttcctagattaaatgcattaagtttttgattattaccaccgtcattaatattattacttggatccgcgttcattgaaacaggtgctggtacaggttgaactgtatatccacctttaagt
>ArKOI053598 merged_sample={ 'ecosystem_7':86 }
tattttatatctaatttttggattaatagcaggtattataggtactttattttctataataataagaatagaactagcatatccaggatctcaaattttagctggaaattgacaattttataacgtaatagtaacagcacatgcttttattatgatattttttatggttatgcctacaatgataggtggttttggtaattgttttgtaccattactaataggagcacctgatatggcgtttcctcgtttaaatgcattaagtttttgattattaccgccttcttttattttattattaggatctgcttttattgaaacaggtgcaggtactggatgaacagtatatcctcctctaagt
>ArKOI043247 merged_sample={ 'connectivity_133':313 }
catattatatttattatttggttttatagcaggtataataggtacactttttagtattattattagaattgaattagcttatccaggagttcaaatattaaatggagattgacaattttataatgtagtagttacagctcatgcatttattatgattttttttatggtaatgccagctacgataggtggttttggtaattgttttgtacctttattaataggagcgccagatatggcttttcctagattaaatgcattaagtttctgattattaccaccatcttttatattattattaggttctgcttttatagaaacaggagcaggtactggatgaacggtatatccgccattaagt
>ArKOI047047 merged_sample={ 'connectivity_191':3 }
tactttatatattatttttggatcattcgcaggtattatgggtacgtttttttcagttgtaataagacttgaattagcgtatccagcttttagtattttagattctaataaccaattttataatgtaattgtaacagcgcatgcttttataatgatattttttatggtaatgccagcaatgattggtggttttggtattgttttgtaccattattattaggtgcaccagatatggcttttcctagattaaatgctttaagtttttgattattaccaccatcttttatattattattggcatcagcttttatagaaacaggggcaggaacaggttgaacagtttatccgcctttaagt
>ArKOI005232 merged_sample={ 'cave_31':215 }
tattttgtatttattatttggttttatagctggtattataggtactttatttagtattataataagagtagaattggcctatcctggtgtacaaattttagaaggaattgacaattctataatgtagttgttacagctcatgcttttattatgatattttttatggtaatgcctacaatgattggtggttttggtaattgttttgtgcctttgttaataggagctccagatatggcttttcctagattgaatgcacttagtttttgattattaccaccatcattgattttattacctggatcagcttttattgaaaccggagcaggtactggatgaactgtgtatccacctttaagt
>ArKOI023715 merged_sample={ 'connectivity_12':3 }
gacattgtatttatggtttgggcttatagcagggttaattggtactttattttctgtttgaataaggttagagttagcttttcctggcgatcaattgtttaatggcgaatatcaaacgtataacgttatcgtaactgcacatgcatttataatgattttttttatggttatgcctgctatgattggtggttttggtattgttttgttcctttattaataggagcacctgatatggcttttcctagattaaatgctttaagtttttgattattaccaccttcttttgtattattattaggttcagcttttattgaaacaggagctggtacaggttgaacagtatatcctcctttaagt
>ArKOI065161 merged_sample={ 'ecosystem_61':4 }
aactttatatttaatttttgggggattttctggtttgataggtacttttttttctattttaattagaatagaattagcataccctggtatccaaattctaaatggaatttccaattttataatgtcatagttaccgcacatgcttttataatgatattttttatggctatgccaacaatgattggtggttttggaaattgatttgtacctttaatgattggtgccccagatatggcctttccaaggttaaataatttaagtttttgattattacctccttctttttttcttttattaagttcaagtatattgaaacgggagctggcacaggttggacggtttatccacctttaagt
>ArKOI017504 merged_sample={ 'salinity_172':2 }
gacattatacataatttttgctgcatttgctggtatagttggtacattattttctgtttttatacgtatagaattagcatatccaggtaatcaaatttttgctggtaatttccaattatataatgttgttgttactgcacatgcatttattatgattttttttatggtaatgccagctatgattggtggttttggtaattggtttgtacccttaatgataggagcaccagatatgtcatttccgcgtacgaataatttaagtttttggttattaccaccttcttttattttattattaggtactgcttttattgaaacaggtgcaggtactggttgaacagtatacccacctttaagt
>ArKOI069226 merged_sample={ 'bioindication_146':1 }
aactctttatctgatttttggcttgttgtcaggtattataggaacggttctttcagtttatatacgttctgagttgctaaaggctggtgatgtagtttttaatggtaattatcaactttataatgttattgttacagcgcatgcttttattatgatttttttcatggtaatgcctgcgatgatcggtggttttggtaattgatttgttcctttattgattggagcacctgatatggtatttccacggctaaataatttaagtttttggctattacctccttcattttttttattattaacatcaagcatagttgaaacaggggcaggtacaggttgaacagtgtatccacctttaagt
>ArKOI020891 merged_sample={ 'connectivity_4':16 }
tattttgtatttattatttggttttatagcaggtataataggtactttgtttagtattataataagagttgaattggcttatcctggagtacaaattttggagggtattgacaattttataatgtagttgtaacggcacatgcttttattatgatcttctttatggttatgccgacaatgataggtggatttggtaattgtttcgtgcctttattaataggagccccagatatggcttttcctagattaaatgccttgagtttttgattactaccaccatcattagtattattattaggatcagcttttattgaaacaggtgcaggtactggatgaactgtgtaccctccattaagt
>ArKOI028163 merged_sample={ 'connectivity_26':171,'connectivity_132':64,'connectivity_202':36 }
tattttgtatttattctttggttttatagcaggtattattggtactttatttagtattataataagagtagaattggcatatcctggtgtacaaattttagaaggaattgacaattctataatgtagttgtaacggctcatgcttttattatgatattttttatggtaatgcctacaatgattggtggttttggtaattgttttgtgcctttattaattggagctccagatatggcttttcctagattaaatgcattaagtttttgattattaccaccttcattagttttattattaggatcagcttttattgaaactggtgctggtaccggatgaactgtatatccaccattaagt
>ArKOI059639 merged_sample={ 'ecosystem_25':1601 }
gattttatatttattatttggccttacagcaggtataataggaaccttattcagtataattataagaatagaattagcatatccaggaatacaagtattaggaggagattgacaattttataatgtagtagtaactgctcatgcgtttataatgatattttttatggtaatgcctagtatgataggtggatttggtaattgttttgtacctttattaataggtgctccagatatggcatttcctcgtttaaatgcattaagtttttgattattacctccatcttttatattattattatgttcagcatttatagaaacaggagcaggtacaggttgaactgtatatcctccattaagt
>ArKOI068264 merged_sample={ 'ecosystem_80':12 }
tattttatatttattatttggttttatagcaggtattattggtaccttattcagtatcataataagagtagagttagcttatcctggtgtacaaattttagaaggaattgacaattctataatgtagttgtaacggcgcatgcttttattatgatattttttatggtaatgcctacaatgattggtggttttggtaattgttttgtgcccttattaataggggccccagatatggcgtttcctagattaaatgcattaagtttttgattattaccaccttcattagttttattattaggatcagcttttattgaaactggtgcaggtactggatgaactgtatatccgcctttaagt
>ArKOI019614 merged_sample={ 'connectivity_1':372,'connectivity_14':60 }
tatactttatcttgtatttggtttaatagctggtataataggtacattattttctataataataagaatagaattagcatatccaggagcccaaatattaggaggtaattgacaattttataatgttatagtaacagcacatgcttttattatgatattttttatggttatgccaactatgataggtggttttggtaattgttttgtaccattacttataggagctcctgatatggcttttcctcgtttaaatgctttaagtttttgattattacctccttcatttatattattattaggatctgcatttatagaaactggtgcaggaacaggatgaactgtatacccaccattaagc
>ArKOI066011 merged_sample={ 'ecosystem_68':423 }
aatactttaccttatattcggtttaatagcaggtataattggaactttattttctataataataagaatagaattagcttatcccgggactcaaatccttggtgggaattgacaattttataatgtaattgtaacagcacatgcttttataatgatattttttatggttatgccaacaatgattggaggttttggtaattgttttgtaccattacttataggagcgcctgatatggcttttcctcgtttaaatgcattaagtttctgattattaccgccttcatttatattattattgggttcagcctttattgaaacaggtgcaggtacagggtgaactgtgtacccacctttaagt
>ArKOI046691 merged_sample={ 'connectivity_190':186 }
gattttatatttaatatttggttttatggctggtataataggaactttatttagtatattaatacgtatagaattagcttatcctggagtgcaaatattaaatggtaattggcaattttataatgttatagttacagctcatgcttttgttttgattttctttatggtaatgcctgcaatgataggaggttttggaaattgttttgttcctttattaataggagctccagatatggcttttcctagattaaatgcattaagtttttgattattacctccagcttttatattattattagcttctgcttttattgaaacaggagcaggtacaggatggacagtttatccaccattaagt
>ArKOI069145 merged_sample={ 'ecosystem_86':25 }
tattttatacttaatttttggattaatagctggtattattggtactttatttagtatcataataagagtagaattagcttatcctggtgtacaaattttagaagggaattgacaattttataatgtagttgtaactgctcatgcttttattatgatattttttatggtgatgcctacaatgataggtggttttggtaattgttttgtccctttgttaataggagctccagatatggcttttcctagattaaatgcattaagtttttgattattaccaccttcattagtattattattgggctcagcttttatagaaactggagctggtactggatgaacagtgtatccacctttaagt
>ArKOI056245 merged_sample={ 'ecosystem_11':111 }
tattttgtatttattatttggttttatagctggtattataggtaccttatttagtattataataagagtagaattggcgtatcctggtgtacaaattttagaaggaattgacaattctataatgtagttgtaacggctcatgcttttattatgatattttttatggtaatgccaacaatgattggtggttttggtaattgttttgtgcctttattaataggagctccagatatggcttttcctagattaaatgcattaagtttttgattactaccaccatcattagttttattacttggatcagcttttattgaaactggtgctggtacaggatgaactgtatatccacctttaagt
>ArKOI005471 merged_sample={ 'cave_33':28 }
aatattatatcttgtatttgggctaatagcaggtataataggaactttattctccataattataagaatagaattagcatacccaggagctcaaattcttgaaggtaattgacaattttataatgtaatagtaacagcacatgcttttattatgatattttttatggttatgcctagtatgattggtggttttggtaattgtttcgttccattattaataggagcacctgatatggcatttccacgtttaaatgcattaagtttttggttattaccaccatcatttattttattattaggctctgcttttattgaaactggtgcaggaacaggatgaacagtatatcctccattaagt
>ArKOI048321 merged_sample={ 'connectivity_198':269 }
tatattgtatttattgtttggttttatggcaggcataataggtaccttatttagtattttaatacgtatagagttggcatatccaggagttcaaatattaaatggaaattgacaattttataatgttattgttacagcccatgcttttataatgatttttttcatggttatgccagcaatgataggtggcttttgtaattgttttgtacctttattaataggagctcctgatatggcttttccaagattaaatgcattaagcttttgattattacccccttcttttattttattattaggttcagctttcatcgaaacaggtgcaggtacaggttggacagtatatcccccgttaagt
>ArKOI024738 merged_sample={ 'connectivity_17':12 }
aacactgtatcttatttttgctggctttgctgggacgataggaacctttttttcggttattatacgtctggagttggcttatccaggtgtacaaatattagaaggtaattgacaattttataatgtagtggtaactgcccatgcttttataatgatattttttatggtaatgcctagtatgataggtggttttggtaattgttttgtacctttattaataggtgcacccgatatggcatttcctagattaaatgcattaagtttttgattattaccaccttcatttatacttttattatgttcagcgtttattgaaacaggagcaggtacaggttgaacagtatatcctccattaagt
>ArKOI033646 merged_sample={ 'connectivity_71':186 }
aatattatatcttttatttgggattatcgcaggcgtagttggtactttatttagtattttaattagaattgaattagcttatcctggagtacaaattttaaatggtattgacaattttataatgtaattgtaacagcgcatgcttttataatgatattttttatggtaacgccagcaatgattggtggttttggtattgttttgtaccattattattaggtgcaccagatatggcttttcctagattaaatgctttaagtttttgattattaccaccatcttttatattattattggcgtcagcttttattgaaacaggggcaggaacaggttgaacagtttatccgcctttaagt
>ArKOI018450 merged_sample={ 'bioindication_33':5808,'bioindication_34':5506,'ecosystem_84':267,'ecosystem_85':561 }
tattttgtatttattatttggtttcatagcaggtattataggtactttatttagtatcataataagagttgaattagcttatcctggtgtacaaattttagaagggaattgacaattttataatgtagttgtaactgctcatgcttttattatgatattttttatggtgatgcctacaatgataggtggttttggtaattgttttgtccctttattaataggagctccagatatggcttttcctagattaaatgcattaagtttttgattattaccaccttcattagtattattattgggctcagcttttatagaaactggagctggtactggatgaacagtgtatccacctttaagt
>ArKOI062159 merged_sample={ 'ecosystem_52':71 }
tatattatatctgttatttggttttatatctggtataataggtacaatatttagtatattaattagagttgaattagcatatcctggggtacaaatattagacggtaattgacaattttataatgttatagtaacagcacatgcttttattatgatattttttatggttatgccagcaatgattggtggttttggtaattgttttgtaccattattaataggagctccagatatggtatttccaagattaaatgcattaagtttttggttattacctccatctttaattttattattaggttcagcttttattgaaacaggtgcaggtactggttgaactgtatatccaccgttaagt
>ArKOI055600 merged_sample={ 'ecosystem_10':186 }
gatattatatcttgttttcggtttaatagcaggtatcataggaactttattttctattataataagaatagaattagcatatccggggactcaaatacttggaggtaattgacaattttataatgtaatagtaacagcccatgcttttattatgatattttttatggttatgcctacaatgataggtggttttggtaattgttttgtacctttattaataggagctcctgatatggcgtttccacgtttaaatgcattaagtttttgattattacctccatcatttattttattattaggttcagcttttatagaaacaggggcaggaacaggttgaactgtttatcctccattaagt
>ArKOI060211 merged_sample={ 'ecosystem_27':259 }
tattttatatttattatttggttttatagcaggtattataggtactctttttagtattataataagagtggagttagcttatcctggggtacaaatattagaaggtaattgacagttttataatgtagttgtgacagcgcatgcttttattatgatattttttatggtgatgcctacaatgataggtggttttggtaattgttttgtacctttattaataggtgcaccagatatggcgtttccaagattaaatgcattaagtttttgattattacctccgtcattaatattattgcttggatccgcgtttattgaaacaggtgctggtacaggttgaactgtatatccacctttaagt
>ArKOI008320 merged_sample={ 'salinity_84':8756,'salinity_89':7721,'salinity_119':1169 }
tattttatatcttttatttggttttatcgctggtattataggtactttatttagtattataatcagagtagaattggcatatcctggggttcaaatattagatggtaattgacaattttataatgttgtagtaacagcacatgcttttataatgattttttttatggtgatgccagctatgataggaggttttggtaattgttttgtgcctttattaattggcgcgccagatatggcatttcctagattaaatgctttaagtttttggttattaccaccttcttttattttattattaggttcagcttttattgaaacaggtgcaggtacaggttgaactgtgtatccacctttaagt
>ArKOI061405 merged_sample={ 'ecosystem_38':335 }
tatattatatttgatgtttggttttatggctggataataggtactttatttagtattttaatacgtattgaattagcatatcctggagtacagatattaaatggtattgacagttttataatgtaatagtaacggcacatgcttttataatgattttttttatggtaatgccagcaatgataggaggttttggtattgctttgtacccttattattaggagcccctgatatggcttttccaagattaaatgctttaagtttttgattattacctccagcttttgtattattattaggatctgcatttattgaaactggagcaggtacaggatgaactgtatatccacctttaagt
>ArKOI028718 merged_sample={ 'connectivity_29':552 }
tatattatatttattatttggatttatagcaggtattataggaacaatttttagtataattataagaatggagttagcttatccaggtgtacaaatattagaaggtaattgacaattttataatgtagtggtaactgcccatgcttttataatgatattttttatggtaatgcctagtatgataggtggttttggtaattgttttgtacctttattaataggtgcacctgatatggcatttcctagattaaatgcattaagtttttgattattaccacctccatttatacttttattatgttcagcatttattgaaacaggagcaggaacaggttgaacagtatatcctccattaagt
>ArKOI053542 merged_sample={ 'ecosystem_7':172 }
tattttatatttattatttggttttatagcaggtattataggtactctttttagtattataataagagtggagttagcttatcctggggtacaaatattagaaggtaattgacaattttataatgtagttgtgacagcgcatgcttttattatgatattttttatggtgatgcctacaatgataggtggttttggtaattgttttgtacctttattaataggtgcaccagatatggcgtttccaagattaaatgcattaagtttttgattattacctctgtcattaatattattgcttggatccgcgtttattgaaacaggtgctggtacaggttgaactgtatatccacctttaagt
>ArKOI044947 merged_sample={ 'connectivity_184':60 }
aatattatatttaatatttggatttatagcaggtattataggaactatttttagtatcattataagagtcgaattagcctatccaggagtacaaatattagaaggtaattgacaattttataatgtagtagtaactgcgcatgcatttataatgatattttttatggttatgccaagtatgataggtggttttggtaattgctttgtacctttattaataggtgctccagatatggcatttccaagattaaatgcattaagcttttgattgtggccaccatcttttatattattattgtgttccgcattcatagaaacaggtgcaggtacaggttgaactgtatatccacctttaagt
>ArKOI027447 merged_sample={ 'connectivity_23':2 }
tactttatatttaatttttgctcttattgcaggtattatagggactttattttctataataatccgtttagaattagcttttcctggtgaccaaatattaaatggtattatcaattttataacgtaatagtaacagcacatgcttttattatgatattttttatggttatgcctacaatgataggtggttttggtaattgttttgtaccattactaataggagcacctgatatggcgtttcctcgtttaaatgcattaagtttttgattattaccaccttcttttatcttattattaggatctgcttttattgaaacaggtgcaggtactggatgaacagtatatcctcctttaagt
>ArKOI031851 merged_sample={ 'connectivity_61':964 }
gattttatatttgttatttggttttatagcaggtattataggtactctttttagtattataataagaatagagttggcttatcctggtgtacaaatattagaaggtaattgacaattttataatgtagctgtcacagcacatgcttttattatgatattttttatggtaatgcctacaatgattggtggatttggtaattgttttgtgcctttattaataggagcaccagatatggcttttcctagattaaatgcattaagtttttgattattaccaccatcattaatattgttacttggttccgcttttattgaaacaggtgctggtacaggttgaactgtatatccacctttgagt
>ArKOI057176 merged_sample={ 'ecosystem_14':447 }
tattttatacttaatttttggattaatagcaggtattataggtactttattttctataataataagaatagaattagcatatccaggttctcaaattttagctggaaattgacaattttacaacgtaatagtaacagcgcatgcttttattatgatattttttatggttatgcctacaatgataggtggttttggtaattgttttgtacctttattaataggtgcgcctgatatggcatttcctcgtttaaatgcattaagtttttgattattacctccttcttttattttattattaggatctgctcttattgaaacaggagcaggtactggttgaacagtttacccacctctaagt
>ArKOI000861 merged_sample={ 'geography_40':32 }
aatactatatctattatttggctttatagcaggtattataggtactttatttagtattataataagagtagagttggcttatcctggtgtccaaatattagaaggtattgacaattttataatgtagttgttacagcgcatgcctttattatgatattctttatggtgacgcctacaatgattggaggattcggtattgttttgtacctttattaataggtgcaccagatatggcatttccaagacttaatgcattaagtttttggttattaccgccatcatttgtattattattaggatctgcatttattgaaacaggagcaggtactggttgaacagcgtacccacctttaagt
>ArKOI022528 merged_sample={ 'connectivity_9':908 }
gtctttatatcttatttttggtttaattgctggtttgataggcacttttttttcaattttaataagaatagaactagcatatccaggtatccagattttaaacggtattttcaactttacaatgtcatagttacggcacatgctttcataatgattttttttatggttatgccaacaatgataggaggttttggaaattgatttatacctttaatgatcggtgctccagatatggcttttccaagattgaataatttgagtttttgattattaccaccttctttttttcttttattaagttcaagtataattgaaacaggagctggtactggttgaacagtttatccgcctttaagt
>ArKOI050108 merged_sample={ 'connectivity_206':8 }
gactttatatttaattttcggtgcttttgcgggtattattggaactattttttctttaattatacgtttagaattaatagagccaggatttcaaattttaaatggaaatagccaattatataatgttattgttacagctcatgcttttataatgatttttttcatggttatgccagcaatgataggaggctttggtaattgttttgtgcctttattaataggagcacctgatatggcttttcctagattaaatgcattaagtttctgattattaccaccttcttttattttattattaggttcagcttttatagaaacaggagcaggtacaggttgaacagtttatccacctttaagt
>ArKOI021194 merged_sample={ 'connectivity_4':2 }
taccttatatttaatctttgcattcattgctggtataattgggactatattttctataataatacgtttagaattagcttaccctggtgatcaaatattgaatggtaattatcaatattataacgttattataacagcccatgcatttgttatgattttttttatggttatgcctgcaatgataggaggttttggtaattgttttgtgcctttattaataggagctccggatatggccttccctagattaaatgcattaagtttttgattattacctcctgcttttgttttattattaggctcagcatttattgaaactggcgcaggtactggatgaactgtttatccccctttaagt
>ArKOI068207 merged_sample={ 'ecosystem_79':2 }
tactttatatttaattttcggagctttttctggggtagttggtactacgttatctgtattaattcgtatagaattagcatatccaggagcccaaatattagatagtaattgacaattttataatgtaatagtaacggcacatgcttttattatgatattttttatggtaatgcctactatgattggagggtttggtaactgttttgtacctttattaataggtgccccagatatggcatttccacgtttaaatgcattaagtttttgattattacccccttcttttatattattattgggatcagcttttatagaaacaggtgccggaactggttgaacagtatatccacctttaagt
>ArKOI027133 merged_sample={ 'connectivity_23':7 }
tacattatattttatatttggtatgttcgcaggtgttgttggaacaggtttagtataattataagaatggagttagcttatccaggtgtacaaatattagaaggtaattgacaattttataatgtagtggtaactgcccatgcttttataatgatattttttatggtaatgcctagtatgataggtggttttggtaattgttttgtacctttattaataggtgcacccgatatggcatttcctagattaaatgcattaagtttttgattattaccaccttcatttatacttttattatgttcagcgtttattgaaacaggagcaggtacaggttgaacagtatatcctccattaagt
>ArKOI015649 merged_sample={ 'salinity_135':380 }
tattttatatcttttatttggttttattgctggtattataggtactttatttagtattataataagagtagaattagcgtatccaggagttcaaatttcagacggtaattgacaattttataatgtggttgtaacggcacatgcttttattatgatattttttatggttatgcctgctatgataggaggttttggtaattgttttgtacctttattaattggtgcacctgatatggcatttcctagattaaatgctttaagtttttggttattaccaccttcttttattttattattaggttctgcttttattgaaacaggagcaggtactggttgaacagtatatcctcctttaagt
>ArKOI068406 merged_sample={ 'ecosystem_81':126 }
tattttatatttattatttggatttaaagcaggaataataggaacattatttagtataattataagagttgagttagcctatccaggggtacaaatattaggaggggattgacaattttataacgtagtagttacagctcatgcgtttataatgatattttttatggttatgcctagtatgataggtggttttggtaattgttttgtacctttattaataggagcaccagatatggcatttcctagattaaatgcattaagtttttgattattacctccatcttttatattattattatgttctgcatttatagaaactggagcaggtactggttggacagtttatcctccattaagt
>ArKOI051088 merged_sample={ 'bioindication_178':56 }
tattctatatctattatttggcttgatagcaggtattgttggtactatttttagtattttaataagagttgaattagcataccctggtgttcaaatattagatggtaattgacaattttataatgttgtagtaacagcgcatgcttttattatgatattctttatggtaatgccagccatgattggtggttttggtaattgctttgtacctttattaataggagcgcctgatatggcatttccaagattaaatgctttaagtttttgattattacccccttcttttatattattattaggttccgcctttattgaaacaggtgcaggtactggttgaacagtatatccacctttaagt
>ArKOI004867 merged_sample={ 'cave_25':105,'salinity_188':65188,'bioindication_180':63 }
tattttatatcttttatttgggtttattgcaggtattataggtactttatttagtattataataagagtagaattagcttatccaggagttcaaattttagatggtaattgacaattttataatgtggttgtaacagcgcatgcttttattatgattttttttatggttatgcctgcaatgataggaggttttggtaattgttttgtacctttactaattggcgcacctgatatggcattccctagattaaatgctttaagtttttggttattaccaccatctttcattttattattaggttctgcttttattgaaacaggagcagggactggttgaacagtatatccacctttaagt
>ArKOI000755 merged_sample={ 'geography_40':50 }
aatactatatctattatttggctttatagcaggtattataggtactttatttagtattataataagagtagagttggcttatcctggtgtccaaatattagaaggtattgacaattttataatgtagttgttacagcgcatgcctttattatgatattctttatggtgatgcctacaatgattggaggattcggtattgttttgtacctttattaataggtgcaccagatatggcatttccaagacttagtgcattaagtttttggttattaccgccatcatttgtattattattaggatctgcatttattgaaacaggagcaggtactggttgaacagtgtatccacctttaagt
>ArKOI001864 merged_sample={ 'geography_45':30,'geography_46':43 }
gatattatatcttgttttcggtttaatagcaggtataataggaactttattttctattataataagaatagaattagcatatccaggggctcaaatacttggaggtaattgacaattttataatgtaatagtaacagcccatgcttttattatgatattttttatggttatgcctacaatgataggtggttttggtaattgttttgtacctttattaataggagctcctgatatggcgtttccacgtttaaatgcattaagtttttgattattacctccatcatttattttattattaggttcagcttttatagaagcaggagcaggaacaggttgaactgtttatcctccattaagt
>ArKOI063514 merged_sample={ 'ecosystem_56':11 }
tatattatatttattatttggttttattgcaggtattgtaggtactatatttagtattattattagaattgaattagcatatccaggcgtacaaatattagaaggtaattgacaattttataatgttgtagttacggcgcatgcttttgttatgattttttttatggtaatgccagctatgattggaggttttggtaattgttttgtacctttattaataggagcacctggtatggcttttcctagattaaatgcattaagtttttgattattaccaccgtcatttatattattattaggttctgcatttatagaaacaggagccggtacaggttgaacagtgtatcctcctttaagt
>ArKOI017422 merged_sample={ 'salinity_172':115 }
tattttatatcttttatttggttttattgctggtattataggtactttatttagtattataataagagtagaattagcttatccaggagttcaaattttagatggtaattgacaattttataatgtagttgtaacagcacatgcttttattatgattttttttatggttatgcctgcaatgataggaggttttggtaattgttttgtacctttattaattggtgcaccagatatggcatttcctaggttaaatgctttaagtctttggttattaccaccttcttttattttattattaggttctgcttttattgaaacaggtgcaggtactggttgaacagtatacccacctttaagt
>ArKOI022515 merged_sample={ 'connectivity_113':104219,'connectivity_197':16554 }
tattttatatttattatttggttttattgcaggtattataggtactcttttcagtattataataagagttgagttggcttaccctggggtacaaatattagaaggtaattgacaattttataatgtaattgttacagcgcatgcttttattatgatattttttatggttatgcctacaatgataggtggttttggtaattgttttgtgcctttattaataggtgcaccagatatggcgtttcctagattaaatgcattaagtttttgattactacctccatcattaatattattgcttggatcagcgttcattgaaacaggtgctggtacaggttgaactgtatatccacctttaagt
>ArKOI058414 merged_sample={ 'ecosystem_20':341 }
aatattatatttaatatttggatttatcgcaggtattataggaactatttttagtatcattataagagtcgaattagcctatccaggagtacaaatattagaaggtaattgacaattttataatgtagtagtaactgcgcatgcatttataatgatattttttatggttatgccaagtatgataggtggttttggtaattgttttgtacccttattaataggagctccagatatggcatttccaagattaaatgcattaagcttttgattattgccaccatcttttatattattattgtgttccgcatttatagaaacaggtgcaggtacaggttgaactgtatatccacctttaagt
>ArKOI062397 merged_sample={ 'ecosystem_52':2 }
aagattgtatattatatttgctgcttttgctggtctattgggtacattattttctgtttttattcgtattcaacttgcttcgcctggtaatttatttttatccggaaattatcaattttataatgtaattataacagcacatgcgctttttatgatattttttatggttatgcccgctatgataggtggttttggtaattgatttgtgcctttaatgataggtgcgcctgatatggcttttcctagataaataatttaagtttttgattattacctccttcttttttactattatgacttctagtattattgaaaccggagctggtacaggatgaacagtttatccgcctttaagc
>ArKOI003019 merged_sample={ 'geography_79':33 }
tattttgtatttattattcggttttattgcaggtattataggtactctttttagtattataataagagtagaattagcttatccaggtgtacaaattttagaaggtaattgacaattttataatgtagtagttacagcgcatgcttttattatgattttttttatggttatgcccacaatgataggtggttttggtaattgcttcgtgcctttattaataggagctccagatatggctttccctagattaaatgcattaagtttttgattattacctccttcattaatattattattaggttctgcttttattgaaacaggagcaggtacaggttgaacagtatatcctcctttaagt
>ArKOI030834 merged_sample={ 'connectivity_57':4 }
tatactttatcttgtttttggattaatagcaggtataataggtacattattttctataataataagaatagaattagcatatccaggggcccaaatattaggtggaaattgacaattttataatgtaatagtaacggcacatgcttttattatgattttttttatggtaatgcctacaatgattggtggttttgggaattgttttgtaccacttttaataggagcgccagatatggcgtttcctagattaaatgctttaagtttttgattgttaccaccatcattaatattattacttggatctgcttttattgaaactggtgcaggtacaggttgaactgtctatccacctttaagc
>ArKOI020960 merged_sample={ 'connectivity_4':6 }
tacgctttatttattattcgcagcattttcaggagttcttggtactttatttagtattttaattagaattgaattagcttatcccggagtacaaattttaaatggtattgacaattttataatgtaattgtaacagcgcatgcttttataatgatattttttatggtaatgccagcaatgattggtggttttggtattgttttgtaccattattattaggtgcaccagatatggcttttcctagattaaatgctttaagtttttgattattaccaccatcttttatattattattggcgtcagcttttatagaaacaggagcaggaacaggttgaacagtttatccacctttaagt
>ArKOI027140 merged_sample={ 'connectivity_23':7 }
aattttatactttgtttttgggggatttgctggtattataggaactacttttagtatcattataagagtcgaattagcctatccaggggtacaaatattagaaggtaattgacaattttataatgtagtagtaactgcgcatgcatttataatgatattttttatggttatgccaagtatgataggtggttttggtaattgttttgtacctttattaataggagctccagatatggcatttccaagattaaatgcattaagcttttgattgttgccaccatcttttatattattattgtgttccgcatttatagaaacaggtgcaggtacaggttgaactgtatatccacctttaagt
>ArKOI023658 merged_sample={ 'connectivity_12':4 }
tactttatatttattttttggtttatttgctggtattataggtaccttattttctattttaattcgtttagagttagcttatccaggtgaacaagctttcatgggtaaccatcaattttataatgttgttgttacagctcatgcttttgttatgattttttttatggttatgcctgctatgattggtggttttggtattgttttgttcctttattaataggagcacctgatatggcttttcctagattaaatgctttaagtttttgattattaccaccttcttttgtattattattaggttcagcttttattgaaacaggagctggtacaggttgaacagtatatcctcctttaagt
>ArKOI068202 merged_sample={ 'ecosystem_79':2 }
aactttatacctttgatttgcttttatctcaggacttataggtactttattttctattttaattagaatagaattagcttttcctggtgatcaaatttttcaaggtaattatcagttttataatgttatagtaacagcccatgcttttgtaatgatattttttatggttatgcctagtatgataggtggttttggtaattgttttgtacctttattaataggagcaccagatatggcatttcctagattaaatgcattaagtttttgattattacctccatcttttatattattattatgttctgcatttatagaaactggagcaggtactggttggacagtttatcctccattaagt
>ArKOI024270 merged_sample={ 'connectivity_61':30545 }
tattttatatttattatttggttttgtagcaggtattattggtactttatttagtatcataataagagtggaattggcttatcctggtgtacaaattttagaaggaattgacaattctataatgtagttgtaacagcacatgcttttattatgatattttttatggtaatgcctacaatgattggtggtttcggtaattgttttgtgcctttattaataggagccccagatatggcttttcctagattaaatgcattaagtttttgattattaccaccttcattagtattattgttaggatcagcattcattgaaactggtgcaggtactggatgaactgtgtatccacctttaagt
>ArKOI046053 merged_sample={ 'connectivity_188':10 }
tacactttaccttttttttggattaatcgcaggtttaattggtacatttttttcgattttaattagattagaattagcctatccaggggatcaaatttttttaggtaattgacaattttataatgtaatagtaacagcgcatgcttttataatgattttttttatggtaatgccagcaatgataggtgggtttggtaattgttttattcctttattattaggagcaccagatatggcttttcctagattaaatgctttaagtttttggttattaccaccagcttttgtattattactaggatcagcttttattgaaacaggagcaggtactggatgaacagtttatccacctttaagt
>ArKOI028481 merged_sample={ 'connectivity_27':2 }
tactttatatttagtgttttccgttatagccggtattgtaggaacttatttttccatgttaattcgaatggaattggcctttcctggtaacggaatatttcacggtgattttcagttatacaacgttattgtaacagcgcatgcatttgttatgatttttttatggttatgcctgcaatgataggaggttttggtaattgttttgtgcctttattaataggagctccggatatggccttccctagattaaatgcattaagtttttgattattacctcctgcttttgttttattattaggctcagcatttattgaaactggcgcaggtactggatgaactgtttatccccctttaagt
>ArKOI045986 merged_sample={ 'connectivity_188':171 }
aatcttatatctgatatttggttttatggctgggataataggaactttatttagtattttaatacgtattgaattagcatatccgggtatacaagttttaaatggtgattgacaatttataatgtaatagtaacagcgcatgcttttataatgattttttttatggtaatgccagcaatgataggtgggtttggtaattgttttattcctttattattaggagcaccagatatggcttttcctagattaaatgctttaagtttttggttattaccaccagcttttgtattattactaggatcagcttttattgaaacaggagcaggtactggatgaacagtttatccacctttaagt
>ArKOI017626 merged_sample={ 'salinity_174':7 }
cacgttatatcttttatttggttttatcgctggtattataggtactttatttagtattataatcagagtagaattggcatatcctggggttcaaatattagatggtaattgacaattttataacgttgtagtaacagcacatgcttttataatgattttttttatggttatgccagctatgataggaggttttggtaattgttttgtgcctttattaattggcgcgccagatatggcatttcctagattaaatgctttaagtttttggttattaccaccttcttttattttattattaggttcagcttttattgaaacaggtgcaggtacaggttgaactgtgtatccacctttaagt
>ArKOI064352 merged_sample={ 'ecosystem_58':155 }
tattttatatttattatttgggtttattgctggtattataggtactttatttagtattataataagagtagaattggcctatccaggagttcaaattttagatggtaattgacaattttataatgtagttgtaacagcgcatgcttttattatgatattttttatggttatgcctgctatgataggaggttttggtaattgttttgtacctttattaattggtgcacctgatatggcatttcctagattaaatgctttaagtttttgattattaccaccttcttttattttattattaggttctgcgtttactgaaacaggtgcaggtacaggttgaacagtatatcctcctttaagt
>ArKOI068455 merged_sample={ 'ecosystem_81':10 }
tatttgtatttattatttggttttatagccggtattataggtactttatttagtattataataagagtagaattagcatatccaggagctcaaatattaggtggaaattgacaattttataatgtaatagtaacggcacatgcttttattatgattttttttatggtaatgcctacaatgattggtggttttgggaattgttttgtaccacttttaataggagcgccagatatggcgtttccaagattaaatgctttaagtttttgattattaccacctgcatttatattattattaggttctgcatttatagaaacaggagcaggtactggttgaactgtatatccaccattaagt
>ArKOI057841 merged_sample={ 'ecosystem_16':9 }
tattttatatttattatttggttttatagcaggtattataggtactttatttagtattataataagagtagaattagcttatcctggcgtgcaaatattggatggtaattgacaattttataatgtagtagttacggcacatgcttttattatgatattctttatggttatgcctacaatgattggtggatttggaaattgttttgtacctttattaataggagcaccagatatggcgtttcctagattaaatgcattaagtttttgattattaccaccatcattaatattattactaggttctgcttttatcgaaactggtgctggtacaggttgaactgtttatccacctttaagt
>ArKOI048641 merged_sample={ 'connectivity_199':9 }
aatgttatatttaatttttggaggatttgcaggtttattaggtacattatttagtatattaatacgtatagaattagcgtatccgggcgtgcaaatattaaatggtaattgacaattttataatgtcatagttacagcgcatgcatttgttatgattttttttatggttatgcctgcaatgataggaggttttggtaattgttttgtgcctttattaataggagctccggatatggccttccctagattaaatgcattaagtttttgattattacctcctgcttttgttttattattaggctcagcatttattgaaactggcgcaggtactggatgaactgtttatccccctttaagt
>ArKOI063553 merged_sample={ 'ecosystem_56':6 }
tattttatatctattatttggctttatagctggtattgttggtactgtattcagtattataatacgtatagaattagcttaccctggggttcaaattttaaatggtaattgacaatcttataatgttattgtaacagcacatgcttttataatgattttttttatggtaatgccagcaatgataggtggttttggtaattgttttattcctctattattaggagcaccagatatggcttttcctagattgaatgctttaagcttttggttattaccaccagcttttgtattattattaggatcagcttttatcgaaacaggagcaggtactgggtgaactgtttatccacctttaagt
>ArKOI002022 merged_sample={ 'geography_46':30 }
gatattatatcttgttttcggtctaatagcaggtataataggaactttattttctattataataagaatagaattagcatatccaggggctcaaatacttggaggtaattgacaattttataatgtaatagtaacagcccatgcttttattatgatattttttatggttatgcctacaatgataggtggttttggtaattgttttgtacctttattaataggagctcctgatatggcgtttccacgtttaaatgcattaagtttttgattattacctccatcatttattttattattaggttcagcttttatagaaacaggagcaggaacaggttgaactgtttatcctccattaagt
>ArKOI069127 merged_sample={ 'ecosystem_86':165 }
tattttgtatttattatttggtttcatagcaggtattataggtactttatttagtatcatagtaagagtagaattagcttatcctggtgtacaaattttagaagggaattggcaattttataatgtagttgtaactgctcatgcttttattatgatattttttatggtgatgcctacaatgataggtggttttggtaattgttttgtccctttgttaataggagctccagatatggcttttcctagattaaatgcattaagtttttgattattaccaccttcattagtattattattgggctcagcttttatagaaactggagctggtactggatgaacagtgtatccacctttaagt
>ArKOI064277 merged_sample={ 'ecosystem_57':2 }
gacattatacttggtttttggagttttttctggcgtactaggaaccataatgtcactattaattcgtttggaattgggtaatttaggaagcccacaattagctacaaattatcaattttataatgtagttgtaacagcgcatgcttttattatgatattttttatggttatgcctgctatgataggaggttttggtaattgttttgtacctttattaattggtgcacctgatatggcatttcctagattaaatgctttaagtttttgattattaccaccttcttttattttattattaggttctgcgtttattgaaacaggtgcaggtacaggttgaacagtatatcctcctttaagt
>ArKOI028776 merged_sample={ 'connectivity_29':45 }
tatattatatttattatttggatttatagcaggtattataggaacaatttttagtataattataagaatggagttagcttatccaggtgtacaaatattagaaggtaattgacaattttataatgtagtggtaactgcccatgcttttataatgatattttttatggtaatgcctagtatgataggtggttttggtaattgtcttgtaccttcattaataggtgcacctgatatggcatttcctagattaaatgcgttaagtttttgattattaccaccttcatttatacttttattatgttcagcatttattgaaacaggagcaggaacaggttgaacagtatatccaccattaagt
>ArKOI050204 merged_sample={ 'connectivity_206':2 }
aacgttatatttaatatttggtggattttctggaataataggtacaatattttctttaattattcgtttagaattagttgaaccagggtttcaattattaaatggaaattgacagttttataatgttattgttacagctcatgcttttataatgatttttttcatggttatgccagcaatgataggaggctttggtaattgttttgtgcctttattaataggagcacctgatatggcttttcctagattaaatgcattaagtttctgattattaccaccttcttttattttattattaggttcagcttttatagaaacaggagcaggtacaggttgaatagtttatccacctttaagt
>ArKOI005454 merged_sample={ 'cave_33':69 }
aatattatatcttgtatttgggctaatagcaggtataataggaactttattctccataattataagaatagaattagcatacccaggagctcaaattcttgaaggtaattgacaattttataatgtaatagtaacagcacatgcttttattatgatattttttatggtaatgccaacaatgataggtggttttggtaattgtttcgttccattattaataggagcacctgatatggcatttccacgtttaaatgcattaagtttttggttattaccaccatcatttattttattattaggctctgcttttattgaaactggtgcaggaacaggatgaacagtatatcctccattaagt
>ArKOI031179 merged_sample={ 'connectivity_58':2 }
atcgctatacctatgatttgcttttatagcaggacttataggtacacttttttctgtattaattagattagaattagcttttccaggagatcaaatatttcatggtaattatcaattttataatgtggttgttacagcacatgcttttataatgattttttttatggtaatgccagcaatgataggtggttttggtaattgttttattcctttattattaggagcaccagatatggcttttcctagattgaatgctttaagcttttggttattaccaccagcttttgtattattgttaggatcagcttttatagaaacaggagcaggtactgggtgaactgtttatccacctttaagt
>ArKOI002414 merged_sample={ 'geography_57':21 }
tattttatatcttatatttggcttagtagctggtataattggtactttattttctataataataagaatagaattagcatatcctggaactcaaattctaggtggtaattgacaattttataacgtatagtaacggcacatgcttttattatgatattttttatggttatgcctactatgattggtggctttggtaattgttttgtgcctttattaattggagctcctgatatggcgtttccacgtttaaatgctttaagtttttgattattacctcctccgtttatattacttttaggttctgctttcatagaaacaggggcaggtacaggttgaactgtatatccacctttaagt
>ArKOI034043 merged_sample={ 'connectivity_72':7 }
ttccctttatttaatttttggccttatagcaggagttattggaactttattttctataataataagaatagaactagcatatcctggagctcaaattcttggaggtaattgacaattctataatgtaatagtaacagcacatgcttttattatgattttttttatggttatgcctacaatgataggtggatttggtaattgttttgtaccattattaataggtgcaccagatatggcttttccgcgtttaaatgcattaagcttttgattattaccaccttcatttatattattattaggatctgcttttatagagacaggtgcaggtactggatgaactgtatatccaccattaagt
>ArKOI034661 merged_sample={ 'connectivity_74':650 }
tatattatatttaatgtttggtttcatggcaggtataatagggacgttatttagtatattaattcgtatagaattagcttatccaggaatacaaatattaaatggtaattgacaattttataatgttatagtcacagcgcatgcatttgttatgattttttttatggtaatgcctgcaatgatagggggatttggtaattgctttgtacctttattaataggagctcctgatatggcttttccaagattgaatgcattaagcttttgattattaccaccttcttttatattattattagcttcagcttttattgaaactggtgcaggaactggttgaactgtttatccacctttaagt
>ArKOI043697 merged_sample={ 'connectivity_157':15 }
taccttatatttcctatttggagtttgaacagccacagtaggcacttcattaagtataattataagagtagaattagcctaccccggagttcaaatattagaagggaattgacaattctataatgtagtagtaacagctcatgcatttataatgatattttttatggtaatgccaagtatgataggaggttttggtaattgttttgtacctttattaataggggctccagatatggcatttccaagattaaatgcactgagcttttggttgttgccaccttcttttatattattattgtgttcagcatttatagaaacaggtgcaggtacaggttgaacagtatatccacctttaagt
>ArKOI027221 merged_sample={ 'connectivity_23':4 }
gtctttatatcttatttttggtttaattgctggtttgataggcacttttttttctattctaataagaatagaactagcatatccaggtatccagattttaaatggtattgacaattttataatgtaattgtaacagcgcatgcttttataatgatattttttatggtaatgccagcaatgattggtggttttggtattgttttgtaccattattattaggtgcaccagatatggcttttcctagattaaatgctttaagtttttgattattaccaccatcttttatattattattggcgtcagcttttatagaaacaggggcaggaacaggttgaacagtttatccgcctttaagt
>ArKOI025918 merged_sample={ 'connectivity_20':3 }
gattttatatttaatatttggttttatggctggtataataggaactttatttagcatattaatacgtatagaattagcttatcctggagtgcaaatattaaatggtaattggcaattttataatgttatagttacagctcatgcttttgttatgattttctttatggtaatgcctgcaatgataggaggttttggaaattgttttgttcctttattaataggagctccagatatggcttttcctagattaaatgcattaagtttttgattattacctccagcttttatattattattagcttctgcttttattgaaacaggagcaggtacagggtggacagtttatccaccattacgt
>ArKOI036052 merged_sample={ 'connectivity_79':289 }
aatattatatcttttatttgggtttatcgcaggcgttgttggtaccttatttagtattttaattagaattgaattagcttatcctggagtacaaattttaaatggtattgacaattttataatgtaattgtaacagcgcatgcttttataatgatattttttatggtaatgccagcaatgattggtggttttggtattgttttgtaccattattattaggtgcaccagatatggcttttcctagattagatgctttaagtttttgattattaccaccatcttttatattattattggcatcagcttttatagaaacaggagcaggaacaggttgaacagtttatccgcctttaagt
>ArKOI002406 merged_sample={ 'geography_57':22 }
tattttatatcttatatttggcttagtagctggtataattggtactttattttctataataataagaatagaattagcatatcctggaactcaaattctaggtggtaattgacaattttataacgtatagtaacggcacatgcctttattatgatattttttatggttatgcctactatgattggtggctttggtaattgttttgtgcctttattaattggagctcctgatatggcgtttccacgtttaaatgctttaagtttttgattattacctccttcgtttatattacttttaggttctgctttcatagaaacaggggcaggtacaggttgaactgtatatccacctttaagt
>ArKOI005561 merged_sample={ 'cave_35':323 }
catattatatttattatttggttttatagcaggtataatagggactatatttagtataattataagggtagaattagcttatccaggggtacaagtattagaaggtaattggcaattttataatgtagttgtaactgcgcatgcttttattatgatattttttatggtaatgcctagtatgattggtgggtttggtaattgctttgtgcctttgttaataggggctcctgatatggcgttccctaggttaaatgcgttaagtttttggttattgcctccatcatttattttgttattatgttctgcatttattgaaacaggtgctggtacaggttgaacagtataccctcctttaagt
>ArKOI011385 merged_sample={ 'salinity_81':1978 }
aattttatatcttttatttggttttatagctggtattataggtactttatttagcataattattagaatagagttagcttatcctggggtacaaatattaaatgggaattgacaattttataatgtaatagtaacagcgcatgcttttattatgattttttttatggtaatgcctgcaatgataggaggttttggaaattgttttgtaccattattaataggagcacctgatatggcttttccaagattaaatgcattaagtttttgattattaccaccttcttttattttattattaggttctgcttttatagaaccaggggcaggtacaggttgaactgtatatccacctttaagt
>ArKOI048473 merged_sample={ 'connectivity_198':3 }
tactttatatttattttttggtttatttgctggtattataggtactttgttttcaattttaattcgtttagaattagcttatccaggtgaacaagcttttttaggtaaccatcaattttataatgttgttgttacagcccatgcttttattatgattttttttatggtaatgccagctatgataggtggttttggtaattgttttgttcctttattaataggagcgcctgatatggcttttcctagattaaatgcattaagtttctgattgttaccaccatcttttatattattattaggttctgcttttatagaaacaggagcaggtacaggatgaactgtatatccaccattaagt
>ArKOI065843 merged_sample={ 'ecosystem_67':275 }
aattttgtatttgctatttggttttattgctggtataataggaactttatttagtataataataagagtagaattagcttatcctggagttcaaatattagatggtattgacaattttataatgtagttgttacagcgcatgcttttgttatgatattttttatggttatgccaacaatgattggtggttttggtattgttttgtacctttattaattggtgcaccagatatggcattcccgagattaaatgctttaagtttttgattattacctccatcatttgtattattattaggatctgcatttatagagacaggtgcaggtactggatgaacagtatatcctcctttaagt
>ArKOI061343 merged_sample={ 'ecosystem_37':4 }
tactttatacttaatctttggttttattgctggtttaataggtacttttttttctatattaattagaatagaattagcttatccaggggaacaaatatttaatggaaattatcaactttataatgttattgtaacagcacatgcttttataatgattttttttatggttatgccagccatgattggtggtttcggtaattgatttattccatcactgattggtgctcccgatatggcgtttccacgttaaataatttaagtttttggcttttacctccatcttttttattgttattaacttctagttttgttgaaactggtgtaggtacaggttgaacagtatatcctcctttaagt
>ArKOI001028 merged_sample={ 'geography_40':21 }
aatactatatctattatttggctttatagcaggtattataggtactttatttagtattataataagagtagagttggcttatcctggtgtccaaatattagaaggtattgacaattttataatgtagttgttacagcgcatgcctttattgtgatattctttatggtgatgcctacaatgattggaggattcggtattgttttgtacctttattaataggtgcaccagatatggcatttccaagacttaatgcattaagtttttggttattaccgccatcatttgtattattattaggatctgcatttattgaaacaggagcaggtactggttgaacagtgtatccacctttaagt
>ArKOI059369 merged_sample={ 'ecosystem_23':114 }
tattctttatcttttttttggattaatagctggtatcataggtactttattttctataataataagaatagagctagcatatccaggaactcagattcttggtggaaactgacaattctataatgtaatagtaacagctcatgcttttattatgattttccttatggtaatgcccacaatgattggtggttttggtaattgttttgtaccattattaataggagcacctgacatggctttcccacgtttaaatgcattaagtttttgattattgcctccttcttttattttattattaggatctgcatttattgaaacaggtgcaggtactggttgaaccgtatatccacctttaagt
>ArKOI017434 merged_sample={ 'salinity_172':73 }
tattttatatcttttatttggttttattgctggtattataggtactttatttagtattataataagagtagaattagcttatccaggagttcaaattttagatggtaattgacaattttataatgtagttgtaacagcacatgcttttattatgattttttttatggttatgcctgcaatgataggaggttttggtaattgttttgtacctttattaattggtgcaccagatatggcatttcctagattaaatgctttaagtttttggttattacctccttcttttattttattattaggttctgcttttattgaaacaggtgcaggtactggttgaacagtatacccacctttaagt
>ArKOI065864 merged_sample={ 'ecosystem_67':222 }
tattttatatttattatttggatttatagcaggaataataggaacattatttagtataattataagagttgagttagcctatccaggggtacaaatattagcaggggattgacaattttataacgtagtagttactgctcatgcgtttataatgatattttttatggttatgcctagtatgataggtggttttggtaattgttttgtacctttattaataggagcaccagatatggcatttcctagattaaatgcattaagtttctgattattacctccatcttttatattattattatgtcctgcatttatagaaactggagcaggtactggttggacggtttatcctccattaagt
>ArKOI066441 merged_sample={ 'ecosystem_72':5639 }
aattttatatttattatttggatttatagcaggtataataggaacattatttagtataattataagagtagaattagcatatccaggagtacaagtattaggaggcgattgacaattttataatgtagttgtaacagctcatgcatttataatgatattttttatggtaatgccaagtatgataggtggatttggtaattgttttgtacctttattaataggtgcacctgatatggcatttcctcgtttaaatgcattaagtttttgattattacctccatcttttatattattattatgttcagcatttatagagacaggggcaggtacaggttggactgtatatcctccattaagt
>ArKOI027035 merged_sample={ 'connectivity_23':52 }
tacattgtatttgtatttcggcttatttgctggtattataggaacaatttttagtataattataagaatggagttagcttatccaggtgtacaaatattagaaggtaattgacaattttataatgtagtggtaactgcccatgcttttataatgatattttttatggtaatgcctagtatgataggtggttttggtaattgttttgtacctttattaataggtgcacccgatatggcatttcctagattaaatgcattaagtttttgattattaccaccttcatttatacttttattatgttcagcgtttattgaaacaggagcaggtacaggttgaacagtatatcctccattaagt
>ArKOI034870 merged_sample={ 'connectivity_75':697 }
tatattatatttaatgtttggttttatggctggtataataggtacattatttagtatattaatacgtatagaattagcgtatccgggcgtgcaaatattaaatggtaattgacaattttataatgtcatagttacagcgcatgcatttgttatgattttttttatggttatgcctgcaatgataggaggttttggtaattgttttgtgcctttattaataggagctccggatatggccttccctagattaaatgcattaagtttttgattattacctcctgcttttgttttattattaggctcagcatttattgaagctggcgcaggtactggatgaactgtatatccccctttaagt
>ArKOI061355 merged_sample={ 'ecosystem_37':3 }
gaccttatatttatgatttggtctttttgccggaattattggaacattgttttcaattttgattagattagaattagcctaccaggggaacaatttttgaatggggatcaccaattatataatgttatagtaacagcccatgcttttattatgatttttttcatggttatgccggcgatgataggtggtttcgggaattggtttgttccattattaataggtgctccagatatggcttttcctagattaaataatttaagtttttgactattacctccatctttaactttgttattaacttctagttttgttgaaactggtgtaggtacaggttgaacagtatatcctcctttaagt
>ArKOI004894 merged_sample={ 'cave_26':473 }
tattttatatcttgtatttggcttagtagctggtataattggtactttattttctataataataagaatagaattagcatatcctggaactcaaattctaggtggtaattgacaattttataacgtatagtaacagcacatgcttttattatgatattttttatggttatgcctactatgattggtggctttggtaattgttttgttcctttattaattggagcacctgatatggcgtttccacgtttaaatgccttaagtttttgattattacctccttcgtttatattacttttaggttctgcttttatagaaaccggagcgggtacaggttgaactgtttatccaccattaagt
>ArKOI038097 merged_sample={ 'connectivity_107':558 }
gattttatatttaatatttggttttatggctggtataataggaactttatttagtatattaatacgtatagaattagcttatcctggagtgcaaatattaaatggtaattggcaattttataatgttatagttacagctcatgcttttgttatgattttctttatggtaatgcctgcaatgataggaggttttggaaattgttttgttcctttattaataggagctccagatatggcttttcctagattaaatgcattaagtttttgattattacctccagcttttatattattattagcttctgcttttattgaaacaggagcaggtacaggatggacagtttatccaccactaagt
>ArKOI064040 merged_sample={ 'ecosystem_57':11 }
tattttatatcttttatttggattcatttctggtataataggtactttatttagtattattattagaattgaattagcatatccaggtgtacaaatattagaaggtaattggcaattttataatgttgtagtaacagcgcatgcttttattatgatattttttatggtaatgccagcaatgattggtggttttggtaattgttttgtacctttattaataggagcacctgatatggcgtttccacgtttaaatgctttaagtttttggttattaccgccttctcttattttattattaggttctgcttttattgaaaccggtgctggtacaggttgaactgtatatccgcctttaagt
>ArKOI019704 merged_sample={ 'connectivity_1':32 }
aaccctatatataatatatggtgttttagcaggtataataggtacattttttagtattattattagaattgaattagcttatccaggagttcaaatattaaacggtgattgacaattttataatgtaatagttacagctcatgcatttattatgattttttttatggtaatgccagctatgataggtggttttggtaattgttttgtacctttattgataggagcaccagatatggcttttcctagattaaatgcattaagtttctgattactgccaccatcttttatattattattaggttctgcttttatagaaacaggtgcaggtactggatgaactgtatatccaccattaagt
>ArKOI028462 merged_sample={ 'connectivity_27':3 }
caccatgtatatgatcttcggggcttttagtggcgtaattggtacattatttagtatattaatacgtatagaattagcgtatccgggcgtgcaaatattaaatggtaattgacaattttataatgtcatagttacagcgcatgcatttgttatgattttttttatggttatgcctgcaatgataggaggttttggtaattgttttgtgcctttattaataggagctccggatatggccttccctagattaaatgcattaagtttttgattattacctcctgcttttgttttattattaggctcagcatttattgaaactggcgcaggtactggatgaactgtttatccccctttaagt
>ArKOI026100 merged_sample={ 'connectivity_21':86 }
aactttatatttatattttggtttatttgcaggtttaataggtactttatttagtatattaatacgtatagaattagcgtatccgggcgtgcaaatattaaatggtaattgacaattttataatgtcatagttacagcgcatgcatttgttatgattttttttatggttatgcctgcaatgataggaggttttggtaattgttttgtgcctttattaataggagctccggatatggccttccctagattaaatgcattaagtttttgattattacctcctgcttttgttttattattaggctcagcatttattgaaactggcgcaggtactggatgaactgtttatccccctttaagt
>ArKOI017971 merged_sample={ 'salinity_183':3 }
tattctatatcttttatttggatttattgctggtataataggtactttatttagtattataataagaatagaattagcgtatccaggagttcaaattttagacggtaattgacaattttataatgtggttgtaacagcacatgcttttattatgatattttttatggttatgcctgctatgataggaggttttggtaattgttttgtacctttattaattggtgcacctgatatggcttttcctagattaaatgctttaagtttttgattattaccaccttcttttattttattattaggttctgcgtttattgaaacaggtgcaggtacaggttgaactgtataccctcctttaagt
>ArKOI019732 merged_sample={ 'connectivity_1':18 }
aacgctgtactttatttttggagcttgttctggtgttattggtactatatttagtatattaatacgtatagaattagcttatccgggagtacaaatattaaatggtaattgacaattttataatgttattgtaacagcacatgcttttgttatgattttttttatggttatgcctgctatgattggtggttttggtattgttttgttcctttattaataggagcacctgatatggcttttcctagattaaatgctttaagtttttgattattaccaccttcttttgtattattattaggttcagcttttattgaaacaggagctggtacaggttgaacagtatatcctcctttaagt
>ArKOI041239 merged_sample={ 'connectivity_121':12 }
gattttatatttaatatttggttttatggctggtataataggaactttatttagtatattaatacgtatagaattagcttatcctggagtgcaaatattaaatggtaattggcaattttataatgttatagttacagctcatgcttttgttatgattttctttatggtaatgcctgcaatgataggaggttttggaaattgttttgttcccttattaataggagctccagatatggcttttcctagattaaatgcattaagcttttggttattacctccagcttttatattattattagcttctgcttttattgaaacaggagcaggtacaggatggacggtttatccaccattaagt
>ArKOI039118 merged_sample={ 'connectivity_110':3458 }
tattttatatttatgattcgggtttattgctggtttgatagggtctttatttagtattataataagggtagagcttgcttatcctggagtgcaaattttagaaggctcttggcaattctataatgtagtagtaacagctcatgcttttattatgatattttttatggtaatgcccactatgatagggggttttggtaattgctttgtacccttattgattggtgctcctgatatggcctttccacgtttaaatgctttgagcttttgattattaccaccttcttttatattattattgtgttctgcttttattgaaacaggagcaggtacaggttgaacagtttatcccccattaagt
>ArKOI045301 merged_sample={ 'connectivity_185':310 }
aatattatatcttttatttgggtttatcgcaggcgtagttggtactttatttagtattttaattagaattgaattagcttatcctggagtacaaattttaaatggtattgacaattttataatgtaattgtaacagcgcatgcttttataatgatattttttgtggtaatgccagcaatgattggtggttttggtattgttttgtaccattattattaggtgcaccagatatggcttttcctagattaaatgctttaagtttttgattattaccaccatcttttatattattattggcgtcagcttttatagaaacaggggcaggaacaggttgaacagtttatccgcctttaagt
>ArKOI068983 merged_sample={ 'ecosystem_83':2 }
aacattatattttatttttggaacgtttagcggaattttgggaacactattatcgttattaataagacttgaattagcttttcctggtgtacaaattctagaaggaattgacaattctataatgtagttgtaacggctcatgcttttattatgatattttttatggtaatgcctacaatgattggtggttttggtaattgttttgtgcctttattgataggagctccagatatggcttttcctagattaaatgcattaagtttttgattattaccgccgtcattaattttattacttggatcagcttttattgaaactggtgctggtacaggttgaactgtatatccacctttaagt
>ArKOI058654 merged_sample={ 'ecosystem_21':3003 }
tattttatatttattatttggttttatagctggtattataggtactttatttagtatcataataagagtagaattagcatatcctggagtacaaatattagaagggaattgacaattttataatgtagttgtaacagctcatgcttttattatgatattctttatggtaatgccaacaatgattggtggttttggtaattgttttgtacctttattaataggtgcaccagatatggcgtttcctagattaaatgcattaagtttttgattattaccaccatcattaatattattattaggatctgcatttattgaaacaggtgcaggtacaggttgaactgtatatccacctttaagt
>ArKOI005925 merged_sample={ 'salinity_1':40 }
aactctatattttatttttggggcatgagctggaataataggtactttatttagtattattattagaattgaattagcataccctggtgttcaaatattagagggtaattgacaattttataatgtagtagtaacagcacatgcttttattatgatattctttatggtaatgcctgcaatgataggtggttttggtaattgttttgtacctttattaataggtgcacctgacatggcttttccacgtttaaatgctttaagtttttgattattacccccttctttaattttattattagcatctgcttttattgaaacaggagcaggtacaggttgaactgtatacccacctttaagt
>ArKOI032971 merged_sample={ 'connectivity_67':251 }
atctttatatcttatttttggtttaattgctggtttgataggaacctttttctctattttaataagaatagaattagcatatccaggcatccaaattttaaatggtattttcaattttataatgtcatagttacggcacatgcttttataatgattttttttatggttatgccaacaatgataggtggtttcggaaattgatttgtacctttaatgattggtgctccagatatggcttttccaaggctgaataatttaagcttttggttgttaccaccttctttttttctttgattaagttcaagtataattgaaacaggggctggtacaggttgaactgtttatccacctttaagt
>ArKOI050111 merged_sample={ 'connectivity_206':7 }
ttctttatatttaattcttggtgctttttcaggtgtagttggtacaactttatctgttttaattagagtggagttagcgtatcctggtgttcaaatattaaatggaaattgacagttttataatgttattgttacagctcatgcttttataatgatttttttcatggttatgccagcaatgataggaggctttggtaattgttttgtgcctttattaataggagcacctgatatggcttttcctagattaaatgcattaagtttctgattattaccaccttcttttattttattattaggttcagcttttatagaaacaggagcaggtacaggttgaacagtttatccacctttaagt
>ArKOI038191 merged_sample={ 'connectivity_107':39 }
aatattatatcttttatttgggttcaacgcaggcgtagttggtactttatttagtattttaattagaattgaattagcttatcctggagtacaaattttaaatggtattgacaattttataatgtaattgtaacagctcatgcttttataatgatattttttatggtaatgccagcaatgattggtggttttggtactgttttgtaccattattattaggtgcaccagatatggcttttcctagattaaatgctttaagtttttgattattaccaccatcttttatattattattggcgtcagcttttatagaaacaggggcaggaacaggttgaacagtttatccgcctttaagt
>ArKOI003432 merged_sample={ 'geography_112':69,'geography_113':79 }
tattttatatttattatttggctttatagctggtattattggtactttatttagtattataataagagttgagttagcttatcctggggtacaaattttagagggaattgacaattctataatgtagttgtaacggctcatgcttttattatgatattttttatggtaatgccgacaatgattggtggatttggtattgtttcgtacctttattaataggagcgccagatatggcatttcctagattaaatgcattaagtttttgattattaccgccctcattagttttattattaggatctgcttttattgaaactggtgctggtacaggatgaactgtatacccacctttaagt
>ArKOI001779 merged_sample={ 'geography_43':15 }
tatactttatcttgtttttggattaatagcaggtataataggtacattattttctataataataagaatagaattagcatatccaggagctcaaatactaggtgggaattgacaattttataatgtaatagtaacggcgcatgcttttattatgattttttttatggtaatgcctacaatgattggtggttttgggattgttttgtaccacttttaataggagcgccagatatggcgtttccaagattaaatgctttaagtttttgattattaccacctgcatttatattattactaggctctgcatttatagaaacaggagcaggtactggttgaactgtatatccaccattaagt
>ArKOI063432 merged_sample={ 'ecosystem_56':119 }
tattttatatttattattcggatttatatcaggaataataggtacaatatttagtatattaattagagtcgaattagcatatcctggagtacaaatattggagggtaattgacaattttataatgttattgtaactgcacatgcttttattatgatattttttatggtaatgccagcaatgatagggggttttggtaattgttttgtacctttattaataggtgcacctgatatggcattcccaagactgaatgcattaagtttttgactattaccaccttctttaattttattattaggttctgcgtttattgaaacaggtgcaggtacaggttgaacagtatacccacctttaagt
>ArKOI026273 merged_sample={ 'connectivity_21':10 }
tacattatatctattattttctgttttagctggaatagttggaacttatttttctgcattaattcgaatggaattagcttttccaggtaatggaatatttcatggagattttcaattatataatgtaattgtaactgcacatgcatttgttatgattttttttatggttatgcctgcaatgataggaggttttggtaattgttttgtgcctttattaataggagctccggatatggccttccctagattaaatgcattaagtttttgattattacctcctgcttttgttttattattaggctcagcatttattgaaactggcgcaggtactggatgaactgtttatccccctttaagt
>ArKOI044115 merged_sample={ 'connectivity_159':10 }
gaccttatattttttattagggttctgatctggaatggtaggaactagattatctataattataagagtagaattagcctaccccggagttcaaatattagaagggaattgacaattctataatgtagtagtaacagctcatgcatttataatgatattttttatggtaatgccaagtatgataggaggttttggtaattgttttgtacctttattaataggggctccagatatggcatttccaagattaaatgcactgagcttttggttgttgccaccttcttttatattattattgtgttcagcatttatagaaacaggtgcaggtacaggttgaacagtatatccacctttaagt
>ArKOI027226 merged_sample={ 'connectivity_23':3 }
tactttatatttattttttggtttatttgctggtatcataggtactttattttcgattttaattcgtttagaattagcttatccaggtgaacaagcttttatgggtaaccatcaattttataatgttgttgttacagctcatgcttttgtaatgatattttttatggtaatgcctagtatgataggtggttttggtaattgttttgtacctttattaataggtgcacccgatatggcatttcctagattaaatgcattaagtttttgattattaccaccttcatttatacttttattatgttcagcgtttattgaaacaggagcaggtacaggttgaacagtatatcctccattaagt
>ArKOI020645 merged_sample={ 'connectivity_3':2 }
aacactatatttattgtttgctattcttgcaggtattgttggtacttacttttctgttgttattagaatggaattagcttttccaggaaatggaatttttaatggggatcaccaattttataatgtaatagtaactgctcatgcttttattatgatattttttatggtgatgcctactatgattggtggttttggtattgttttgtccctttattaataggcgctccagatatggcgtttccacgtttaaatgcattaagtttttgattattaccgccttcttttatattattattgggatcagcttttatagaaacaggagcaggaaccggttgaacagtatatccacctttaagt
>ArKOI028484 merged_sample={ 'connectivity_27':2 }
tacattgtatttgttactcgaggggttttcagggattttagggacttttttatcattaataattagattagaattggcttatcctggtgttcaaatactagaaggaattgacaattttataatgtagttgtaacggctcatgcttttattatgatattttttatggttatgcctactatgataggtggatttggtaattgttttgtgcctttattaattggggctcccgatatggccttcccaagattaaatgcattaagtttttgattacttccaccatcattagtattattattaggatcagcttttattgaaactggagctggaactggatgaactgtatatccgcctttgagt
>ArKOI049643 merged_sample={ 'connectivity_204':171 }
tattttatatttattatttggatttatagcaggaataataggagcattatttagtataattataagagttgagttagcctatccaggggtacaaatattaggaggggattgacaattttataacgtagtagttacggctcatgcgtttataatgatattttttatggttatgcctagtatgataggtggttttggtaattgttttgtacctttattaataggagcaccagatatggcatttcctagattaaatgcattaagtttttgattattacctccatcttttatattattattatgttctgcatttatagaaactggagcaggtactggttggacagtttatcctccattaagt
>ArKOI003486 merged_sample={ 'geography_115':27 }
tatactttaccttatatttggattaatagcaggtattattggaactttattttctataattataagaatagaattagcatacccaggagcacaaattcttggtggaaattgacaattttataatgtaatagtaacagcacatgcttttattatgatattttttatggtaatgcctacaatgattggtggttttggtaattgttttgttcctttactaataggagctcctgatatggcttttccacgattaaatgcattaagtttctgattattacctccttcttttattttattattaggatctgcatttattgaaacaggtgcaggtactggatgaactgtatatccaccattaagt
>ArKOI057264 merged_sample={ 'ecosystem_14':37 }
tattttatatcttatctttggattaatagcaggtattataggtactttattttctataataataagaatagaactagcatacccaggagctcaaattttagctgggaattgacaattttataacgtaatagtaacagcgcatgcttttattatgatattttttatggttatgcctacaatgataggaggttttggtaattgctttgtaccattattaacaggagcacctgatatggcgtttcctcgtttaaatgcattaagtttttgattattacctccttcatttattttattattaggttctgcttttattgaaacaggagcaggaactggatgaactgtatatcctcctttaagt
>ArKOI049029 merged_sample={ 'connectivity_201':132 }
tatattatatttaatgtttggtttcatggcaggtataatagggacgttatttagtatattaattcgtatagaattagcttatccaggaatacaaatattaaatggtaattgacaattttataatgttatagttacagcgcatgcatttgttatgattttttttatggtaatgcctgcaatgatagggggatttggtaattgctttgtacctttattaataggagctcctgatatgccttttccaagattgaatgcattaagcttttgattattaccaccttcttttatattattattagcttcagcttttattgaaactggtgcaggaactggttgaactgtttatccacctttaagt
>ArKOI056203 merged_sample={ 'ecosystem_11':410 }
gatactatatcttttatttggattaatagctggagtaatcggtactctattctctataataataagaatagaattagcttatccaggggtacaaattttagaaggaaattgacaattttataatgtaatagtaacagctcatgcatttataatgatattttttatggtaatgccaaccatgataggaggttttggtaattgttttgtaccattacttataggagctcctgatatggcatttccccgattaaatgcattaagtttttgattattaccaccatcttttatcctattattaggatctgcttttatagaaacaggagcaggtacagggtgaactgtttatccaccacttagt
>ArKOI062839 merged_sample={ 'ecosystem_54':175 }
tattttatacttattatttggttttatatccggtataataggtacaatatttagtattttaataagaatagaactagcatatccaggtgttcaaatacttgaaggtaattgacaattttataatgttatagtaacagcgcatgcttttataatgatattttttatggtaatgcctgctatgataggaggttttggtaattgttttatacctttattaataggagcactagatatggcgtttccaagattaaacgctttaagtttttgattattaccgccatctttgattttattattgggatcggcatttattgaaactggtgcaggaacaggttgaacagtttatccacctttaagt
>ArKOI003701 merged_sample={ 'geography_124':132,'geography_125':260,'geography_126':171,'geography_127':56,'connectivity_157':76,'connectivity_192':313,'ecosystem_18':18385,'ecosystem_21':5688,'ecosystem_24':3965 }
tattttatatttattatttggttttatagctggtattataggtactttatttagtatcataataagagtagaattagcatatcctggagtacaaatattagaagggaattgacaattttataatgtagttgtaacagctcatgcttttattatgatattctttatggtaatgccaacaatgattggtggttttggtaattgttttgtacctttattaataggtgcaccagatatggcgtttcctagattaaatgcattaagtttttgattattaccaccatcattaatattattattaggatcagcttttattgaaacaggtgcaggtacaggttgaactgtatatccacctttaagt
>ArKOI050999 merged_sample={ 'bioindication_178':277 }
tattctatatctattatttggctttatagcaggtattgttggtactatttttagtattttaataagagttgaattagcataccctggtgttcaaatattagatggtaattgacagttttataatgttgtagtaacagcgcatgcttttattatgatattctttatggtaatgccagccatgattggtggttttggtaattgctttgtacctttattaataggagcgcctgatatggcatttccaagattaaatgctttaagtttttgattattacccccttcttttatattattattaggttccgcctttattgaaacaggtgcaggtactggttgaacagtatatccacctttaagt
>ArKOI048860 merged_sample={ 'connectivity_200':12 }
aactttatatcttatttttggtatctttgctggtataataggtacattatttagtatattaatacgtatagaattagcgtatccgggcgtgcaaatattaaatggtaattgacaattttataatgtcatagttacagcgcatgcatttgttatgattttttttatggttatgcctgcaatgataggaggttttggtaattgttttgtgcctttattaataggagctccggatatggccttccctagattaaatgcattaagtttttgattattacctcctgcttttgttttattattaggctcagcatttattgaaactggcgcaggtactggatgaactgtttatccccctttaagt
>ArKOI014363 merged_sample={ 'salinity_111':3 }
tattttatatcttttatttggttttatcgctggtattataggtactttatttagtattataatcagagtagaattagcatatccaggggttcaaatattagatggtgattgacaattttataatgttgtagtaacagcgcatgcttttataatgattttttttatggtgatgccagctatgataggaggttttggtaattgttttgtgcctttactaataggcgcaccagatatggcgtttccaagattaaatgctttaagtttttggttattaccaccttctttagcgttattaagtttgtcaactgttgttgaaggtggtgctggtactggttggactgtttatccgccattaagt
>ArKOI053141 merged_sample={ 'ecosystem_6':10 }
aatattatatcttgtatttgggttaatcgcaggtataattggaactttattttcaataataataagaatagaattagcttacccaggagctcaaattcttgaaggaaattgacaattttataatgtgatagtaacagctcatgcttttattatgatattctttatggttatgcctacaatgataggtggttttggtaattgttttgtaccattattaataggagctccggacatggcttttccgcgtttaaatgcattaagtttttgattattacctccttcgtttattcttttattaggttctgcttttatagaaacgggtgcaggaactgggtgaactgtctatccacctttaagt
>ArKOI066895 merged_sample={ 'ecosystem_73':2 }
tattttatatttattatttggttttattgcaggaattataggtactctttttagtattataataagagtggagttggcttaccctggagtacagatattagaaggtaattgacaattttataatgtagtagttacagctcatgcttttattatgatattctttatggtaatgcctacaatgataggtggttttggtaattgttttgtgcctttattaataggtgcaccagatatggcgttccctagattaaataatattagtttttgattattacccccacctgtttttttacttttatcatcttcattaattgaattcggtgctggtactggatgaactgtatatccgccattaagt
>ArKOI026978 merged_sample={ 'connectivity_23':268 }
tatattatatttattatttggatttatagcaggtattattggaacaatttttagtataattataagaatggagttagcttatccaggtgtacaaatattagaaggtaattgacaattttataatgtagtggtaactgcccatgcttttataatgatattttttatggtaatgcctagtatgataggtggttttggtaattgttttgtacctttattaataggtgcacccgatatggcatttcctagattaaatgcattaagtttttgattattaccaccttcatttatacttttattatgttcagcgtttattgaaacaggagcaggtacaggttgaacagtatatcctccattaagt
>ArKOI033234 merged_sample={ 'connectivity_69':9 }
aactttatatttaatttttggtggttttgctggtgttattggaacaacattatcgcttttaattagaattgaattagcttatcctggagtacaaattttaaatggtattgacaattttataatgtaattgtaacagcgcatgcttttataatgatattttttatggtaatgccagcaatgattggtggttttggtattgttttgtaccattattattaggtgcaccagatatggcttttcctagattaaatgctttaagtttttgattattaccaccatcttttatattattattggcgtcagcttttatagaaacaggggcaggaacaggttgaacagtttatccgcctttaagt
>ArKOI057832 merged_sample={ 'ecosystem_16':11 }
tattttatatctattatttggttttatagcaggtattataggaactctttttagtattataatacgagttgaattagcttatcctggagtgcaaatattggaaggtaattgacaattttataatgtagttgtaacagcgcatgcctttattatgatattctttatggtatgccaacaatgattggtggatttggtaattgctttgtacctttattaataggagctcccgatatggctttcccaagattaaatagttttggtttttgatattaccaccttctttattctttttattaatatctatttaatagaaggtggagtagctgctggatgaacgtatatccacctttaagt
>ArKOI053163 merged_sample={ 'ecosystem_6':7 }
aaaattgtatctgctttttgctatttttggcggaatgataggaactattttttctatattaattagaatagaattagcttatccagggaaccagattttatctggaaattttcaattttataatgttattgtaacagcgcatgcatttataatgattttttttatggtaatgcctacaatgattggaggatttggaaattgatttgttcctttaatgataggggctccggatatggcattcccacgtttaaataatttaagtttttgattattaccgccggcgttatttttattattaacatcaagtttaattgaaactggagcaggtactggttgaacagtatatcctcctttaagt
>ArKOI036094 merged_sample={ 'connectivity_79':55 }
ttctttatatttaatttttggtgctttttctggtataattggtacattttttagtattattattagaattgaattagcttatccaggagttcaaatattaaacggtgattgacaattttataatgtaatagttacagctcatgcatttattatgatttttttatggtaatgccagctatgataggtggttttggtaattgttttgtacctttattgataggagcaccagatatggcttttcctagattaaatgcattaagtttctgattactgccaccatcttttatattattattaggttctgcttttatagaaacaggtgcaggtactggatgaactgtatatccaccattaagt
>ArKOI053850 merged_sample={ 'ecosystem_7':3 }
aacattatatttaatatttgccttattttcaggcctattaggtacagctttttcagtattaataagattagaattaagtggacctggtgttcaaatattagaaggtaattgacaattttataatgtagttgtgacagcgcatgcttttattatgatattttttatggtgatgcctacaatgataggtggttttggtaattgttttgtacctttattaataggtgcaccagatatggcgtttccaagattaaatgcattaagtttttgattattacctccgtcattaatattattgcttggatccgcgtttattgaaacaggtgctggtacaggttgaactgtatatccacctttaagt
>ArKOI052265 merged_sample={ 'ecosystem_3':2 }
tattttgtatctcatatttgggtttatggcagggttaataggcaccttatttagtatattaatacgtattgaattagcatatccaggagtacaaattttaaatggaaattgacaattttacaatgtaattgttaccgcacatgcgtttataatgattttttttttgtaatgccttcatttataggaggttttggtaattgttttgtgcttttattaataggagctcctgatatggcttttcctagattaaatgcattaagtttttgattattgccaccatctttattttacttttaggttcagcatttatagaaacaggagccgggactggttgaacggtatatccgcccttaagt
>ArKOI000966 merged_sample={ 'geography_40':25 }
aatactatatctattatttggctttatagcaggtattataggtactttatttagtattataataagagtagagttggcttatcctggtgtccaaatattagaaggtattgacaattttataatgtagttgttacagcgcatgcctttattatgatattctttatggtgatgcctacaatgattggaggattcggtattgttttgtacctttattaataggtgcaccagatatggcatttccaagacttaatgcattaagttcttggttattaccgccatcatttgtattattattaggatctgcatttattgaaacaggagcaggtactggttgaacagtgtacccacctttaagt
>ArKOI036378 merged_sample={ 'connectivity_79':3 }
aatattatatcttttatttgggtttatcgcaggcattgttggtactttatttagtattttaattagaattgaattagcttatcctggagtacaaattttaaatggtattgacaattttataatgtaattgtaacagcgcatgcttttataatgatattttttatggtaatgccagcaatgattggtggttttggtattgttttgtaccattattattaggtgcaccagatatggcttttcctagattaaatgctttaagtttttggttgttaccaccttcttttatattgttactttgttctgcttttattgaaacaggagcaggtactggatgaactgtttatcctcctttaagt
>ArKOI038862 merged_sample={ 'connectivity_109':11 }
tactctttacgtcctttttggggctatttctggtattataggtactctttttagtattataataagagtagagttagcttatccaggggtacaaatattagagggtaattgacaattttataatgtagttgttacagctcatgcttttattatgatattttttatggtgatgcctacaatgataggtggttttggtaattgttttgtaccattattaataggagctccagatatggcgttccctagattaaatgcattaagtttttgattattgccaccatcattaatattattacttggatctgcttttattgaaactggtgcaggtacaggttgaactgtttatccacctttaagt
>ArKOI021392 merged_sample={ 'connectivity_5':5 }
tatattatatttattatttggttttatggcaggaattgtaggtactatatttagtatattaatacgtatagaattagcttatccgggagtacaaatattaaatggtaattgacaattttataatgttattgtaacagcacatgcttttgttatgattttttttatggttatgcctgctatgattggtggttttggtattgttttgttcctttattaataggagcacctgatatggcttttcctagattaaatgctttaagtttttgattgttgccaccatcttttatattattattatgctctgcatttatagaaacaggagcaggaacaggttgaacaatatatcctccattaagt
>ArKOI004188 merged_sample={ 'cave_2':421 }
tattttatatttattatttggttttatcgctggtatagttggtactatatttagtattttaattagagtagagttagcatatccaggagtccaaattttaaatggagattgacaattttataatgtgattgtaacagcacatgcttttataatgatattttttatggttatgcctgctatgattggtggttttggtaattgttttgtacctttattaataggtgcaccagatatggtattccctagattaaatgcattaagtttttgacttttacctccatcttttattttattattaggatcagcttttattgaaacaggagcaggaacgggatgaactgtatatccacctttaagt
>ArKOI002773 merged_sample={ 'geography_66':326 }
tattttatatcttgtatttggtttagtagctggtataattggtactttattttctataataataagaatagaattagcataccctggaactcaaattctaggtggtaattgacaattttataatgtatagtaacagcacatgcttttattatgatattttttatggttatgcctacaatgattggtggttttggtaattgttttgtacctttattaattggagcacccgatatggctttcccacgtttaaatgctttaagcttttgattattgccgccttcttttatattattattaggctctgcttttatagagacgggagcaggtacaggttgaactgtttatcctcctttaagc
>ArKOI066942 merged_sample={ 'ecosystem_74':779 }
tattttatatttattatttggacttttagcaggtataataggcactatttttagtattattataagagttgaattagcatatccaggcgttcaaattttagatggtaattgacaattttataatgttgtggtaacagcgcatgcttttataatgattttttttatggtaatgcctgctatgattggtggttttgggattgctttgttcctttattaataggagcacctgatatggcatttccaagattaaatgcattaagtttctgattattaccgccttcttttattttattattagggtcagcttttatagaaactggagcaggtacaggttgaactgtttaccctcctttaagt
>ArKOI037025 merged_sample={ 'connectivity_82':3 }
tacgttatattttatttttggtatgttttcaggtgttattggtactgttttatctttaataataagaattgaattggctactccaggaaatcaatttttattaggaaatcatcaattttataatgtaattgttacagctcatgcttttatcatgatattttttatggtgatgcccacaatgataggtggttttggtaattgttttgtgcctttattaataggtgcaccagatatggcgtttcctagattaaatgcattaagtttttgattattgccaccgtcattaatattattacttggatctgcttttattgaaacaggggctggaacaggttgaactgtatatccgcctttaagt
>ArKOI017546 merged_sample={ 'salinity_174':306 }
tatactatatcttttatttgggtttttatcaggtataataggaacactttttagtatattaataagattagaattagcattcccaggcgtacagatattagacggtaattgacaattttataatgttatagtaacagcacatgcttttattatgatattttttatggttatgccagctatgataggagggtttggtaattgttttgtaccattgttaataggagctccagatatggcattcccaagattaaatgcattaagtttttggttattacctccatctttaattttattattaggttcagcttttattgaaacaggtgcaggtacgggttggactgtatatccaccgttaagt
>ArKOI000173 merged_sample={ 'geography_128':491 }
aatattatatcttatatttgggttaatagcaggtattattggaaccttattttctataataataagaatagaattagcatatccaggagcacaaattcttggtggtaattgacaattttataatgtaatagtaacagcgcatgcttttattatgatattttttatggttatgcctacaatgataggaggttttggtaattgtttcgtaccattattaataggagcgcctgatatggcttttccgcgtttaaatgctttaagtttttgattattaccaccttcatttattttattattaggatcagcttttatagaaacaggtgcaggtacaggttgaacggtatatccacctttaagt
>ArKOI057770 merged_sample={ 'ecosystem_16':122 }
aatattatatttaatatttggatttatagcaggtattataggaactatttttagtatcattataagagtcgaattagcctatccaggagtacaaatattagaaggtaattgacaattttataatgtagtagtaactgcgcatgcatttataatgatattttttatggttatgccaagtatgataggtggttttggtaattgttttgtacctttattaataggagctccagatatggcatttccaagattaaatgcattaaactttagattgttgccaccatcttttatattattattgtgttccgcatttatagaaacaggtgcaggtacaggttgaactgtatatccacctttaagt
>ArKOI057803 merged_sample={ 'ecosystem_16':48 }
tactttatatctttttttcggtttatttgctggtattattggtactttattctctataataataagaatagaattagcttatcctggtgtacaaattttagaaggaaattgacaattttataatgtaatagtaacagctcatgcatttataatgatattttttatggtaatgccaactatgataggtggttttggtaattgttttgtaccattacttataggggctcctgatatggcatttccccgattaaatgcattaagtttttgattattaccaccatcttttatcctattattaggatctgcttttatagaaacaggagcaggtacagggtgaactatttatccaccactaagt
>ArKOI059455 merged_sample={ 'ecosystem_23':3 }
aacgttatatttaattttcggtggtgtagctggtgttattggcaccttactttctgttttaatccgtatagaactatcggaaccaggaactcagattcttggtggaaattgacaattctataatgtaatagtaacaactcatgcttttattatgattttctttatggtaatgcccacaatgattggtggttttggtaattgttttgtaccattattaataggagcacctgacatggctttcccacgtttaaatgcattaagtttttgattattgcctccttcttttattttattattaggatctgcatttattgaaacaggtgcaggtactggttgaaccgtatatccacctttaagt
>ArKOI065888 merged_sample={ 'ecosystem_67':161 }
tattttatacttaatttttggattaatagctggtattataggtactttattttctataataataagaatagaattagcatatccaggttcccaaattttagcaggaaactgacaattttacaacgtaatagtaacagcgcatgcttttattatgatattttttatggttatgcctacaatgataggaggttttggtaattgttttgtacctctattaataggtgcacctgatatggcatttcctcgtttaaatgcattaagtttttgattattaccaccttcttttattttattattaggatctgcttttattgaaacaggagcaggtactggatgaacagtttatccacctttaagt
>ArKOI066762 merged_sample={ 'ecosystem_73':317 }
tatattatatttattatttggatttatagcaggaataataggaacattatttagtataattataagagtagaattagcctatcctggagttcaaatattagggggggattgacaattttataatgtagtagttacagctcatgcatttataatgatattttttatggtgatgccaagtatgataggtggttttggtaattgttttgtacctttattaataggagcaccagatatggcatttcctagattaaatgctttaagtttttgattattaccaccatcttttatattattattatgttcagcatttatagaaacaggtgcaggaactggttgaacagtttatccaccattaagt
>ArKOI068551 merged_sample={ 'ecosystem_82':374 }
tattttatatttattatttggttttattgcaggtattataggtactctttttagtattataataagagtagagttagcttaccctggtgtacaaatattagaaggtaattgacaattttataatgtagtcgtgacagctcatgcttttattatgatattctttatggtaatgcctacaatgataggtggttttgggaattgttttgtgcctttattaataggtgcaccagatatggcgtttcctagattaaatgcattaagtttttgattattaccaccgtcattaatattattacttggatccgcgtttattgaaacaggtgctggtacaggttgaactgtatatccacctttaagt
>ArKOI049144 merged_sample={ 'connectivity_201':3 }
aacaatatattttatttttggggcatttgccggcgtccttgggaccctgatgtcaatgttaattagaattgaattagcttatcctggagtacaaattttaaatggtattgacaattctataatgtaattgtaacagcgcatgcttttataatgatattttttatggtaatgccagcaatgattggtggttttggtattgttttgtaccattattattaggtgcaccagatatggcttttcctagattaaatgctttaagtttttgattattaccaccatcttttatattattattggcatcagcttttatagaaacaggggcaggaacaggttgaacagtttatccgcctttaagt
>ArKOI033129 merged_sample={ 'connectivity_69':649,'connectivity_188':1384 }
aatcttatatctgatgtttggttttatggctgggatagtaggaactttatttagtattttaatacgtattgaattagcatatccaggtgtacaaattttaaatggtaattgacaattttataatgttattgtaacagcacatgcttttataatgattttttttatggtaatgccagcaatgataggtggttttggtaattgttttattcctttattattaggagcaccagatatggcttttcctagattgagtgctttaagcttttggttattaccaccagcttttgtattattgttaggatcagcttttatagaaacaggagcaggtactgggtgaactgtttatccacctttaagt
>ArKOI040894 merged_sample={ 'connectivity_117':2 }
aactttgtatttaatctttgctgccatttcaggtatattaggaacaactttttcaatgttcataagaatagaactagcatatcctggagctcaaattcttggaggtaattgacaattctataatgtaatagtaacagcacatgcttttattatgattttttttatggttatgcctacaatgataggaggatttggtaattgttttgtaccattattaataggtgcaccagatatggcttttccgcgtttaaatgcattaagcttttgattattaccaccttcatttatattattattaggatctgcttttatagagacaggtgcaggtactggatgaactgtatatccaccattaagt
>ArKOI067180 merged_sample={ 'ecosystem_75':435 }
aatactatatttattatttggttttatagcaggtattataggtactttatttagtattataataagagtagagttggcttatcctggtgttcaaatattagaaggtattgacaattttataatgtagttgttacagcgcatgcctttattatgatattctttatggcgatgcctacaatgattggaggatttggtattgctttgtacctttattaataggtgcaccagatatggcatttccaagacttaatgcattaagtttttggttattaccgccatcatttgtattattattaggatctgcatttattgaaacaggagcaggtactggttgaacagtgtatccacctttaagt
>ArKOI021609 merged_sample={ 'connectivity_6':97 }
tattttgtatttattatttggttttatagcaggtattataggaactatttttagtattattataagagtcgaattagcctatccaggagtacaaatattagaaggtaattgacaattttataatgtagtagtaactgcgcatgcatttataatgatattttttatggttatgccaagtatgataggtggttttggtaattgttttgtacctttattaataggagctccagatatggcatttccaagattaaatgcattaagcttttgattgttgccaccatcttttatattattattgtgttccgcatttatagaaacaggtgcaggtacaggttgaactgtatatccacctttaagt
>ArKOI052497 merged_sample={ 'ecosystem_4':4,'ecosystem_19':3 }
cattttatatttattatttgggtttatagcaggaataataggaacattatttagtattattataagagttgagttagcttatccaggtgtgcaagtgctaggtggtgattggcaattttataatgtagtagtaacagcgcatgcttttattatgatattttttatggtaatgccaagtatgataggtggttttggtaattgtttcgtgcctttattaataggggcgccagatatggcattccctaggttaaatgcattaagtttttgattattaccaccatcttttatattattattatgctcggcgtttatagaaacaggtgcaggaacaggttggacagtataccctccattaagt
>ArKOI018367 merged_sample={ 'bioindication_19':144,'bioindication_20':88 }
tattttatatttattatttggatttatagcaggaataataggaacattatttagtataattataagagttgagttagcatatcctggagtacaaatattaggaggtgattgacaattttataatgtggtagttacagctcatgcttttataatgatattttttatggttatgcctagtatgataggtggttttggtaattgttttgtacctttattaataggagctccagatatggcgtttcctagattaaatgcattaagtttttgattattacctccatcttttatattactactatgttcagcatttatagaaactggagcaggaactggttgaacagtttatcctccattaagt
>ArKOI018286 merged_sample={ 'bioindication_7':22,'bioindication_8':15 }
tattttatatctaatctttggattaatagctggtattataggtactttattttctataataataagaatagaactagcatatccaggagcacagatcttagctggaaattgacaattttataacgtaatagtaacagcacatgcttttattatgatattttttatggttatgcctacaatgataggtggttttggtaattgttttgtacctttattaataggagcgccagatatggcattccctcgtttaaatgctttaagtttttgattattacccccttcttttattttattattaggttccgctttcatcgaaacaggggcaggtactggatgaacagtatatccgcctttaagt
>ArKOI025174 merged_sample={ 'connectivity_17':2 }
tacattatatttaatatttgcgttaattgctggacttattggtacttttttttctataataatacgtttagaattagcttttccaggtgatcaaatattaaatggtattaccaattttataatgtagttataacagctcatgcttttattatgatattttttatggtgatgcctactatgattggtggttttggtattgttttgtacctttattaataggtgctccagatatggcatttccacgtttaaatgctttaagtttttgattattacctccttcttttatattattattaggatcagcttttattgaaacaggagcaggtactggttgaacagtctatccgcctttaagt
>ArKOI053194 merged_sample={ 'ecosystem_6':4 }
aattctatattttttgtttggcgggtttagtggaattttaggtacacttttctctatattaattagaatagaattagcttatccagggaaccagattttatctggaaattttcaattttataatgttattgtaacagcgcatgcatttataatgattttttttatggtaatgcctacaatgattggaggatttggaaattgatttgttcctttaatgataggggctccggatatggcattcccacgtttaaataatttaagtttttgattattaccgccggcgttatttttattattaacatcaagtttaattgaaactggagcaggtactggttgaacagtttatcctcctttaagt
>ArKOI066574 merged_sample={ 'ecosystem_72':11 }
aattttatatttattatttggatttatagcaggtataataggaacattatttagtataattataagagttgaattagcttatcctggtatacaaattttagcaggtaattgacaattttataatgtagttgtaacagctcatgcttttattatgatattctttatggtgatgcctacaatgattggtggttttggtaattgttttgtgcctttattaataggagctccagatatggcgttccctagattaaatgcattaagtttttgattattacctccttcattagtattattacttggatctgcttttattgaaactggtgcaggtacaggttgaactgtttatccacctttaagt
>ArKOI035028 merged_sample={ 'connectivity_75':6 }
cgtactttatttaatatttggcggattttctggggttttaggcacaaccatgtctatacttattagaatggaattgtcccaaccaggaagtcaaattttaagcggtaattaccagttatataatgtgctggttaccggccacgcttttataatgatattttttatggttatgcctagtatgataggtggttttggtaattgttttgttcctttattaataggagctccagatatggcattcccccgattaaatgcattaagtttttgattattgcctccatctttcatattattattatgttctgcatttatagaaacaggagcaggtacgggttgaacagtttatccaccattaagt
>ArKOI048492 merged_sample={ 'connectivity_198':3 }
gacgttatatttaatatttggtggattttctggaataataggtacaatattttctttaattattcgtttagaattagcttatccaggagttcagatattaaatggagattgacaattttataatgtaatagttacagctcatgcatttattatgattttttttatggtaatgccagctatgataggtggttttggtaattgttttgttcctttattaataggagcgcctgatatggcttttcctagattaaatgcattaagtttctgattgttaccaccatcttttatattattattaggttctgcttttatagaaacaggagcaggtacaggatgaactgtatatccaccattaagt
>ArKOI043762 merged_sample={ 'connectivity_157':4 }
tactctttatcttatttttggtattctagctggtattataggaactatttttagtataattataagaatggagttagcttatccaggtgtacaaatattagaaggtaattgacaattttataatgtagtggtgactgcccatgcttttataatgatattttttatggtaatgcctagtatgataggtggttttggtaattgttttgtacctttattaataggtgcacctgatatggcatttcctagattaaatgcattaagtttttgattattaccaccttcatttatacttttattatgttcagcatttattgaaacaggagcaggaacaggttgaacagtatatcctccattaagt
>ArKOI044515 merged_sample={ 'connectivity_204':5022 }
tattttgtatttattatttggttttatagcaggtattattggtactttatttagtattataataagagtagaattagcttatcctggtgtgcaaatcctggagggtattgacaattctataatgtagttgtaacggctcatgcttttattatgatattctttatggtaatgccgacaatgattggtggttttggtaattgctttgtacctttattaataggagcaccagatatggctttccctagattaaatgcattaagtttctgattattaccaccttcattagtattattacttggttcagcttttattgaaacaggggcaggaactggatgaacagtgtatccacctttaagt
>ArKOI044484 merged_sample={ 'connectivity_161':146 }
gtctttatatcttatttttggtttaattgctggtttgataggcacttttttttctattctaataagaatagaactagcatatccaggtatccagattttaaacggtattttcaattttacaatgtcatagttacggcgcatgcttttataatgattttttttatggttatgccaacaatgctaggaggttttggaaactgatttgtacctttaatgataggtgctccagatatggcttttccaagattgaataatttgagtttttgattattaccaccttctttttttcttttattaagctcaagtataattgaaacaggagctggtactggttgaacagtttatccgcctttaagt
>ArKOI036158 merged_sample={ 'connectivity_79':15 }
aacattatacatcatattcggtatgttagcaggagtaataggaacggggctttcagttataattcgtctggaattagcacaaccaggaaatcaatttttacaagggaataaccaaatgtataatgttatagtaacggcgcatgcttttataatgatattttttatggtaatgccagcaatgattggtggttttggtattgttttgtaccattattattaggtgcaccagatatggcttttcctagattaaatgctttaagtttttgattattaccaccatcttttatattattattggcatcagcttttatagaaacaggggcaggaacaggttgaacagtttatccgcctttaagt
>ArKOI019494 merged_sample={ 'connectivity_184':230606,'connectivity_193':199939,'connectivity_196':79407 }
aatattatatttaatatttggatttatagcaggtattataggaactatttttagtatcattataagagtcgaattagcctatccaggagtacaaatattagaaggtaattgacaattttataatgtagtagtaactgcgcatgcatttataatgatattttttatggttatgccaagtatgataggtggttttggtaattgttttgtacctttattaataggtgctccagatatggcatttccaagattaaatgcattaagcttttgattgttgccaccatcttttatattattattgtgttccgcatttatagaaacaggtgcaggtacaggttgaactgtatatccacctttaagt
>ArKOI058948 merged_sample={ 'ecosystem_22':1317 }
tattttatatttattatttggttttattgcaggtattataggtactctttttagtattataataagagtagagttagcataccctggtgtacaaatattagaaggtaattgacaattttataatgtagttgtgacagctcatgcttttattatgatattctttatggtaatgcctacaatgataggtggttttgggaattgttttgtgcctttattaataggtgcaccagatatggcgtttcctagattaaatacattaagtttttgattattaccaccgtcattaatattattacttggatccgcgtttattgaaacaggtgctggtacaggttgaactgtatatccacctttaagt
>ArKOI061877 merged_sample={ 'ecosystem_51':418 }
aatattatatctgttatttggatttatatcgggtataataggtacaatatttagtatattaattagagttgaattagcatatccaggggtacaaatattagacggtaattgacaattttataatgttatagtaacagcacatgcttttattatgatattttttatggttatgccagcaatgattggtggttttggtaattgttttgtaccattattaataggagctccagatatggcatttccaagattaaatgcattaagtttctggttattacctccacctttaattctattattaggttcagcttttattgaaacaggtgcaggtactggttgaactgtatatccaccgttaagt
>ArKOI011370 merged_sample={ 'salinity_79':7 }
gatattatatcttatatttgggttggttgcaggtattataggtactatattttctatagtaatcaggatagaattagcttatcctggtgagcagatcttgtatggtaattgacaattttataatgtaatagtaacggcgcatgcttttattatgatattttttatggttatgcctgcaatgactggtggttttggtaattgttttgtaccattattaattggtgctcctgatatggcattccctagattaaatgctttaagtttttgattattacctccttcttttatattattattaagttccgcttttatagaaacaggggcaggtactggatgaacagtttatccacctttaagt
>ArKOI017187 merged_sample={ 'salinity_165':486 }
tattttatatcttttatttggttttattgctggtattataggtactttatttagtattataataagagtagaattagcgtatccaggagttcaaattttagacggtaattgacaattttataatgtggttgtaacagcacatgcttttattatgatattttttatggttatgcctgctatgataggaggttttggtaattgttttgtacctttattaattggtgcacctgatatggcatttcctagattaaatgctttaagtttttggttattaccaccttcttttattttattattaggttctgcttttattgaaacaggagcaggtactggttgaacagtatatcctcctttaagt
>ArKOI050960 merged_sample={ 'bioindication_178':1561 }
tattctatatctattatttggctttatagcaggtattgttggtactatttttagtattttaataagagttgaattagcataccctggtgttcaaatattagatggtaattggcaattttataatgttgtagtaacagcgcatgcttttattatgatgttctttatggtaatgccagccatgattggtggttttggtaattgctttgtacctttattaataggagcgcctgatatggcatttccaagattaaatgctttaagtttttgattattacccccttcttttatattattattaggttccgcctttattgaaacaggtgcaggtactggttgaacagtatatccacctttaagt
>ArKOI016812 merged_sample={ 'salinity_155':675 }
aattttatatcttttatttggttttatagctggtattataggtactttatttagcataattatcagaatagagttagcttatcctggggtacaaatattaaatgggaattgacaattttataatgtaatagtaacagcgcatgcttttattatgattttttttatggtaatgcctgcaatgataggaggttttggaaattgttttgtaccattattaataggagcacctgatatggcttctccaagattaaatgcattaagtttttgattattaccaccttcttttattttattattaggttctgcttttatagaaacaggggcaggtacaggttgaactgtatatccacctttaagt
>ArKOI054620 merged_sample={ 'ecosystem_8':9 }
aacgttgtatctcttatttggattaatttctggaatagtaggtacatttttttctatattgataagaatggaacttgcatatccaggtattcagattttaggtggcaataatcaactgtataatgtaatagtaacagcgcatgcatttacaatgattttttttatggtaatgccaactatgataggcggttttggtaattggtttgtgccgttaatggtaggagccccagatatggcttttccgaggttgaataatatgagtttttgattgctacccccatctttttttttattactaacttcttctttaatagaaactggggcaggaacaggatggactctgtatcctcccctaagt
>ArKOI057273 merged_sample={ 'ecosystem_14':26 }
tatgctttatctcgcttttgcgttattttcaggtattataggtactttattttctataataataagaatagaattagcatatccaggttctcaaattttagctggaaattgacaattttacaacgtaatagtaacagcgcatgcttttattatgatattttttatggttatgcctacaatgataggtggttttggtaattgttttgtacctttattaataggtgcgcctgatatggcatttcctcgtttaaatgcattaagtttttgattattacctccttcttttattttattattaggatctgcttttattgaaacaggagcaggtactggttgaacagtttacccacctctaagt
>ArKOI027956 merged_sample={ 'connectivity_25':4 }
aatcctttatttaatttttggatttttagccggattaatagggtctttatttagtataattataaggatagaattagcatatccaggaatacaaattttagatggaagttgacaattttataatgtagtagtaacagctcatgcttttataatgatattttttatggttatgccaacaatgataggaggatttggaaattgttttgtccctttattaataggggcaccagatatggcttttcctagattaaatgcattaagtttttgattattacctccttcttttattttattattatgctcagcttttatagagacaggagcaggaacaggttgaacagtttatccacctttaagt
>ArKOI024112 merged_sample={ 'connectivity_14':2 }
tactgtttatttaatttttgcagcattagcagggattatatgtactttattttctgtttttattagaatagaattagcttatactggaaatcaattatttgctggtaattttcaattatataatgttatagtaacggcacatgcttttataatgatattttttatggtaatgccaacaatgataggtgggtttggtaattgttttgttccattattgataggtgcacctgatatggcatttccacgattaaatgctttaagtttttgattgttaccaccttcatttatattattattgtgttcagcatttatagaaacaggggcaggtactggttgaacagtgtatccacctttaagt
>ArKOI035528 merged_sample={ 'connectivity_76':4 }
tacattatatttagtattttctgttatagccggtattgtaggaacttatttttctatgttaattcgaatggaattagctttcccaggtaacggaatattaaatggtaattgacaattttataatgttatagtaacagcgcatgcatttgttatgattttttttatggtaatgcctgcaatgatagggggatttggtaattgctttgtacctttattaataggagctcctgatatggcttttccaagattgaatgcattaagcttttgattattaccaccttcttttatattattattagcttcagcttttattgaaactggtgcaggaactggttgaactgtttatccacctttaagt
>ArKOI044084 merged_sample={ 'connectivity_158':2 }
aactttgtatttattattctctgttttagctggaattgtcgggacatatttttctgttttaattagaatggaattagcttatccaggtaatggtatttttcatggaaactatcagttttataatgtagtggtaactgcccatgcttttataatgatattttttatggtaatgcctagtatgataggtggttttggtaattgttttgtacctttattaataggtgcacctgatatggcatttcctagattaaatgcattaagtttttgattattaccgccttcatttatacttttattatgttcagcgtttattgaaacaggagcaggtacaggttgaacagtatatcctccattaagt
>ArKOI018493 merged_sample={ 'bioindication_38':257,'bioindication_39':685 }
tatactatatttggtatttggattgatagcgggtattattggaactctgttttctataataataagaatagaattagcttatccaggagcccaaatattagatagtaattgacaattttacaatgtaatagtaactgctcatgcttttattatgatattttttatggtgatgcctactatgattggtggttttggtattgttttgtacctttattaataggtgctccagatatggcatttccacgtttaaatgctttaagtttttgattattacctccttcttttatattattattaggatcagcttttattgaaacaggagcaggtactggttgaacagtttatccgcctttaagt
>ArKOI052743 merged_sample={ 'ecosystem_5':15 }
aatattatatttaatatttggatttatagcaggaataataggaacaatatttagtataattataagaatagaattggcgtatccaggagtacaaatattagaaggaaattgacaattttataatgtagtagtaacagcacatgcttttatcatgatattttttatggtaatgcctagtatgataggaggatttggtaattgttttgtacctttattaataggtgcacctgatatggcatttccaagattaaatgcattaagtttttgattattacctccatctttcatcttattattatgttcagcatttatagaaacaggagcaggaacaggttgaacagtatatcctccattaagt
>ArKOI067749 merged_sample={ 'ecosystem_77':7 }
tattttatatttattatttggatttatagcaggaataataggaacattatttagtataattataagagtcgagttagcctatccaggggtacaaatattaggaggggattgacaattttataacgtagtagttacagctcatgcgtttataatgatattttttatggttatgcctagtatgataggtggttttggtaattggtttgtacctttattaataggagcaccagatatggcatttcctagattaaatgcattaagttcttgattattacctccattttttatattattattaggatcagcttttattgaaacaggtgcaggtacaggttgaactgtatatccacctttaagt
>ArKOI058203 merged_sample={ 'ecosystem_18':1,'ecosystem_20':1,'ecosystem_22':3,'ecosystem_28':10 }
tatactttatcttgtttttggattaatagcaggtataataggtacattattttctataataataagaatagaattagcatatccaggagctcaaatattaggtgggaattgacaattttataatgtaatagtaactgcgcatgcttttattatgattttttttatggtaatgcctacaatgattggtggttttgggattgttttgtaccacttttaataggagcgccagatatggcgtttccaagattaaatgctttaagtttttgattattaccacctgcatttatattattactaggttctgcatttatagaaacaggagcaggtactggttgaacggtatatccaccattaagt
>ArKOI002184 merged_sample={ 'geography_48':23 }
tattttatatttattatttggatttatagcaggaataataggaacattatttagtataattataagagttgagttggcttaccccggggtacaaatattaggaggggattgacaattttataatgtagtagttacagctcatgcgtttataatgattttttttatggttatgcctagtatgataggtggttttggtaattgttttgtacctttattaataggagcaccagatatggcatttcctagattaaacgcattaagtttttgattattacctccatcttttatattattattatgttcagcatttatagaaactggagcaggtactggttgaacagtttatcctccattaagt
>ArKOI005311 merged_sample={ 'cave_32':794 }
tatattatatttattatttggatttatagcaggtattataggaacaatttttagtataattataagaatggagttagcttatccaggtgtacaaatattagaaggtaattgacaattttataatgtagtggtaactgcccatgcttttataatgatattttttatggtaatgcctagtatgataggtggttttggtaattgttttgtacctttattaataggtgcacctgatatggcatttcctagattaaatgcattaagtttttgattattaccaccttcatttatacttttattatgttcagcatttattgaaacaggagcaggaacgggttgaacagtatatcctccattaagt
>ArKOI056294 merged_sample={ 'ecosystem_11':7 }
catattatatttaatatttggatttatagcaggaataataggaacaatatttagtataattataagaatagaattagcatatccaggggtacaaattttagaaggaaattgacaattttataatgtaatagtaacagctcatgcatttataatgatattttttatggtaatgccaaccatgataggaggttttggtaattgttttgtaccattacttataggagctcctgatatggcatttccccgattaaatgcattaagtttttgattattaccaccatcttttatcctattattaggatctgcttttatagaaacaggagcaggtacagggtgaactgtttatccaccacttagt
>ArKOI045316 merged_sample={ 'connectivity_185':154 }
aatattatatcttttatttgggtttatcgcaggcgtagttggtactttatttagtattttaattagaattgaattagcttatcctggagtacaaattttaaatggtattgacaattttataatgtaattgtaacagcgcatgcttttataatgatattttttatggtaatgccagcaatgattggtggttttggtattgttttgtaccattattattaggtgcaccagatatggcttttcctagattaaatgctttaagtttttgattattaccaccatcttttatattattattggcgtcagcctttatagaaacaggggcaggaacaggttgaacagtttatccgcctttaaga
>ArKOI024283 merged_sample={ 'connectivity_16':200 }
tactttatatttaatttttggatttatagcaggtattataggaactatttttagtattattataagagtcgaattagcctatccaggagtacaaatattagaaggtaattgacaattttataatgtagtagtaactgcgcatgcatttataatgatattttttatggttatgccaagtatgataggtggttttggtaattgttttgtacctttattaataggagctccagatatggcatttccaagattaaatgcattaagcttttgattgttgccaccatcttttatattattattgtgttccgcatttatagaaacaggtgcaggtacaggttgaactgtatatccacctttaagt
>ArKOI006042 merged_sample={ 'salinity_1':2 }
aacattatatttgatttttggtgctttttcgggtgtagtaggtactactttatctattttaataagaatggaattagctcaacctggtaaccaaattttaatgggaaatcatcaattatacaatgtaattgtaactgcacatgcatttattatgatattctttatggtaatgcctgcaatgataggtggttttggtaattgttttgtacctttattaataggtgcacctgacatggcttttccacgtttaaatgctttaagtttttgattattacccccttctttaattttattattagcatctgcttttattgaaacaggagcaggtacaggttgaactgtatacccacctttaagt
>ArKOI033598 merged_sample={ 'connectivity_70':2 }
tacgctttatttgttattcgcagcattttcaggagttctcggtacttgtttttcaatgttaattcgtatagaattagcttatccaggaatacaaatattaaatggtaattgacaattttatgatgttatagttacagcgcatgcatttgttaagattttttttatggtaatgcctgcaatgatagggggatttggtaattgctttgtacctttattaataggagctcctgatatggcttttccaagattgaatgcattaagtttttgattattaccaccttcttttatattattattagcttcagcttttattgaaactggtgcaggaactggttgaactgtttatccacctttaagt
>ArKOI048490 merged_sample={ 'connectivity_198':3 }
tacattatatctgctatttggagctggctcgggggttattggtacattgttttcggtagtaattcgtatggaacttgcattaccaggtaataatattttaaatggaaattgacagttttataatgttattgttacagctcatgcttttatattgattttttttatggttatgccagcaatgataggaggctttggtaattgttttgtgcctttattaataggagcacctgatatggcttttcctagattaaatgcattaagtttctgattattaccaccttcttttattttattattaggttcagcttttatagaaacaggagcaggtacaggttgaacagtttatccacctttaagt
>ArKOI003886 merged_sample={ 'geography_126':29 }
aatactttaccttatttttgggttaatagcaggtataataggaacattattttctataataataagaatagaattagcatacccaggatcacgaattcttggtggtaattgacaattttataatgtaattgtaacagcacatgcttttataatgatattctttatggttatgcctacaatgattggtggttttggtaattgttttgtaccattacttataggagcacctgatatggcttttccacgtctaaatgcattaagtttctgattattacccccatcattcatattattattaggatccgcattcatagaaacaggtgctggaactggttgaactgtttacccaccattaagt
>ArKOI058191 merged_sample={ 'ecosystem_18':23 }
tattttatatttattatttggttttatagcaggtattataggtactctttttagtattataataagagtggagttagcttatcctggggtacaaatattagaaggtaattgacaattttataatgtagttgtgacagcgcatgcttttattatgatattttttatggtgatgcctacaatgattggtggttttggtaattgttttgtacctttattaataggtgcaccagatatggcgtttccaagattaaatgcattaagtttttgattattacccccttctttaatattgctattaggttcggcatttattgaaacaggggctggtacaggttgaactgtatatccacctttaagt
>ArKOI005564 merged_sample={ 'cave_35':271 }
catattatatttattatttggttttatagcaggtataatagggactatatttagtataattataagggtagaattagcttatccaggggtacaagtattagaaggtaattgacaattttataatgtagttgtaactgcgcatgcttttattatgatattttttatggtaatgcctagtatgattggtgggtttggtaattgctttgtgcctttgtcagtaggggctcctgatatggcgttccctaggttaaatgcgttaagtttttggttattgcctccatcatttattttgttattatgttctgcatttattgaaacaggtgctggtacaggttgaacagtataccctcctttaagt
>ArKOI046180 merged_sample={ 'connectivity_188':3 }
agtattatatttaatctttgcttttatagccgcattaataggtacatccttttctattttaatacgtattgaattagcatatccaggtgtacaaattttaaatggtaattgacaattttataatgtaatagtaacagcgcatgcttttataatgattttttttatggtaatgccagcaatgataggtgggtttggtaattgttttattcctttattattaggagcaccagatatggcttttcctagattaaatgctttaagtttttggttattaccaccagcttttgtattattactaggatcagcttttattgaaacaggagcaggtactggatgaacagtttatccacctttaagt
>ArKOI041458 merged_sample={ 'connectivity_122':2 }
tattttatatttattatttggttttattgcaggtattataggtactcttttcagtattataataagagttgagttggcttaccctggggtacaaatattagaaggtaattgacaattttataatgtaattgttacagcgcatgcttttattatgatattttttatggttatgcctacaatgataggtggttttggtaattgttttgcgcctttattaataggagcacctgatatggcttttcctagattaaatgctttaagtttttgattattaccaccttcttttgtatcattattaggttcagcttttactgaaacaggagctggtacaggttgaacagtatatcctcctttaagt
>ArKOI049911 merged_sample={ 'connectivity_205':2 }
tactttatatatttattttgcattttttgctggtatgattggaacttttttttcagtattaatacgaactgatcttgcatatccgggagatcaaattttaaatggtattgacaattttataatgtaattgtaacagcgcatgcttttataatgatattttttatggtaatgccagcaatgattggtggttttggtattgttttgtaccattattattaggtgcaccagatatggcttttcctagattaaatgctttaagtttttgattattaccaccatcttttatattattattggcgtcagcttttatagaaacaggggcaggaacaggttgaacagtttatccgcctttaagt
>ArKOI062795 merged_sample={ 'ecosystem_54':348 }
tattttatacttattatttggttttatatccggtataataggtacaatatttagtattttaataagaatagaactagcatatccaggtgttcaaatacttgaaggtaattgacaattttataatgttatagtaacagcgcatgcttttataatgatattttttatggtaatgcctgctatgataggaggctttggtaattgttttatacctttattaataggagcaccagatatggcgtttccaagattaaacgctttaagtttttgattattaccgccatctttgattttattattgggatcggcatttattgaaactggtgcaggaacaggttgaacagtttatccacctttaagt
>ArKOI017517 merged_sample={ 'salinity_174':974 }
aatactttatcttgtctttggtttaatagctggtattataggtactttattttctataataataagaatagaattagcatatccaggtgcacagatattagatggtaattgacaattttataatgtaattgtaacagctcatgcttttataatgattttttttatggtaatgcctacaatgataggtggttttggtaattgttttgtacctttactaataggagcgcctgatatggcatttccacgtttaaatgctttaagtttctgattattaccaccttcattcatattattattaggttctgctttcatcgaaacaggagctggtactggttgaactgtatatccacctttaagt
>ArKOI003897 merged_sample={ 'geography_126':27 }
aatactttaccttatttttgggttaatagcaggtataataggaacattattttctataataataagaatagaattagcatacccaggatcacaaattcttggtggtaattgacaattttataatgtaattgtaacagcacatgcttttataatgatattctttatggttatgcctacaatgattggtggttttggtaattgttttgtaccattacttataggagcacctgatatggcttttccacgtctaaatgcattaagtttctgattattacccccatcattcatattattattaggatccgcattcgtagaaacaggtgctggaactggttgaactgtttacccaccattaagt
>ArKOI024982 merged_sample={ 'connectivity_17':3 }
tacattatatatgatcttcggtttatttgctggaattatagggacagttttatctatttttattcgactagaacttacttaccctggaagctctttttttatgggtaataaccaattttataatgtaattgtaacagcgcatgcttttataatgatattttttatggtaatgccagcaatgattggtggttttggtattgttttgtaccattattattaggtgcaccagatatggcttttcctagattaaatgctttaagtttttgattattaccaccatcttttatattattattggcgtcagcttttatagaaacaggggcaggaacaggttgaacagtttatccgcctttaagt
>ArKOI029081 merged_sample={ 'connectivity_30':3 }
tacattatatttattatttgcaattttagcaggtattgttggaacttatttttctgcattaattagaatggagttagcttttcctggaaatggtgtttttaatggtgactatcaattttataatgtaatagttacagctcaagcatttattatgattttttttatggtaatgccagctatgataggtggttttggtaattgttttgtacctttattgataggagcaccagatatggcttttcctagattaaatgcattaagtttctgattattaccaccatcttttatattattattaggttctgcttttatagaaacaggtgcaggtactggatgaactgtatatccaccattaagt
>ArKOI068013 merged_sample={ 'ecosystem_79':1365 }
tattttatatcttatatttgggttaatagcaggtattattggtacattattttcaataataataagaatagaactagcttatccaggagcccaaattcttggaggtaattgacaattttataatgtaatagtaacagctcatgctttcattatgatattttttatggttatgcctacaatgataggaggttttggtaattgttttgtaccattattaataggagcacctgatatggcatttccacgtttaaatgctttaagtttttgattattaccgccatcatttattttattattaggatctgcttttatagaaacaggagcaggtactggatgaactgtatatccacctctaagt
>ArKOI050905 merged_sample={ 'bioindication_176':1019 }
aatattatatttattatttggatttatagcaggtataataggaactatttttagtataattataagagtggaattagcctacccaggagtacaaatattagaaggaaattgacaattctataatgtggtagtaactgctcacgcatttatcatgatctttttcatggtaatgccaagtatgataggaggttttggtaattgttttgtacctttattaataggagctcctgatatggcttttccaagattaaatgcattaagtttttgattgttaccgccttcttttatattgttattatgttcagcatttatagaaacaggtgcaggtacaggttgaactgtatatccacctttaagt
>ArKOI030060 merged_sample={ 'connectivity_55':4 }
aaccctatacttgattttcgcactgttttcaggattgataggaacagcgttttctataataataagaatagaattagcatatccaggggcccaaatattaggtggaaattggcaattttataatgtaatagtaacggcacatgcttttattatgattttttttatggtaatgcctacaatgattggtggttttgggaattgttttgtaccacttttaataggagcgccagatatggcgtttcctagattaaatgctttaagtttttgattattaccacctgcatttatattattactaggctctgcatttattgaaacaggagcaggtactggttgaactgtatatccaccattaagt
>ArKOI011445 merged_sample={ 'salinity_84':113,'salinity_89':371 }
tatattgtatcttatatttgggttggttgcaggtattataggtactatattttctatagtaatcaggatagagttagcttatcctggtgaacaaatcttgtatggtaattgacaattttataatgtaatagtaacggcgcatgcttttattatgatattttttatggttatgcctgcaatgattggtggtttcggtaattgttttgtaccattattaataggggctcctgatatggcattccctagattaaatgctttaagtttttgattattaccaccttcttttatattattattgagttctgcttttatagaaacaggagcaggtactggatgaactgtttatccaccattaagc
>ArKOI053563 merged_sample={ 'ecosystem_7':122 }
aatcttatatctgatgtttggttttatggctggaatagtaggaactttatttagtattttaatacgtattgaattagcatatccaggtgtacaaattttaaatggtaattgacaattttataatgttattgtaacagcacatgcttttataatggttttttttatggtaatgccagcaatgataggtggttttggtaattgttttattcctctattattaggagcaccagatatggcttttcctagattgaatgctttaagcttttggttattaccaccagcttttgtattattattaggatcagcttttatcgaaacaggagcaggtactgggtgaactgtttatccacctttaagt
>ArKOI006376 merged_sample={ 'salinity_155':18104,'bioindication_180':59 }
tattttatatttattatttgggtttatagctggtattataggtactttatttagtattataattagaattgagctagcatacccaggtgtacaaatattagacggtaattgacaattttataatgttatagtaacagcgcatgcttttgttatgatatttttcatggtaatgcctgcaatgataggaggctttggtaattgttttgtacctttattaataggggctccagatatggccttcccaagattaaatgcgttaagtttttggttattacctccttctttaattttattattaggttctgcttttatagaaacaggggcaggtacaggttgaactgtataccctccactaagt
>ArKOI061902 merged_sample={ 'ecosystem_51':338 }
aatattatatctgttatttggatttatatcgggtataataggtacaatatttagtatattaattagagttgaattagcatatccaggggtacaaatattagacggtaattgacaattttataatgttatagtaacagcacatgcttttattatgatattttttatggttatgccagcaatgattggtggttttggtaattgttttgtaccattattaataggagctccagatatggcatttccaagattaaatgcattaagtttctggctattacctccatctttaattctattattaggttcagcttttattgaaacaggtgcaggtactggttgaactgtatatccaccgttaagt
>ArKOI024584 merged_sample={ 'connectivity_17':116 }
tatatcatatttaatgtttggttttatggctggtataataggtacattatttagtatattaatacgtatagaattagcgtatccgggcgtgcaaatattaaatggtaattgacaattttataatgtcatagttacagcgcatgcatttgctatgattttttttatggttatgcctgcaatgataggaggttttggtaattgttttgtgcctttattaataggagctccggatatggccttccctagattaaatgcattaagtttttgattattacctcctgcttttgttttattattaggctcagcatttattgaaactggcgcaggtactggatgaactgtttatccccctttaagt
>ArKOI016171 merged_sample={ 'salinity_140':10 }
aattttatatttattatttgggtttatagcaggtgttataggtactttatttagtattataataagaatagaattagcatatcccggtgtacaaatattaaatggggattgacaattttataatgtatagtaactgcacatgcatttataatgatattttttatggtaatgccagcaatgataggtgggtttggtaattgttttgtacctttattaataggagcgcctgatatggcttttcctagattaaatgcattaagtttttgattattaccaccatcttttatattattattaggttcagcttttatagaaacaggtgcaggtactgggtgaacagtttatccacctttaagt
>ArKOI022587 merged_sample={ 'connectivity_9':41 }
tacgttatatttgatttttggattactttcaggtattttaggaactgttttttctataataataagaatagaactagcatatccaggatctcaaattttagctggaaattgacaattttataacgtaatagtaacagcacatgcttttattatgatattttttatggttatgcctacaatgataggtggttttggtaattgttttgtaccattactaataggagcacctgatatggcgtttcctcgtttaaatgcattaagtttttgattattaccaccttcttttatcttattattaggatctgctttcattgaaacaggtgcaggtactggatgaacagtatatcctcctttaagt
>ArKOI030906 merged_sample={ 'connectivity_57':2 }
tactttatatttatattttggtttactagctggattaattggaacatttttttctattttaattcgtttagaattagcataccctggagtacaaatattaggaggagactgacaattttataatgtagtagtaacagctcatgcttttataatgatattttttatggtaatgcctagtatgataggaggatttggtaattgttttgtacctttattaataggtgcaccagatatggcctttccaagattaaatgcattaagtttttgattattgccaccatcttttatattattattatgctctgcatttatagaaacaggagcaggaacaggttgaacagtatatcctccattaagt
>ArKOI018840 merged_sample={ 'bioindication_108':4 }
tattctatatcttatatttggattagtagcaggtataatcggtactttattttcaataataataagaatagaattagcatatccaggatcacagattcttggaggtaattgacaattttataatgtaatagtaacagcacatgcttttattatgatattttttatggtaatgcctactatgataggaggttttggtaattgttttgtgcctttattaattggcgctcctgatatggcatttcctcgtttaaatgcattaagtttttgattattaccaccttcttttatcctattattaggatctgcttttattgaaacaggtgcaggtacaggatgaacagtttatccacctttaagt
>ArKOI002725 merged_sample={ 'geography_64':28,'salinity_123':448 }
aatactttaccttatttttgggttaatagcaggtataataggaacattattttctataataataagaatagaattagcatacccaggatcacaaattcttggtggtaattgacaattttataatgtaattgtaacggcacatgcttttataatgatattctttatggttatgcctacaatgattggtggttttggtaattgttttgtaccattacttataggagcacctgatatggctttcccacgtctaaatgcattaagtttctgattattacccccatcatttatattattattaggatcagcattcatagaaacaggtgctggaactggttgaactgtttacccaccattaagt
>ArKOI032964 merged_sample={ 'connectivity_67':336 }
aatattatatcttttatttgggtttattgcaggcatagttggtactttatttagtattttaattagaattgagttagcttatcctggagtacaaattttaaatggtattgacaattttataatgtaattgtaacagcacatgcttttataatgattttttttatggtaatgccagcaatgattgggggttttggtattgctttgtacctttattgttaggtgcaccagatatggccttccctagattaaatgctttaagtttttgattattaccaccatcttttatattattattagcttcagcttttatagaaacaggggcaggaactggttggacagtttatccacctttaagt
>ArKOI061904 merged_sample={ 'ecosystem_51':332 }
aatattatatctgttatttggatttatatcgggtataataggtacaatatttagtatattaattagagttgaattagcatatccaggggtacaaatattagacggtaattgacaattttataatgttatagtaacagcacatgcttttattatgatattttttatggttatgccagcaatgattggtggttttggtaattgttttgtaccattattaataggagctccagatatggcattcccaagattaaatgcattaagtttctggttattacctccatctttaattctattattaggttcagcttttattgaaacaggtgcaggtactggttgaactgtatatccaccgttaagt
>ArKOI038094 merged_sample={ 'connectivity_107':589 }
tatattatatttaatgtttggttttatggctggtataataggtacattacttagtatattaatacgtatagaattagcgtatccgggcgtgcaaatattaaatggtaattgacaattttataatgtcatagttacagcgcatgcatttgttatgattttttttatggttatgcctgcaatgataggaggttttggtaattgttttgtgcctttattaataggagctccggatatggccttccctagattaaatgcattaagtttttgattattacctcctgcttttgttttattattaggctcagcatttattgaaactggcgcaggtactggatgaactgtatatccccctttaagt
>ArKOI032133 merged_sample={ 'connectivity_61':3 }
tacactatattttatttttggattgttctctggagtcatgggtactgctttttctatgcttattcgcatggaattatctgctcccggtaatcaaattttagaaggtaattgacaattttataatgtagtggtaactgcccatgcttttataatgatattttttatggtaatgcctagtatgataggtggttttggtaattgttttgtacctttattaataggtgcacccgatatggcatttcctagattaaatgcattaagtttttgattattaccaccttcatttatacttttattatgttcagcgtttattgaaacaggagcaggtacaggttgaacagtatatcctccattaagt
>ArKOI004195 merged_sample={ 'cave_2':132 }
tattttatatttattatttggttttatcgctggtatagttggtactatatttagtattttaattagagtagagttagcatatccaggagtccaaattttaaatggagattgacaattttataatgtgattgtaacagcacatgcttttataatgatattttttatggttatgcctgctatgattggtggttctggtaattgttttgtacctttattaataggtgcaccagatatggcattccctagattaaatgcattaagtttttgacttttacctccatcttttattttattattaggatcagcttttattgaaacaggagcaggaacgggatgaactgtatatccacctttaagt
>ArKOI001677 merged_sample={ 'geography_43':25 }
tatactttatcttgtttttggattaatagcaggtataataggtacattattttctataataataagaatagaattagcatatccaggagctcaaatattaggtgggaattgacaattttataatgtaatagtaacggcgcatgcttttattatgattttttttatggtaatgcctacaatgattggtggttttgggattgttttgtaccacttttaataggagcgccagatatggcgtttccaagattaaatgctttaagtttttgattattaccacctgcatttatattattattaggctctgcatttatagaagcaggagcaggtactggttgaactgtatatccaccattaagt
>ArKOI034139 merged_sample={ 'connectivity_72':3 }
aaccctttactttatctttgggacaattgctggtataattggtacagctttgtcgcttcttataagaatagaattagcatatccaggggcccaaatattaggtggaaattgacaattttataatgtaatagtaacggcacatgcttttattatgattttttttatggtaatgcctacaatgattggtggttttgggaattgttttgtaccacttttaataggagcgccagatatggcgtttcctagattaaatgctttaagtttttgattattaccacctgcatttatattattattaggctctgcatttattgaaacaggagcaggtactggttgaactgtatatccaccattaagt
>ArKOI066571 merged_sample={ 'ecosystem_72':12 }
tattttatatttattatttggatttatagcaggtataataggaacattatttagtataattataagagtagaattagcttacccaggtgtacaaattttagaaggtaattgacaattttataatgtagtagttacagcgcatgcttttattatgattttttttatggttatgcccacaatgataggtggttttggtaattgttttgtgcctttattaataggagctccagatatggctttccctagattaaatgcattaagtttttgattattacccccttcattaatattattattaggttctgcttttattgaaacaggagcaggtacaggttgaacagtatatcctcctttaagt
>ArKOI060644 merged_sample={ 'ecosystem_30':74 }
tattttatacttaatttttggattaatagctggtattattggtactttattttctataataataagaatagaattagcatatccaggttctcaaattttagctggaaattgacaattttacaacgtaatagtaacagcacatgcttttattatgatattttttatggttatgcctacaatgataggtggttttggtaattgttttgtacctttattaataggtgcacctgatatggcatttcctcgtttaaatgcattaagtttttgattattacctccttcttttattttattattaggatctgcttttattgaaacaggagcaggtactggttgaacagtttatccacctctaagt
>ArKOI046688 merged_sample={ 'connectivity_190':201 }
tattttatatttattatttggttttatagctggtattataggtactttatttagtatcataataagagtagaattagcatatcctggagtacaaatattagaagggaactgacaattttataatgtagttgtaacagctcatgcttttattatgatattctttatggtaatgccaacaatgattggtggttttggtaattgttttgtgcctttattaataggtgcaccagatatggcgtttcctagattaaatgcattaagtttttgattattaccaccatcattaatattattattaggatcagcgtttattgaaacaggtgcaggtacaggttgaactgtatatccacctttaagt
>ArKOI019401 merged_sample={ 'needle_7':7 }
ttctctatatttaatattcggcttactgcgggtttgataggaacattgttctctatcttaattcgtattgaattggcatatcctggagttcaaatattgaatggaattatcaattttataatgttgttgtgactgcgcatgctttattatgatattttttatggttatgcctgcaatgataggaggttttggtaattgttttgtacctttattaattggtgcacctgatatggcatttcctagattaaatgctttaagtttttgattattaccaccttcttttattttattattaggttctgcgtttattgaaacaggtgcaggtacaggttgaacagtataccctcctttaagt
>ArKOI066511 merged_sample={ 'ecosystem_72':718 }
tactttatatctaatttttggattaattgctggaattttaggtacatttttttctatattaattagaatagaattagcttatccaggaaatcaaatattatcaggaaattttcaattttataatgttattgtaacagctcatgcttttataatgattttttttatggtaatgccaacaatgatcggaggatttggaaattgatttgtccctctaatgataggagctcctgatatggctttccctagattaaataatttgagtttctgactattaccaccagcattatttttattattaacatcaagtctagttgaaactggagcaggaacaggttgaacattatatccaccattaagt
>ArKOI033634 merged_sample={ 'connectivity_71':391 }
aatattatatcttttatttgggtttatcgcaggcgtagttggtactttatttagtattttagttagaattgaattagcttatcctggagtacaaattttagatggtattgacaattttataatgtaattgtaacagcgcatgcttttataatgatattttttatggtaatgccagcaatgattggtggttttggtattgttttgtaccattattattaggtgcaccagatatggcttttcctagattaaatgctttaagtttttgattattaccaccatcttttatattattattggcgtcagcttttatagaaacaggggcaggaacaggttgaacagtttatccgcctttaagt
>ArKOI019825 merged_sample={ 'connectivity_1':6 }
tatactttatcttgtttttggattaatagcaggtataattggtacattattttctataataataagaatagaattagcatatccaggagctcaaatattaggtggaaattgacaactttataatattactgtaacagcatatgcttttgttatgattttttttatggttatgcctgctatgattggtggttttggtattgttttgttcctttattaataggagcacctgatatggcttttcctagattaaatgctttaagtttttgattattaccaccttcttttgtattattattaggttcagcttttattgaaacaggagctggtacaggttgaacagtatatcctcctttaagt
>ArKOI068608 merged_sample={ 'ecosystem_82':216 }
tattttatatttattatttggttttattgcaggtattataggtactctttttagtattataataagagtagagttagcttaccctggtgtacagatattagaaggtaattgacaattttataatgtagttgtgacagctcatgcttttattatgatattctttatggtaatgcctacaatgataggtggttttgggaattgttttgtgcctttattaataggtgcaccagatatggcgtttcctagattaaatgcattaagtttttgattattaccaccgtcattaatattattacttggatccgcgtttattgaaacaggtgctggtacaggttgaactgtatatccacctttaagt
>ArKOI051075 merged_sample={ 'bioindication_178':64 }
aatattatatcttttatttggttttgtagcagaagtaattggaactttatttagtattttaatacgcatagattagcttatccaggagtacaaattttaaatggttcttgacaattttacaatgtaattgtaacagcacatgcttttattatgatattttttatggtaatgcctgcaatgattggaggttttggtattgttttgtacctttattaatagaggcaccagatatggcttttcctagattaaatgctttaagtttttgattattacctccatcttttattcttttattaacttcagcttttatagagactggagcaggtacaggttgaacagtttatccacctttaagt
>ArKOI053592 merged_sample={ 'ecosystem_7':91 }
tattttatatttattattcggttttattgctggtaatataggtactctttttagtattataataagagtagagttagcttatcctggtgtacaaattttagaaggtattgacaattttataatgtagtagttactgcacatgcttttattatgatattttttatggtaatgcctacaatgattggtggatttggtattgttttatacctttattaattggagctcctgatatggcgtttccaagattaaatgcattaagtttttgattattaccaccatcatttgtattattattaggatcagcttttattgaaacaggtgcaggtactggttgaacggtttatccacctttaagt
>ArKOI009138 merged_sample={ 'salinity_48':7 }
aactttatatttattatttgcagtgttagcaggtattgttggagcatatttttctgttttaattagaatggaattagcatttccaggtaacggtgtatttcatggagattatcagttgtataatgttgttgtaacagcacatgcttttattatgattttttttatggttatgcctgcaatgataggaggttttggtaattgttttgtacctttattaattggtgcaccagatatggcatttcctagattaaatgctttaagtttttggttattaccaccttcttttattttattattaggttctgcttttattgaaacaggtgcaggtactggttgaacagtatacccacctttaagt
>ArKOI068463 merged_sample={ 'ecosystem_81':5 }
tattttatatttattatttggatttatagcaggaataataggaacattatttagtataattataagagttgagttagcatatcctggggtacaaatattagggggtgattgacaattttataatgtggtagttacagctcatgcttttataatgatattttttatggttatgcctagtatgataggtggttttggtaattgttttgtacctttattaataggagctccagatatggcgtttcctagattaaatgcattaagtttttgattattaccacctgcatttatattattactaggctctgcatttatagaaacaggagcaggtactggttgaacggtatatccaccattaagt
>ArKOI051146 merged_sample={ 'bioindication_178':42 }
tattctatatctattatttggctttatagaaggtattgttggtactatttttagtattttaataagagttgaattagcataccctggtgttcaaatattagatggtaattgacaattttataatgttgtagtaacagcgcatgcttttattatgatattctttatggtaatgccagccatgattggtggttttggtaattgctttgtacctttattaataggagcgcctgatatggcatttccaagattaaatgctttaagtttttgattattacccccttcttttatattattattaggttccgcctttattgaaacaggtgcaggtactggttgaacagtatatccacctttaagt
>ArKOI055663 merged_sample={ 'ecosystem_10':107 }
gatactatatcttttatttggattaatagctggagtaatcggtactttattctctataataataagaatagaattagcttatccaggggtacaaattttagaaggaaattgacaattttataatgtaatagtaacagctcatgcatttataatgatattttttatggtaatgccaaccatgataggaggttttggtaatcgttttgtaccattacttataggagctcctgatatggcatttccccgattaaatgcattaagtttttgattattaccaccatcttttatcctattattaggatctgcttttatagaaacaggagcaggtacagggtgaactgtttatccaccacttagt
>ArKOI051922 merged_sample={ 'ecosystem_13':426,'ecosystem_16':40 }
aatattatatttaatatttggatttatagcaggtattataggaactatttttagtatcattataagagtcgaattagcctatccaggagtacaaatattagaaggtaattgacaattttataatgtagtagtaactgcgcatgcatttataatgatattttttatggttatgccaagtatgataggtggttttggtaattgttttgtacctttattaataggagctccagatatggtatttccaagattaaatgcattaagcttttgattgttgccaccatcttttatattattattgtgttccgcatttatagaaacaggtgcaggtacaggttgaactgtatatccacctttaagt
>ArKOI034701 merged_sample={ 'connectivity_74':13 }
cactctttacctaatatttgggggttttgctggtattataggtactctttttagtattataataagagtggagttggcttatcctggagtacagatattagaaggtaattgacaattttataatgtaattgttacagctcatgcttttattatgatattttttatggtgatgcccacaatgataggtggttttggtaattgttttgtgcctttattaataggtgcaccagatatggcgtttcctagattaaatgcattaagtttttgattattgccaccgtcattaatattattacttggatctgcttttattgaaacaggggctggaacaggttgaactgtatatccgcctttaagt
>ArKOI022772 merged_sample={ 'connectivity_9':3 }
aattttatatttgtattttggtttattagcaggtataataggtactattttctcaattttaattagaatagagttagcttatccaggagctcaattatttaatggtaatggtcaattatataatgtaatagttacatcacatgcatttataatgattttttttatggtaatgcctgcaatgattggaggttttggtaattgtttaataccattattaataggggctccagatatggcatttccaagattgaataatttgagtttttgattattaccaccttcttcttttcttttattaagttcaagtataattgaaacaggagctggtactggttgaacagtttatccgcctttaagt
>ArKOI049414 merged_sample={ 'connectivity_202':2 }
tacattatatttatgatttggttttatctcaggtttaataggaacaatattttcaatattaataagattagaattagcttttccaacagatcaaatatttcaaggtaattatcaattttataatgtcatagttacagcgcatgcatttgttatgattttttttatggttatgcctgcaatgataggaggttttggtaattgttttgtgcctttattaataggagctccggatatggccttccctagattaaatgcattaagtttttgattattacctcctgcttttgttttattattaggctcagcatttattgaaactggcgcaggtactggatgaactgtttatccccctttaagt
>ArKOI061342 merged_sample={ 'ecosystem_37':4 }
tacactctatttgcttttggggtatttgctggaataattcggtactgttttttctattctaattagaatagaattagcttatcctggtgaacaaattttaaatggtaatcatcaattttataatgttattattacagcgcatgcttttattatgattttttttatggtgatgcctgcaatgattggtgggtttggtaattggtttataccattgcttattggtgcaccggatatggcgtttccacgttaaataatttaagtttttggcttttacctccatcttttttattgttattaacttctagttttgttgaaactggtgtaggtacaggttgaacagtatatcctcctttaagt
>ArKOI001458 merged_sample={ 'geography_42':38 }
tatactttatcttgtctttggtttagttgcaggtattattggtactttattttctataataataagagtagaactagcatatccaggagcacaaattcttggaggtaattgacaattttataatgtaatagtaacagcacatgcttttattatgatattttttatggttatgccaacaatgattggaggctttggtaattgttttgtgcctttattaataggagcacccgatatggcatttccacgtttaaatgctttaagtttttgattattaccaccttcatttatattattattaggttctgcttttattgaaacaggagcaggtactggttgaacagtttatccacctttaagt
>ArKOI016623 merged_sample={ 'salinity_151':46 }
tattttatacctactttttggttttgtggctggtattattggtactttatttagtattataataagagttgagctagcttatccaggtgttcaaatattaggaggtaattggcaattttataatgtagtggttacggcacatgcttttataatgatattttttatggtaatgccggctatgataggaggttttggtaattattttatacctttattaattggtgcacctgatatggcattccctagattaaatacattaagtttttgattattaccaccatcttttatattattattgggatctgcttttattgaaacaggtgctggtacaggttgaacagtgtatcctcctttaagt
>ArKOI054766 merged_sample={ 'ecosystem_9':1183 }
tactttatatttaatttttgggttaatagctggcgtcattggcacattattttcaattttaataagggtagaattagcatatccgggtgagcaaattttatcaggtaatcatcaattttacaatgtaatgttacggcacatgcttttattatgattttttttatggttatgccagctatgattggtggctttggtaattgatttgtgccattacttataggtgctccagatatggcatttcctcgataaataatttgagtttttggcttttacaccatcctttttattattactaatgtccagttttgttgagacgggtgccggtactggatgaactgtttatccgcctttgagt
>ArKOI003017 merged_sample={ 'geography_79':33 }
tattttgtatttattattcggttttattgcaggtattataggtactctttttagtattataataagagtagaattagcttatccaggtgtacaaattttagaaggtaattgacaattttataatgtagtagttacagcgcatgcttttattatgattttttttatggttatgcccacaatgataggtggttttggtaattgtttcgtgcctttattaataggagctccagatatggctttccctagattaaatgcattaagtttttgattattacctccttcattaatattattattaggttctgcttctattgaaacaggagcaggtacaggttgaacagtatatcctcctttaagt
>ArKOI068517 merged_sample={ 'ecosystem_82':478 }
tattttatatttattatttggttttattgcaggtattataggtactctttttagtattataataagagtagagctagcctaccctggtgtacaaatattagaaggtaattgacaattttataacgtagttgtaacagctcatgcttttattatgatattctttatggtaatgcctacaatgataggtggttttgggaattgttttgtgcctttattaataggtgcaccagatatggcgtttcctagattaaatgcattaagtttttgattattaccaccgtcattaatattattacttggatccgcgttcattgaaacaggtgctggtacaggttgaactgtatatccacctttaagt
>ArKOI049963 merged_sample={ 'connectivity_206':2709 }
tatattatatttattatttggttttatggcaggaataataggaactatgtttagcattttaatacgtatagagctagcatatcctggtgttcaaatattaaatggaaattgacagttttataatgttattgttacagctcatgcttttataatgatttttttcatggttatgccagcaatgataggaggctttggtaattgttttgtgcctttattaataggagcacctgatatggcttttcctagattaaatgcattaagtttctgattattaccaccttcttttattttattattaggttcagcttttatagaaacaggagcaggtacaggttgaacagtttatccacctttaagt
>ArKOI066069 merged_sample={ 'ecosystem_69':1377 }
aatactttatcttatattcggtttaatagcaggtataattggaactttattttctataataataagaatagaattagcttatcccgggactcaaatccttggtgggaattgacaattttataatgtaattgtaacagcacatgcttttataatgatatttttatggttatgccaacaatgattggaggttttggtaactgttttgtaccattacttataggagcgcctgatatggcttttcctcgtttaaatgcattaagtttctgattattaccgccttcatttatattattattgggttcagcctttattgaaacaggtgcaggtacagggtgaactgtatacccacctttaagt
>ArKOI052966 merged_sample={ 'ecosystem_6':862,'ecosystem_71':525 }
cactttatatttaatttttgggttaattgctggaattttaggtacatttttttctatattaattagaatagaattagcttatccagggaaccagattttatctggaaattttcaattttataatgttattgtaacagcgcatgcatttataatgattttttttatggtaatgcctacaatgattggaggatttggaaattgatttgttcccttaatgataggggctccggatatggcattcccacgtttaaataatttaagtttttgattattaccgccggcgttatttttattattaacatcaagtttaattgaaactggagcaggtactggttgaacagtatatcctcctttaagt
>ArKOI066918 merged_sample={ 'ecosystem_74':850 }
tattttatatttattatttggatttttagcaggtataataggcactatttttagtattattataagagttgaattagcatatccaggcgttcaaattttagatggtaattgacaattttataatgttgtggtaacagcgcatgcttttataatgattttttttatggtaatgcctgctatgattggtggttttgggattgctttgttcctttattaataggagcacctgatatggcatttccaagattaaatgcattaagtttctgattattaccgccttcttttattttattattagggtcagcttttatagaaactggagcaggtacgggttgaactgtttaccctcctttaagt
>ArKOI036398 merged_sample={ 'connectivity_79':3 }
tactttatatatattttttggaattattgctgcattaatcggtacttttttttctttaattatacgtttagaattaacatatcctggggtaaatattttagcgggaaattggcaattttataatgtaattgtaacagcgcatgcttttataatgatattttttatggtaatgccagcaatgattggtggttttggtattgttttgtaccattattattaggtgcaccagatatggcttttcctagattaaatgctttaagtttttgattattaccaccatcttttatattattattggcatcagcttttatagaaacaggggcaggaacaggttgaacagtttatccgcctttaagt
>ArKOI068426 merged_sample={ 'ecosystem_81':70 }
tatactttatcttatttttggattaatagcaggtataataggtacattattttctataataataagagtagaattagcatatccaggagctcaaatattaggtggaaattgacaattttataatgtaatagtaacggcacatgcttttattatgattttttttatggtaatgcctacaatgattggtgggtttgggaattgttttgtaccacttttaataggagcgccagatatggcgtttccaagattaaatgctttaagtttttgattattaccacctgcatttatattattattaggttctgcatttatagaaacaggagcaggtactggttgaactgtatatccaccattaagt
>ArKOI027150 merged_sample={ 'connectivity_23':6 }
gattttatatttgttatctggttttatagcaggtattataggtactctttttagtatcataataagaatagagttggcttatcctggtgtacaaatattagaaggtaattgacaattttataatgtagttgtcacagcacatgcatttataatgatattttttatggttatgccaagtatgataggtggttttggtaattgttttgtacctttattaataggagctccagatatggcatttccaagattaaatgcattaagcttttgattgttgccaccatcttttatattattattgtgttccgcatttatagaaacaggtgcaggtacaggttgaactgtatatccacctttaagt
>ArKOI049743 merged_sample={ 'connectivity_204':2 }
aacattatatttaatttttggtggcttcgcaggattattagggacgttaatttcggttattataagaattgaattatctagtccaggttctcaaattttagattcaaattggcaattatataatgttttaattacggcgcatggttttttaatgatattttttatggttatgcctagtatgataggtggttttggtaattgttttgtacctttattaataggagcaccagatatggcatttcctagattaaatgcattaagtttttgattattacctccatcttttatattattattatgttcagcatttatagaaactggagcaggtactggttggacagtttatcctccattaagt
>ArKOI058481 merged_sample={ 'ecosystem_20':191 }
tattttatatttattatttggttttatagctggtattataggtactttatttagtatcataataagagtagaattagcatatcctggagtacaaatattagaagggaattgacaattttataatgtagttataacagctcatgcttttattatgatattctttatggtaatgccaacaatgattggtggttttggtaattgttttgtgcctttattaataggtgcaccagatatggcgtttcctagattaaatgcattaagtttttgattattaccaccatcattaatattattattaggatcagcttttattgaaacaggtgcaggtacaggttgaactgtatatccacctttaagt
>ArKOI068020 merged_sample={ 'ecosystem_79':288,'ecosystem_80':448 }
tattttatatttattatttggatttatagcaggaataataggaacattatttagtataattataagagttgagttagcatatcctggggtacaaatattagggggtgattgacaattttataatgtggtagttacagctcatgcttttataatgatattttttatggttatgcctagtatgataggtggttttggtaattgctttgtacctttattaataggagctccagatatggcgtttcctagattaaatgcattaagtttttgattattacctccatcttttatattattattatgttcagcatttatagaaacaggagcaggaactggttgaacagtttatcctccattaagt
>ArKOI068205 merged_sample={ 'ecosystem_79':2 }
tattttatatttattatttggcctaatttctggtattttaggtacattgttttcgattttaatacgtttagaattatcgtatccgggtgagcaagtgttggggggtgaccatcaattttataatgtaattgtaacggcacatgcttttattatgatattttttatggtaatgcctactatgattggagggtttggtaactgttttgtacctttattaataggtgccccagatatggcatttccacgtttaaatgcattaagtttttgattattacccccttcttttatattattattgggatcagcttttatagaaacaggtgccggaactggttgaacagtatatccacctttaagt
>ArKOI066369 merged_sample={ 'ecosystem_71':421 }
aactttatatttaatttttgggctaatagcagggctaataggaacttttttttcaattttaataagaatagaattagcttatccaggtaatcaaattttaaatggtaattttcaattttataatgtaattattacagcgcatgcgtttataatgattttttttatggtaatgcctacaatgataggaggatttggaaattgattcgtacctttaatgataggagctccagatacggctttcccaagattaaataatttaagtttctgattattacctccagctttatttttattattaagttcaagtttaatagaaacaggagcaggaacaggttgaacagtgtatccaccattaagc
>ArKOI055272 merged_sample={ 'ecosystem_9':3 }
tactttatatatcatcttctccatttttgcgggtatgatcggtactgccttttctatgttaattagacttgaattggctggtcctggaattcgatatcttcacggtgatcaccaattttataatgtagttgtgacagcgcatgcttttattatgatattttttatggtgatgcctacaatgataggtggttttggtaattgttttgtacctttattaataggtgcaccagatatggcgtttccaagattaaatgcattaagtttttgattattacctccgtcattaatattattgcttggatccgcgtttattgaaacaggtgctggtacaggttgaactgtatatccacctttaagt
>ArKOI007296 merged_sample={ 'salinity_14':42 }
tactttataccttatttttggaggtattgctggtgtaatgggaaccacactatccgttttaatccgtatagagttggcaaatcctggaaatcaaattttccacggtaaccaccaattttataatgtaatagtaacagcgcatgcttttattatgattttttttatggtaatgcctgcaatgataggaggttttggaaattgttttgtaccattattaataggagcacctgatatggcttttccaagattaaatgcattaagtttttgattattaccaccttcttttattttattattaggttctgcttttatagaaacaggggcaggtacaggttgaactgtatatccacctttaagt
>ArKOI023410 merged_sample={ 'connectivity_11':2 }
aatattatatctagtgtttggttttatagcaggaataataggaacaatatttagtataataatacatatagaactagcatatccaggagaacagctcttacatggtattgacaattttataatgtgatagtaacagcacatgcgtttgtaatgatattttttatggtaatgccagcaatgatagggggatttgggaattgttttgtgccattattgataggagcacccgatatggcttttcctagattaaatgcatcaagtttttggttgttaccaccttcttttatattgttactttgttctgctattattgaaacaggagcaggtactggatgaactgtttatcctcctttaagt
>ArKOI055764 merged_sample={ 'ecosystem_10':33 }
tattttatatctattatttggttttatagcaggtattataggaactctttttagtattataatacgagttgaattagcttatcctggagtgcaaatattggaaggtaattgacaattttataatgtagttgtaacagcgcatgcctttattatgatattctttatggtatgccaacaatgattggtggatttggtaattgctttgtacctttattaataggagctcccgatatggctttcccaggattaaatgcattaagtttttgattattacccccatcattagtattattattaggttctgcatttatagaaacaggagcaggtacaggatgaactgtttatccccctttaagt
>ArKOI054811 merged_sample={ 'ecosystem_9':311 }
tactttatatttaatttttgggttaatagctggcgtcattggcacattattttcaattttaataagggtagaattagcatatccgggtgagcaaattttatcaggtaatcatcaattttacaatgtaatgttacggcacatgcttttattatgattttttttatggttatgccagctatgattggtggctttggtaattgatttgtgccattacttataggtgctccagatatggcatttcctcgataaataatttgagtttttggcttttacaccatcttttttattattactaatgtccagttttgttgagacaggtgccggtactggatgaactgtttatccgcctttgagt
>ArKOI018882 merged_sample={ 'bioindication_123':16 }
tactttgtatcttttatttggtttatttgctgggattatcggtacattattttcaattttaataagaattgaattagcttatcctggtgaacaaattttagatgggaatcatcaattatataatgttattgttacagcgcatgcttttattatgatttttttcatggtaatgcctgcgatgatcggtggttttggtaattgatttgttcctttattgattggagcacctgatatggcatttccacggctaaataatttaagtttttggctattacctccttcattttttttattattaacatcaagcatagttgaaacaggggcaggtacaggttgaacagtgtatccacctttaagt
>ArKOI024613 merged_sample={ 'connectivity_17':43 }
tacattatatttattttatggagctatagcaggtattgtaggcactctattttctatttttattagaatggagctagcgtatccagggacacaattttttgcaggagattatcaattttataatgtagtggtaactgcccatgcttttataatgatattttttatggtaatgcctagtatgataggtggttttggtaattgttttgtacctttattaataggtgcacccgatatggcatttcctagattaaatgcattaagtttttgattattaccaccttcatttatacttttattatgttcagcgtttattgaaacaggagcaggtacaggttgaacagtatatcctccattaagt
>ArKOI034862 merged_sample={ 'connectivity_75':1017 }
tatattatatttaatgtttggttttatggctggtataataggtacattatttagtatattaatacgtatagaattagcgtatccgggcgtgcaaatattaaatggtaattgacaattttataatgtcatagttacagcgcatgcatttgttatgattttttttatggttatgcctgcaatgataggaggttttggtaattgttttgtgcctttattaataggagctccggatatggccttccctagattaaatgcattaagtttttgattattacctcctgcctttgttttattattaggctcagcatttattgaaactggcgcaggtactggatgaactgtatatccccctttaagt
>ArKOI042521 merged_sample={ 'connectivity_130':8 }
tatactatatcttatatttggattgatagcgggtattattggaactctgttttctataataataagaatagaattagcttatccaggagcccaaatattagatagtaattgacaattttataatgtaatagtaactgcgcatgcttttattatgatattttttatggtgatgcctactatgataggtggttttggtattgttttgtacctttactaataggtgccccagatatggcatttccacgtttaaatgcattaagtttttgattattaccgccttcttttatattattattgggatcagccttcatagaaacaggtgcaggaactggttgaacagtatatccacctttaagt
>ArKOI058366 merged_sample={ 'ecosystem_20':1432 }
aatattatatttaatatttggatttatcgcaggtattataggaactatttttagtatcattataagagtcgaattagcctatccaggagtacaaatattagaaggtaattgacaattttataatgtagtagtaactgcgcatgcatttataatgatattttttatggttatgccaagtatgataggtggttttggtaattgttctgtacctttattaataggagctccagatatggcatttccaagattaaatgcattaagcttttgattattgccaccatcttttatattattattgtgttccgcatttatagaaacaggtgcaggtacaggttgaactgtatatccacctttaagt
>ArKOI046812 merged_sample={ 'connectivity_190':2 }
tacttcatatctgatatttgctcttattgctggtattataggaacttttttttccattgtaatacgtttagaattagcttttccaggtgatcaaatattaaatggtattgacaattttataatgtaattgtaacagcgcatgcttttataatgatattttttatggtaatgccagcaatgattggtggttttggtattgttttgtaccattattattaggtgcaccagatatggcttttcctagattaaatgctttaagtttttgattattaccaccatcttttatattattattggcgtcagcttttatagaaacaggggcaggaacaggttgaacagtttatccgcctttaagt
>ArKOI029655 merged_sample={ 'connectivity_54':108,'connectivity_63':90,'connectivity_80':18 }
tattttatatttattatttggttttattgcaggtattataggtactctttttagtattataataagagtggagttggcttatcctggagtacagatattagaaggtaattgacaattttataatgtaattgttacagctcatgcttttattatgatattttttatggtgatgcccacaatgataggtggttttggtaattgttttgtgcctttattaataggtgcaccagatatggcgtttcctagattaaatgcattaagtttttgattattgccaccgtcattaatattattacttggatctgcttttattgaaacaggggctggaacaggttgaactgtttatccgcctttaagt
>ArKOI045971 merged_sample={ 'connectivity_188':339 }
gattttatatttaatatttggttttatggctggtataataggaactttatttagtatattaatacgtacagaattagcttatcctggagtgcaaatattaaatggtaattggcaattttataatgttatagttacagctcatgcttttgttatgattttctttatggtaatgcctgcaatgataggaggttttgggaattgttttgttcctttattaattggagctccagatatggcttttcctagattaaatgcattaagtttttgattattacctccagcttttatattattattagcttctgcctttattgaaacaggagcaggtacaggatggacagtttatccaccattaagt
>ArKOI001074 merged_sample={ 'geography_40':19 }
aatactatatctattatttggctttatagcaggtattataggtactttatttagtattataataagagtagagttggcttatcctggtgtccaaatattagaaggtattgacaattttataatgtagttgttacagcgcatgcctttattatgatattctttatggtgatgcctacaatgattggaggattcggtattgttttgtacctttattaataggtgcaccagatatggcatttccaagacttaatgcattaagtttttggttattaccgccaccatttgtattattattaggatctgcatttattgaaacaggagcaggtactggttgaacagtgtacccacctttaagt
>ArKOI048657 merged_sample={ 'connectivity_199':6 }
ctttttgtatttgttatatgggattttttctggaattattggaacagtattgtcaattataattagaattgaattagcttatcctggagtacaaattttaaatggtattgacaattttataatgtaactgtaacagcgcatgcttttataatgatattttttatggtaatgccagcaatgattggtggttttggtattgttttgtaccattattattaggtgcaccagatatggcttttcctagattaaatgctttaagtttttgattattaccaccatcttttatattattattggcgtcagcttttatagaaacaggggcaggaacaggttgaacagtttatccgcctttaagt
>ArKOI057657 merged_sample={ 'ecosystem_16':1124 }
aattttgtatttattattcggcttcatagcagggataatcggtacattgttcagtataattataagaattgaattagcttatccaggtgttcaaatattaaatggggattggcaattctataatgtagtagttacagctcatgcctttataatgatattttttatggtaatgccagctatgataggtggctttggtaattgttttgtacctttattaataggtgctccagatatggcttttcctagattaaatgcattaagtttttgattattaccaccttcttttatattattattaggttctgcttttatagaaacaggtgcaggtacaggatgaactgtttatcctcctttaagt
>ArKOI000665 merged_sample={ 'geography_39':18 }
aattttgtatttattattcggtttcatagccggtattataggtacacttttcagtataataataagagttgaattagcatatcctggagttcaaatattggaaggtaattgacaattttataatgtagttgtaacagcacatgcttttatcatgatatttttcatggtaatgcctacaatgattggtggattcggtaattgttttgtacctttattaataggagcaccagatatggcttttcccagattgaatgcattaagtttttgattattaccaccttcattagtattattacttggatctgcttttattgaaacaggtgcaggtacaggttggacagtttatcctccattaagt
>ArKOI002777 merged_sample={ 'geography_66':79 }
tattctatatcttatatttggcttagtagcaggcatcattggaactttattttctataataataagaatagaattagcatatcctggagctcaaattctgggtggtaattgacaattttataacgtatagtaactgcacatgcttttattatgatattttttatggttatgcctaccatgattggaggctttggtaattgttttgtacctttattaataggagcacctgatatggcgttcccacgcctaaatgctttaagtttttgattactacccccttcttttatactactattaggatctgcatttattgaaacaggtgcaggtacaggttgaactgtatatccgcctctaagt
>ArKOI023040 merged_sample={ 'connectivity_11':663,'connectivity_76':1279 }
aatattatatcttttatttgggtttatcgcaggcgtagttggtactttatttagtattttaattagaattgaattagcttatcctggagtacaaattttaaatggtattgacaattttataatgtaattgtaacagcgcatgcttttataatgatattttttatggtaatgccagcaatgattggtggttttggtattgttttgtaccattattattaggtgcgccagatatggcttttcctagattaaatgctttaagtttttgattattaccaccatcttttatattattattggcgtcagcttttatagaaacaggggcaggaacaggttgaacagtttatccgcctttaagt
>ArKOI022575 merged_sample={ 'connectivity_9':72 }
gtctttatatcttatttttggtttaattgctggtttgataggcacttttttttcaattttaataagaatagaactagcatatccaggtatccagattttaaacggtattttcaattttacaatgtcatagttacgccacatgctttcataatgattttttttatggttatgccaacaatgataggaggttttggaaattgatttatacctttaatgatcggtgctccagatatggcttttccaagattgaataatttgagtttttgattattaccaccttctttttttcttttattaagttcaagtataattgaaacaggagctggtactggttgaacagtttatccgcctttaagt
>ArKOI000650 merged_sample={ 'geography_39':12,'geography_40':17 }
aatactatatctattatttggctttatagcaggtattataggtactttatttagtattataataagagtagagttggcttatcctggtgtccaaatattagaaggtattgacaattttataatgtagttgttacagcgcatgcctttattatgatattctttatggtgatgcctacaatgattggaggattcggtattgtttcgtacctttattaataggtgcaccagatatggcatttccaagacttaatgcattaagtttttggttattaccgccatcatttgtattattattaggatctgcatttattgaaacaggagcaggtactggttgaacagtgtacccacctttaagt
>ArKOI023304 merged_sample={ 'connectivity_11':3 }
aacattatatttaatatttggtggattttctggaataataggtactatattttcattaattattcgtttagaattagcatatccaggtgtacaaattttaaatggtaattgacaattttataatgttattgtaacagcacatgcttttataatgatttttttatggtaatgccagcaatgataggtggttttggtaattgttttattcctttattattaggagcaccagatatggcttttcctagattgaatgctttaagcttttggttattaccaccagcttttgtattattgttaggatcagcttttatcgaaacaggagcaggtactgggtgaactgtttatccacctttaagt
>ArKOI026073 merged_sample={ 'connectivity_21':165 }
aacattatatctttgatttgcttttatagctggacttttcggaacattatttagtatattaatacgtatagaattagcgtatccgggcgtgcaaatattaaatggtaattgacaattttataatgtcatagttacagcgcatgcatttgttatgattttttttatggttatgcctgcaatgataggaggttttggtaattgttttgtgcctttattaataggagctccggatatggccttccctagattaaatgcattaagtttttgattattacctcctgcttttgttttattattaggctcagcatttattgaaactggcgcaggtactggatgaactgtttatccccctttaagt
>ArKOI005413 merged_sample={ 'cave_37':3936 }
tatactttatcttgtatttggattaatagctggtattataggtactttattttctataattataagaatagagttagcatatccaggcgctcaaatattgggtagtaattgacaattttataatgtaatagtaacagcccatgcttttattatgatattttttatggttatgcctacaatgattggaggttttggtaattgtttcgtacctttacttataggggctccagatatggccttccctcgtttaaatgctttaagtttttgattattaccaccttcttttattttattattaggatcagctttcatagaaacaggtgcaggtactggttgaacagtttatccacctttaagt
>ArKOI022248 merged_sample={ 'connectivity_8':841 }
aatattatatcttttatttgggtttatcgcaggcgtagttggtactttatttagtattttaattagaattgaattagcttatcctggagtacaaattttaaatggtattgacaattctataatgtaattgtaacagcgcatgcttttataatgatattttttatggtaatgccagcaatgattggtggttttggtattgttttgtaccattattattaggtgcaccagatatggcttttcctagattaaatgctttaagtttttgattattaccaccatcttttatattattattggcgtcagcttttatagaaacaggggcaggaacaggttgaacagtttatccgcctttaagt
>ArKOI058305 merged_sample={ 'ecosystem_19':18 }
cattttgtatttattatttggctttattgctggaattataggaactatttttagtataattataagaattgaattagcttatccaggcatacaagtattagggggtgattggcaattttataatgtaatagtaacagctcatgcatttataatgatattttttatggttatgcctagtatgataggtggttttggtaattgttttgtaccttattaataggggctccagatatggcttttcctagattaaatgcgttaagcttttgattattaccgccaccttttatattattattatgttcagcatttatagaaacaggtgcaggtacaggttgaacagtatatccaccattaagt
>ArKOI000032 merged_sample={ 'geography_4':2911 }
aatattatatcttgtttttggattaatagcaggtattataggtactctattctcaataataataagaatagaactagcatacccaggagcccaaattcttggtggaaattgacaattttataatgtaatagtaacagctcatgcttttattatgatattctttatggtaatgcctactatgattggtggatttggtaattgttttgttccattattaataggagcgcctgatatggctttcccacgtttaaatgcattaagtttttgacttttaccgccttcttttattttattattaggatctgcatttattgaaacaggtgcaggtacaggatgaacagtttatccgcctctaagt
>ArKOI061087 merged_sample={ 'ecosystem_34':2 }
aacgttgtatctattatttggattaatttctggaatagtaggtacatttttttctatattgataagaatggaacttgcatatccaggtgttcaaattttaggtggcaataatcaactgtataatgcaatagtaacagcgcatgcatttataatgattttttttatggtaatgccaactatgatatgcggttttggtaattggtttgtgccgttaatggtaggagccccagatatggcttttcctaggttgaataatatgagtttttgattgctacccccatcttttttttattactaacttcttctttaatagaaactggggcaggaacaggatggactctgtatcctcccctaaga
>ArKOI001912 merged_sample={ 'geography_45':22,'geography_46':25 }
gatattatatcttgttttcggtttaatagcaggtataataggaactttattttctattataataagaatagaattagcatatccaggggctcaaatacttggaggtaattgacaattttataatgtaatagtaacagcccatgcttttattatgatattttttatggttatgcctacaatgataggtggttttggtaatcgttttgtacctttattaataggagctcctgatatggcgtttccacgtttaaatgcattaagtttttgattattacctccatcatttattttattattaggttcagcttttatagaaacaggagcaggaacaggttgaactgtttatcctccattaagt
>ArKOI004635 merged_sample={ 'cave_9':12 }
tattttatatttattatttggttttatcgctggtatagttggtactatatttagtattttaattagagtagagttagcatatccaggagtccaaattttaaatggagattgacaattttataatgtgattgtaacagcacatgcttttataatgatattttttatggttatgcctgctatgattggtggttttggtaattgttttgtacctttattaataggtgcaccagatatggcattccctagattaaatgcattaagtttttgacttttacctccatcttttattttattattaggatcagcttttattgaaacaggagcaggaacgggatgaactgtatatccacctctaagt
>ArKOI024275 merged_sample={ 'connectivity_16':253,'connectivity_28':185,'connectivity_29':669,'connectivity_157':291 }
tatattatatttattatttggatttatagcaggtattataggaactatttttagtattattataagagtcgaattagcctatccaggagtacaaatattagaaggtaattgacaattttataatgtagtagtaactgcgcatgcatttataatgatattttttatggttatgccaagtatgataggtggttttggtaattgttttgtacctttattaataggagctccagatatggcatttccaagattaaatgcattaagcttttgattgttgccaccatcttttatattattattgtgttccgcatttatagaaacaggtgcaggtacaggttgaactgtatatccacctttaagt
>ArKOI060573 merged_sample={ 'ecosystem_29':6 }
aacattgtatttaatatttgctttattttcaggtctattaggtacagctttttcagtcttaataagattagaattggcttatcctggtgtacaaatattagaaggaattgacaattttataatgtagttgttgcggctcatgcttttattatgattttttttatggtaatgcctacaatgattggtggatttggtattgttttgtacctttattaataggagctccagatatggcgtttcctagattaaatgcattaagtttttgattattaccaccatcatttgtattattattaggatctgcatttattgaaactggtgcaggtacaggttgaacagtatatccacctttaagt
>ArKOI000111 merged_sample={ 'geography_5':21,'geography_6':30,'geography_92':112,'ecosystem_30':609,'ecosystem_31':1686,'ecosystem_85':545,'ecosystem_86':2073 }
tattttgtatttattatttggtttcatagcaggtattataggtactttatttagtatcataataagagtagaattagcttatcctggtgtacaaattttagaagggaattgacaattctataatgtagttgtaactgcgcatgcttttattatgatattttttatggtaatgcctacaatgattggtggttttggtaattgttttgtccctttattaataggagctccagatatggcttttcctagattaaatgcattaagtttttgattattaccaccctcattagtattattacttggttcagcttttatagaaactggagctggtactggatgaactgtgtatccacctttaagt
>ArKOI019032 merged_sample={ 'bioindication_161':148,'cloning_12':1 }
aattttatatttattatttggttttgtggcaggtattataggtactctttttagtattataataagagtagaattggcttatcctggtgtacaaattttagaagggattgacaattttataatgtagttgttactgcgcatgcttttattatgatattttttatggtaatgcctacaatgattggtggattcggtattgttttatacctttactaattggggctcctgatatggcttttcctagattaaatgcattgagtttttgattattacctccatcatttgtattattattaggatccgcttttattgaaacaggtgcaggtactggttgaacagtatatccacctttaagt
>ArKOI001968 merged_sample={ 'geography_46':64 }
gatattatatcttgttttcggtttaatagcaggtataataggaactttattttctattataataagaatagaattagcatatccaggggcccaaatacttggaggtaattgacaattttataatgtaatagtaacagcccatgcttttattatgatattttttatggttatgcctacaatgataggtggttttggtaattgttttgtacctttattaataggagctcctgatatggcgtttccacgtttaaatgcattaagtttttgattattacctccatcatttattttattattaggttcagcttttatagaaacaggagcaggaacaggttgaactgtttatcctccattaagt
>ArKOI019379 merged_sample={ 'needle_7':66 }
tatactttatttattatttggatttatagctggtttaataggtactgtttttagtattcttattagaatagagttagcttatccgggtgttcaaatattaaatggagattgacaattttataatgttattgtaactgcgcatgcttttataatgatattttttatggtaatgcctgctatgattggtggttttggtaattgttttgtacctttattaataggagcacctgatatggcttttcctagattaaatgcattaagtttttgattattaccaccttcttttattttattattaggttctgcttttattgaatcaggagcgggtacaggatggactgtatatccacctttaagt
>ArKOI066532 merged_sample={ 'ecosystem_72':268 }
tactttatatctaatttttggattaattgctggaattttaggtacatttttttctatattaattagaatagaattagcttatccaggaaatcaaatattatcaggaaattttcaattttataatgttattgtaacagctcatgcttttataatgattttttttatggtaatgccaacaatgatcggaggatttggaaattgatttgtccctttaatgataggagctcctgatatggctttccctagattaaataatttgagtttctgactattaccaccagcattatttttattattaacatcaagtctagttgaaacaggagcaggaacaggttgaacattatatccaccattaagt
>ArKOI026189 merged_sample={ 'connectivity_21':24 }
aactctatatttatgatttgcttttatagcaggattattcggaacattattctctattttaattagattagaattagctttcccaggtgatcagatatttcatgggaattatcaattttataatgtcatagttacagcgcatgcatttgttatgattttttttatggttatgcctgcaatgataggaggttttggtaattgttttgtgcctttattaataggagctccggatatggccttccctagattaaatgcattaagtttttgattattacctcctgcttttgttttattattaggctcagcatttattgaaactggcgcaggtactggatgaactgtttatccccctttaagt
>ArKOI033987 merged_sample={ 'connectivity_72':22 }
aactttatacttaatgtttgctttgttttcagggttaataggtacattattttctataataataagaatagaattagcatatccaggggcccaaatattaggtggaaattgacaattttataatgtaatagtaacggcacatgcttttattatgattttttttatggtaatgcctacaatgattggtggttttgggaattgttttgtaccacttttaataggagcgccagatatggcgtttcctagattaaatgctttaagtttttgattattaccacctgcatttatattattattaggctctgcatttattgaaacaggagcaggtactggttgaactgtatatccaccattaagt
>ArKOI065245 merged_sample={ 'ecosystem_62':336 }
tactttgtaccttttatttggattggtttcaggtatagtaggtacctttttttctatattaataagaatggaactagcgtatccaggtgttcagatcttaggtggcaataatcaattgtataatgtaatagtaacagcacacgcttttataatgattttttttatggtaatgcctaccatgataggaggtttcggtaattgatttgtaccgttaatggtaggagccccagatatggcttttccgaggttgaataatctcagtttttgattgttacctccatctttttttttattactaacctcttctttaatagaaactggtgcaggaacaggatggacattgtatccacccttaagt
>ArKOI067354 merged_sample={ 'ecosystem_76':595 }
tattttatatttattatttggttttattgcaggaattataggtactctttttagtattataataagagtggagttggcttaccctggagtacagatattagaaggtaattgacaattttataatgtagtagttacagctcatgcttttattatgatattctttatggtaatgcctacaatgataggtggttttggtaattgttttgtgcctttattaataggtgcaccagatatggcgttccctagattaaatgcattaagtttttgatcattaccgccgtctttaatattattacttggatcagcgtttattgaaacaggtgctggtacaggttgaactgtatatccacctttaagt
>ArKOI003035 merged_sample={ 'geography_79':31 }
tattttgtatttattattcggttttattgcaggtattataggtactctttttagtattataataagagtagaattagcttatccaggtgtacaaattttagaaggtaattgacaattttataatgtagtagttacagcgcatgcttttattatgattttttttatggttatgcccacaatgataggtggttttggtaattgtttcgtgcctttattaataggagctccagatatggctttccccagattaaatgcattaagtttttgattattacctccttcattaatattattattaggttctgcttttattgaaacaggagcaggtacaggttgaacagtatatcctcctttaagt
>ArKOI055424 merged_sample={ 'ecosystem_10':862 }
tattttatatttattatttggttttatagcaggtataataggtacactttttagtattattattagagtagaattagcttatcctggagttcaaatattaaatggggattgacaattttataacgtaatagttacagctcatgcatttattatgattttttttatggtaatgcctgctatgataggaggttttggtaattgttttgtacctttattaataggagcacccgatatggcttttcccagattaaatgcattaagtttttgattattacctccatcttttatattattattaggttcagcttttatagaaacaggtgcaggtactggatgaacagtatatccgccattaagt
>ArKOI039877 merged_sample={ 'connectivity_113':399 }
tattttatatctaatttttggattaatagcaggtattataggcactttattttctataataataagaatagaactagcatatccaggatctcaaattttagctggaaattgacaattttataacgtaatagtaacagcacatgcttttattatgatattttttatggttatgcctacaatgataggtggttttggtaattgttttgtaccattactaataggagcgcctgatatggcgtttcctcgtttaaatgcattaagtttttgattattaccaccttcttttatcttattattaggatccgcttttattgaaacaggtgcaggtactggatgaacaatatatcctcctttaagt
>ArKOI031829 merged_sample={ 'connectivity_61':2726 }
gtctttatatcttatttttggtttaattgctggtttgataggcacttttttttctattctaataagaatagaactagcatatccaggtatccagattttaaacggtattttcaattttacaatgtcatagttacggcgcatgcttttataatgattttttttatggttatgccaacaatgataggaggttttggaaactgatttgtacctttaatgataggtgctccagatatggcttttccaagattgaataatttgagtttttgattattaccaccttctttttttcttttattaagctcaagcataattgaaacaggagctggtactggttgaacagtttatccgcctttaagt
>ArKOI068664 merged_sample={ 'ecosystem_82':18 }
aatattatatttattatttggatttatagcaggaataataggaacaatatttagtattattataagagtagagttagcatatccaggagtacaagtattagaaggaaattgacaattttataatgtagtagtaacagcacatgcatttgttatgatattctttatggtgatgcctagtatgattggaggttttggtaattgttttgtacctttattaataggtgcacctgatatggcatttccaagattaaatgcacttagtttttgattattaccaccttcatttatattattattatgttcagcatttattgaaacaggagcaggtactggatgaactgtatatccgccattaagt
>ArKOI020726 merged_sample={ 'connectivity_22':3970,'connectivity_195':1302 }
aatattatatctagtgtttggttttatagcaggaataataggaacaatatttagtataataatacgtatagaactagcatatccaggagaacagctcttacatggtattgacaattttataatgtgatagtaacagcacatgcgtttgtaatgatattttttatggtaatgccagcaatgatagggggatttgggaattgttttgtgccattattgataggagcacctgatatggcttttcctagattaaatgcattaagtttttggttgttaccaccttcttttatattgttactttgttctgcttttattgaaacaggagcaggtactggatgaactgtttatcctcctttaagt
>ArKOI035292 merged_sample={ 'connectivity_76':443 }
tatattatatttaatgtttggtttcatggcaggtataatagggacgttatttagtatattaattcgtatagaattagcttatccaggaatacaaatattaaatggtaattgacaattttataatgttatagttacagcgcatgcatttgttatgatttttttaatggtaatgcctgcaatgatagggggatttggtaattgctttgtacctttattaataggagctcctgatatggcttttccaagattgaatgcattaagcttttgattattaccaccttcttttatattattattagcttcagcttttattgaaactggtgcaggaactggttgaactgtttatccacctttaagt
>ArKOI035346 merged_sample={ 'connectivity_76':25,'connectivity_79':5,'connectivity_187':4 }
tacactttaccttttttttggattaatcgcaggtttaattggtacatttttttcgattttaattagaattgaattagcttatcctggagtacaaattttaaatggtattgacaattttataatgtaattgtaacagcgcatgcttttataatgatattttttatggtaatgccagcaatgattggtggttttggtattgttttgtaccattattattaggtgcaccagatatggcttttcctagattaaatgctttaagtttttgattattaccaccatcttttatattattattggcgtcagcttttatagaaacaggggcaggaacaggttgaacagtttatccgcctttaagt
>ArKOI066122 merged_sample={ 'ecosystem_69':274 }
aatactttatcttattttcggtttaatagcaggtataataggaacattattttctataataataagaatagaattagcttatccagggactcaaatactgggtggaaattgacaattttataatgtaattgtaacagcacatgcttttataatgatattttttatggttatgccaacgatgataggaggttttggtaattgtttcgtaccgttactgacaggagcccctgatatggcctttcctcgtttaaacgctttgagtttttgattattaccaccctcatttatattattattaggttcggcatttattgaaacaggtgcaggtacaggttgaactgtatatccaccattaagt
>ArKOI057144 merged_sample={ 'ecosystem_14':565 }
tattttatacttaatttttggattaatagcaggtattataggtactttattttctataataataagaatagaattagcatatccaggttctcaaattttagctggaaattggcaattttacaacgtaatagtaacagcgcatgcttttattatgatattttttatggttatgcctacaatgataggtggttttggtaattgttttgtacctttattaataggtgcgcctgatatggcatttcctcgtttaaatgcattaagtttttgattattacctccttcttttattttattattaggatctgcttttattgaaacaggagcaggtactggttgaacagtttacccacctctaagt
>ArKOI060124 merged_sample={ 'ecosystem_26':18 }
tattctttatcttttttttggattaatagctggtatcataggtactttattttctataataataagaatagagctagcatatccaggaactcagattcttggtggaaattgacaattctataatgtaatagtaacagctcatgcttttattatgattttctttatggtaatgcccacaatgattggtggttttggtaattgttttgtaccattattaataggagcacctgacatggctttcccacgtttaaatgcattaagtttttgattattgcctccttcttttattttattattaggatctgcatttattgaaacaggtgcaggtacaggttgaactgtatatccacctttaagt
>ArKOI009887 merged_sample={ 'salinity_60':3 }
aactttatacatagcatatggtgcgttagcaggaattgtgggaacattatttagtattataataagagtagaattagcttatccaggagttcaaattttagatggtaattgacaattttataatgtagttgtaacagcacatgcttttattatgattttttttatggttatgcctgcaatgataggaggttttggtaattgttttgtacctttattaattggtgcaccagatatggcatttcctagattaaatgctttaagtttttggttattaccaccttcttttattttattattaggttctgcttttattgaaacaggtgcaggtactggttgaacagtatacccacctttaagt
>ArKOI038473 merged_sample={ 'connectivity_108':507 }
tatactatatttagtatttggattgatagctggtattattggaactttattttctataataataagaatagaattagcatatccaggggctcaaatattagacggtaattgacaattttataatgtaatagtaactgctcatgcttttattatgatattttttatggttatgcctactatgattggagggtctggtaattgttttgtacctttattaataggtgctcctgatatggcatttccgcgtttaaacgcattaagtttttgattattaccaccttcttttatattattattaggatctgctttcatagaaacaggagcgggtactggatgaacagtctatccaccattaagt
>ArKOI002683 merged_sample={ 'geography_62':171 }
tatactatatttggtatttggattgatagcgggtattattggaactctgttttctataataataagaatagaattagcttatccaggagcccaaatattagatagtaattgacaattttacaatgtaatagtaactgctcatgcttttattatgatattttttatggtgatgcctactatgattggtggttttagtattgttttgtacctttattaattggtgctccagatatggcatttccacgtttaaatgctttaagtttttgattattacctccttcttttatattattattaggatcagcttttattgaaacaggagcaggtactggttgaacagtctatccgcctttaagt
>ArKOI011353 merged_sample={ 'salinity_79':205 }
gattttgtatttattatttggttttatagccggtttaataggtactggttttagtattttaataagagttgaattggcttacccgggggttcaaatattaaatggtaattgacaattttataatgtagtggtaacagcgcatgcttttattatgattttttttatggtaatgcctgctatgatagggggttttggtaattgttttgtacctttactaataggagctcctgatatggcatttcctagattaaatgcattaagtttttggttattaccaccatctttaattttattattaggttctgcgtttattgaaactggtgcaggtacaggttgaacagtatacccgcctttaagt
>ArKOI046044 merged_sample={ 'connectivity_188':13 }
aatattatatcttttatttgggtttatcgcaggcgtagttggtaccttatttagtattttaatacgtattgaattagcatatccaggtgtacaaattttaaatggtaattgacaattttataatgttattgtaacagcacatgcttttataatgattttttttatggtaatgccagcaatgataggtggttttggtaattgttttattcctttattattaggagcaccagatatggcttttcctagattgaatgctttaagcttttggttattaccaccagcttttgtattattgttaggatcagcttttatagaaacaggagcaggtactgggtgaactgtttatccacctttaagt
>ArKOI032991 merged_sample={ 'connectivity_67':13 }
tattttatatctaatttttggattaatagcaggtattataggtactttattttctataataataagaatagaactagcatatccaggatctcaaattttagctggaaattgacaattttataacgtaatagtaacagcacatgcttttattatgatattttttatggttatgcctacaatgataggtggttttggtaattgttttgtaccattactaataggagcacctgatatggcgtttcctcgtttaaatgcattaagtttttgattattaccaccttcttttatcttattattaggatctgctttcattgagacaggtgcaggtactggatgagcagtatatcctcctttaagt
>ArKOI014293 merged_sample={ 'salinity_110':3 }
gtctttatatcttatttttggtttaattgctggtttgataggcacttttttttcaattttaataagaatagaactagcatatccaggtatccagattttaaacggtattttcaattttacaatgtcatagttacggcacatgctttcataatgattttttttatggttatgccaacaatgataggaggttttggaaattgatttatacctttaatgatcggcgcaccagatatggcttttcctagattaaataatattagtttttgattattaccaccttcattattattattattaggttctgctttagttgaagtgggtgctggaacaggttgaactgcgtaccctcctttatct
>ArKOI030176 merged_sample={ 'connectivity_55':2 }
tactttatacctttgatttgcttttgtatctggtttaataggtactttgttctcaattttaataagaatagagttagcttttccaggtgatcaaatatttcaaggtaattatcaattttataatgttgtagttacagctcatgcttttataatgatattttttatggtaatgccagcaatgattggtggttttggtattgttttgtaccattattattaggtgcaccagatatggcttttcctagattaaatgctttaagtttttgattattgccaccatcttttatattattattggcatcagcttttatagaaacaggggcaggaacaggttgaacagtttatccacctttaagt
>ArKOI000108 merged_sample={ 'geography_5':320,'connectivity_15':1319,'connectivity_157':232,'connectivity_195':395,'connectivity_202':663,'ecosystem_10':2118,'ecosystem_11':298,'ecosystem_83':190 }
tattttgtatttattatttggttttatagcaggtattattggtactttatttagtattataataagagtagaattggcttatcctggtgtacaaattttagaaggaattgacaattttataatgtagttgtaacggctcatgcttttattatgatattttttatggtaatgcctactatgattggtggttttggtaattgttttgtgcctttattaattggggctccagatatggcttttcctagattaaatgcattaagtttttgattattaccaccttcattagtattattattaggatcagcttttattgaaactggtgcaggtactggatgaacagtatatccacctttaagt
>ArKOI001175 merged_sample={ 'geography_40':13 }
aatactatatctattatttggctttatagcaggtattataggtactttatttagtattataataagagtagagttggcttatcctggtgtccaaatattagaaggtattgacaattttataatgtagttgttacagcgcatgcctttattatgatattcttcatggtgatgcctacaatgattggaggattcggtattgttttgtacctttattaataggtgcaccagatatggcatttccaagacttaatgcattaagtttttggttattaccgccatcatttgtattattattaggatctgcatttattgaaacaggagcaggtactggttgaacagtgtatccacctttaagt
>ArKOI065898 merged_sample={ 'ecosystem_67':129 }
tattttgtatttattatttggttttatagccggtattataggtactttatttagtattataataagagtagaattagcttatcctggtgttcaaattttggagggtattgacaattttataatgtagttgtaacggctcatggttttattatgatattttttatggtaatgcctacaatgattggtggttttggtaattgttttgtacctttattaataggagcgccagatatggcttttccaagattaaatgcgttaagtttttgattactaccaccttcattaattttattacttggttcagcttttattgaaacaggtgcaggtacaggttgaactgtatatccaccattaagt
>ArKOI061103 merged_sample={ 'ecosystem_35':17 }
tatattatatttgatgtttggttttatagctggtattataggtactttatttagtatcataataagagtagaattagcatatcctggagtacaaatattagaaggaaattgacaattttataatgtagttgtaacagctcatgcttttattatgatattctttatggtaatgccaacaatgattggtggttttggtaattgttttgtacctttattaataggtgcaccagatatggcgtttcctagattaaatgcattaagtttttgattattaccaccatcgttaatattattattaggatcagcttttattgaaacaggtgcgggtacaggttgaactgtatatccacctttaagt
>ArKOI030041 merged_sample={ 'connectivity_55':4 }
cactctttacctaatatttgggggttttgctggtattataggcactattttttctatgataataagattagagttagctgccccaggatctcaaatcctcggtggaaatagccaattttataatgtaattgtaacagcgcatgcttttataatgatattttttatggtaatgccagcaatgattggtggttttggtattgttttgtaccattattattaggtgcaccagatatggcttttcctagattaaatgctttaagtttttgattattgccaccatcttttatattattattggcatcagcttttatagaaacaggggcaggaacaggttgaacagtttatccacctttaagt
>ArKOI068835 merged_sample={ 'ecosystem_83':54 }
tattttatatttattacttggttttatagctggtattataggtactttatttagtatcataataagagtagaattagcatatcctggagtacaaatattagaagggaattgacaattttataatgtagttgtaacagctcatacttttattatgatattttttatggtaatgccaacaatgattggtggttttggtaattgttttgtacctttattaataggtgcaccagatatggcgtttcctagattaaatgcattaagtttttgattattaccaccatcattaatattattattaggatcagcttttattgaaacaggtgcaggtacaggttgaactgtatatccacctttaagt
>ArKOI067045 merged_sample={ 'ecosystem_74':5 }
aattttgtatttattatttggttttatagcaggtattataggtacactttttagtattataataagagtggagttagcttatcctggggtacaaatattagaaggtaattgacaattttataacgtagtagttacagctcatgcgtttataatgatattttttatggttatgcctagtatgataggtggttttggtaattgttttgtacctttattaataggagcaccagatatggcatttcctagattaaatgcattaagtttttgattattacctccatcttttatattattattatgttctgcatttatagaaactggagcaggaactggttggacagtttatcctccattaagt
>ArKOI045663 merged_sample={ 'connectivity_187':899 }
aatattatatcttttatttgggtttatcgcaggcgtagttggtactttatttagtattttaattagaattgaattagcttatcctggagtacaaattctaaatggtatcgacaattttataatgtaattgtaacagcgcatgcttttataatgatattttttatggtaatgccagcaatgattggtggttttggtattgttttgtaccattattattaggtgcaccagatatggcttttcctagattaaatgctttaagtttttgattattaccaccatcttttatattattattggcgtcagcttttatagaaacaggggcaggaacaggttgaacagtttatccgcctttaagt
>ArKOI044901 merged_sample={ 'connectivity_184':538 }
aatattatatcttttatttgggtttatcgcaggcgtagttggtactttatttagtattttaattagaattgaattagcttatcctggagtacaaattttaaatggtattgacaattttataatgtaattgtaacagcgcatgcttttataatgatattttttatggtaatgccagcaatgattggtggttttggtattgttttgtaccatcattattaggtgcaccagatatggcttttcctagattaaatgctttaagtttttgattattaccaccatcttttatattattattggcgtcagcttttatagaaacaggggcaggaacaggttgaacagtttatccgcctttaagt
>ArKOI067831 merged_sample={ 'ecosystem_78':751 }
tatattatatttattatttggatttatagcaggaataataggaacattatttagtataattataagagtagaattagcctatcctggagttcaaatattaggaggggattgacaattttataatgtagtagttacagctcatgcatttataatgatactttttatggtgatgccaagtatgataggtggttttggtaattgttttgtacctttattaataggagcaccagatatggcatttcctagattaaatgctttaagtttttgattattaccaccatcttttatattattattatgttcagcatttatagaaacaggtgcaggaactggttgaacagtttatccaccattaagt
>ArKOI011356 merged_sample={ 'salinity_79':112 }
tattttatacttaatatttgggttggtagcaggaattataggtacttttttttctattataataagaatagaattagcttatccaggtgaacaaattttatatggtaattgacaattttataatgtaatagtaacagcccatgcttttattatgatattttttatggtaatgccagcaatgataggtggatttggtaattgttttgtaccattattaataggagcacctgatatggcgtttcctagattaaatgctttaagtttttgattattacccccatcttttatattattattatgttctgcatttatagaaacaggtgcaggtacgggttgaactgtttatccacctttaagt
>ArKOI030773 merged_sample={ 'connectivity_57':10 }
aatgttatatttaatttttggaggatttgcaggtttattaggtacattttttagtattttaattagaattgaattagcttatcctggagtacaaattttaaatggtattgacaattttataatgtaattgtaacagcgcatgcttttataatgatattttttatggtaatgccagcaatgattggtggttttggtattgttttgtaccattattattaggtgcaccagatatggcttttcctagattaaatgctttaagtttttgattattaccaccatcttttatattattattggcgtcagcttttatagaaacaggggcaggaacaggttgaacagtttatccgcctttaagt
>ArKOI020185 merged_sample={ 'connectivity_2':18 }
tactttatatttaatttttggtgctttttcgggcattataggtactctttttagtatcataataagaatagagttggcttatcctggtgtacaaatattagaaggtaattgacaattttataatgtagttgtcacagcacatgcttttattatgatattttttatggtaatgcctacaatgattggtggatttggtaattgttttgtgcctttattaataggagcaccagatatggcttttcctagattaaatgcattaagtttttgattattaccaccatcattagtattgttacttggatccgcttttattgaaacaggtgctggtacaggttgaactgtatatccacctttgagt
>ArKOI025242 merged_sample={ 'connectivity_17':2 }
tattctatatcttttttttggtggtttctcggggattctaggaactaccacgtcgattttgattcgtatagaattagcttatccgggagtacaaatattaaatggtaattgacaattttataatgttattgtaacagcacatgcttttgttatgattttttttatggttatgcctgctatgattggtggttttggtattgttttgttcctttattaataggagcacctgatatggcttttcctagattaaatgctttaagtttttgattattaccaccttcttttgtattattattaggttcagcttttattgaaacaggagctggtacaggttgaacagtatatcctcctttaagt
>ArKOI027007 merged_sample={ 'connectivity_23':123 }
tactttatatctgatatttgctcttattgctggtattataggaacaatttttagtataattataagaatggagttagcttatccaggtgtacaaatattagaaggtaattgacaattttataatgtagtggtaactgcccatgcttttataatgatattttttatggtaatgcctagtatgataggtggttttggtaattgttttgtacctttattaataggtgcacccgatatggcatttcctagattaaatgcattaagtttttgattattaccaccttcatttatacttttattatgttcagcgtttattgaaacaggagcaggtacaggttgaacagtatatcctccattaagt
>ArKOI033487 merged_sample={ 'connectivity_70':157 }
tatattatatttaatgtttggtttcatggcaggtataatagggacgttatttagtatattaattcgtatagaattagcttatccaggaatacaaatattaaatggtaattgacaattttataatgttatagttacagcgcatgcatttgttatgattttttttatggtaatgcctgcaatgatagggggatttggtaattgctttgtacctttattaataggagctcctgatatggctttttcaagattgaatgcattaagcttttgattattaccaccttcttttatattattattagcttcagcttttattgaaactggtgcaggaactggttgaactgtttatccacctttaagt
>ArKOI059744 merged_sample={ 'ecosystem_25':255 }
gattttatatttattatttggctttacagcaggtataataggaaccttattcagtataattataagaatagaattagcatatccaggaatacaagtattaggaggagattgacaattttataatgtagtagtaactgctcatgcgtttataatgatattttttatggtaatgcctagtatgataggtggatttggtaattgttttgtacctttattaataggtgctccagatatggcatttcctcgtttaaacgcattaagtttttgattattacctccatcttttatattattattatgttcagcatttatagaaacaggagcaggtacaggttgaactgtatatcctccattaagt
>ArKOI066982 merged_sample={ 'ecosystem_74':432 }
tattttatatttattatttggatttttagcaggtataataggcactatttttagtattattataagagttgaattagcatatccaggcgttcaaattttagatggtaattgacaattttataatgttgtggtaacagcgcatgcttttataatgattttttttatggtaatgcctgctatgattggtggtcttgggattgctttgttcctttattaataggagcacctgatatggcatttccaagattaaatgcattaagtttctgattattaccgccttcttttattttattattagggtcagcttttatagaaactggagcaggtacaggttgaactgtttaccctcctttaagt
>ArKOI068018 merged_sample={ 'ecosystem_79':281,'ecosystem_80':475 }
tattttatatttattatttggatttatagcaggaataataggaacattatttagtataattataagagttgagttagcatatcctggggtacaaatattagggggtgattgacaattttataatgtggtagttacagctcatgcttttataatgatattttttatggttatgcctagtatgataggtggttttggtaattgtttcgtacctttattaataggagctccagatatggcgtttcctagattaaatgcattaagtttttgattattacctccatcttttatattattattatgttcagcatttatagaaacaggagcaggaactggttgaacagtttatcctccattaagt
>ArKOI053726 merged_sample={ 'ecosystem_7':10 }
aatattatatttaatatttggatttatagcaggaataataggaacaatatttagtataattataagaatagaattagcatatccaggaattcaaatattagaagggaattgacaattttataatgtagtagtaacggcgcatgcatttataatgatattttttatggtaatgccaagtatgataggaggatttggtaattgttttgtacctttattaataggagctcccgatatggcacttccaagattaaatgcgctaagtttttgattattaccacctgcatttatattattattaggctctgcatttatagaaacaggagcaggtactggttgaacggtatatccaccattaagt
>ArKOI052287 merged_sample={ 'ecosystem_13':33403,'ecosystem_73':3072 }
aatattatatttattatttgggtttatagcaggtataataggaacaatttttagtattattataagagtggaattagcatatccaggagtgcaagtattagaaggtaattgacaattttataatgtagtagtcacagctcatgcatttgtaatgatattttttatggttatgcctagcatgatagggggatttggtaattgttttgtacctttattaataggagcacctgatatggcatttcctagattaaatgcacttagtttttggttattaccgccttcatttatattattattatgttctgcatttattgaaacaggtgcaggtacagggtgaactgtttatccacctttaagt
>ArKOI060868 merged_sample={ 'ecosystem_32':9 }
tattttagcacattcaggtggcgatcagcaggtattataggtactctttttagtattataataagagtggagttagcttatcctggggtacaaatattagaaggtaattgacaattttataatgtagttgtgacagcgcatgcttttattatgatattttttatggtgatgcctacaatgattggtggttttggtaattgttttgtacctttattaataggtgcaccagatatggcgtttccaagattaaatgcattaagtttttgattattacccccgtcattaatattattgcttggatctgcgtttattgaaacaggtgctggtacaggttgaactgtatatccacctttaagt
>ArKOI038134 merged_sample={ 'connectivity_107':209 }
tatactatatttgatatttggattgatagcgggtattattggaactctgttttctataataataagaatagaattagcttatccaggagcccaaatattagatagtaattgacaattttataatgtaatagtaactgcgcatgcttttattatgatattttttatggtgatgcctactatgattggtggttttggtattgttttgtacctttagtaataggtgctccagatatggcgtttccacgtttaaatgcattaagtttttgattattaccaccttcttttatattattattgggatcagcttttatagaaacaggagcaggaacaggttgaacagtatatccacccttaagt
>ArKOI000819 merged_sample={ 'geography_40':36 }
aatactatatctattatttggctttatagcaggtattataggtactttatttagtattataataagagtagagttggcttatcctggtgcccaaatattagaaggtattgacaattttataatgtagttgttacagcgcatgcctttattatgatattctttatggtgatgcctacaatgattggaggattcggtattgttttgtacctttattaataggtgcaccagatatggcatttccaagacttaatgcattaagtttttggttattaccgccatcatttgtattattattaggatctgcatttattgaaacaggagcaggtactggttgaacagtgtacccacctttaagt
>ArKOI019233 merged_sample={ 'needle_4':369 }
tattttatatcttttatttggttttattgctggtattgtaggaactctatttagtataataattagagtagaattagcatatccaggagtccaaatattagatggaaattgacaattttataatgttgtagtaactgcgcatgcttttattatgatattttttatggtaatgcctgcaatgattggaggttttggtaattgttttgtaccattattaataggtgcacctgatatggcatttccaagattaaatgctttaagtttttgattattaccaccttcttttattttattattgggatctgcttttatcgaaacaggtgcaggaacaggttggactgtataccctcctttaagt
>ArKOI033028 merged_sample={ 'connectivity_68':337 }
aatattatatcttttatttgggtttatcgcaggcgttgttggtactttatttagtattttaattagaattgaattagcttatcctggagtacaaattttaaatggtattgacaattttataatgtaattgtaacagcgcatgcttttataatgatattttttatggtaatgccagcaatgattggtggttttggtattgttttgtaccattattattaggtgcaccagatatggcttttcctagattaaatgctttaagtttttgattattaccaccatcttttatattattattggcgtcagcttttatagaaacaggggcaggaacaggtcgaacagtttatccgcctttaagt
>ArKOI053013 merged_sample={ 'ecosystem_6':338,'ecosystem_71':180 }
cactttatatttaatttttgggttaattgctggaattttaggtacatttttttctatattaattagaatagaattagcttatccagggaaccagattttatctggaaattttcaattttataatgttattgtaacagcgcatgcatttataatgattttttttatggtaatgcctacaatgattggaggatttggaaattgatttgttcctttaatgataggggctccggatatggcattcccacgtttaaataatttaaggttttgattattaccgccggcgttatttttattattaacatcaagtttaattgaaactggagcaggtactggttgaacagtatatcctcctttaagt
>ArKOI036092 merged_sample={ 'connectivity_79':55 }
tacattatacctttgatttgcttttatagcaggattaataggtactatatttagtatattaatacgtatagaattagcttatccaggagtacaaatattaaatggtaattgacaattttataatgttattgtaacagcacatgcttttgttatgattttttttatggttatgcctgctatgattggtggttttggtattgctttgttcctttattaattggagcacctgatatggcttttcctagattaaatgctttaagtttttgattattgccaccttcttttgtattattattaggttcagcttttattgaaacaggagctggtacaggttgaactgtatatccccctttaagt
>ArKOI043765 merged_sample={ 'connectivity_157':4 }
taccttatatttaatatttgcagcctcagccggtgttataggtacattattttcagtttttatacgtatagaattagcttacccgggtaatcaattatttgcaggtaattatcaattttataatgtagtagtaactgcgcatgcatttataatgatattttttatggttatgccaagtatgataggtggttttggtaattgttttgtacctttattaataggtgctccagatatggcatttccaagattaaatgcattaagcttttgattgttgccaccatcttttatattattattgtgttccgcatttatagaaacaggtgcaggtacaggttgaactgtatatccacctttaagt
>ArKOI034774 merged_sample={ 'connectivity_74':3 }
tacactttattttatctttggggcttgttctggtgttataggaacaactttatcaatttttattcgactagaattaagtaatccaggaagtcgtttcttattaggaaattatcaattttataatgtaattgttacagctcatgcttttattatgatattttttatggtgatgcccacaatgataggtggttttggtaattgttttgtgcctttattaataggtgcaccagatatggcgtttcctagattaaatgcattaagtttttgattattgccaccgtcattaatattattacttggatctgcttttattgaaacaggggctggaacaggttgaactgtatatccgcctttaagt
>ArKOI058735 merged_sample={ 'ecosystem_21':149 }
tattttatatttattatttggatttatagcaggaataataggaacattatttagtataattataagagttgagttagcctatccaggggtacaaatattaggaggggattgacaattttataacgtagtagttacagctcatgcgtttataatgatattttttatggttatgcctagtatgataggtggttttggtaattgttttgtacctttattaataggagcaccagatatggcatttcctagattaaatgcattaagtttttgattattacctccatcctttatattattattatgttctgcatttatagaaactggagcaggtactggttggacagtttattctccattaagt
>ArKOI060239 merged_sample={ 'ecosystem_27':135 }
tatactttatcttgtttttggattaatagcaggtataattggtacattattttctataataataagaatagaattagtatatccaggagctcaaacattaggtggaaattgacaattttataatgtaatagtaacggcacatgcttttattatgattttttttatggtaatgcctacaatgattggtggttttgggattgttttgtaccacttttaataggagcgccagatatggcgtttccaagattaaatgctttaagtttttgattattaccacctgcatttatattattactaggctctgcatttatagaaacaggagcaggtactggttgaacggtatatccaccattaagt
>ArKOI023629 merged_sample={ 'connectivity_12':5 }
tacattatatttaatatttgcaggttgtgcaggtattttaggaactctgttttctattttaattagattagaattatcagcaccaggaggccaattattaatgcataattatcaattatacaatgtgttaataacagctcatgcgcttttaatgatattttttatggttatgcctgctatgattggtggttttggtattgttttgttcctttattaataggagcacctgatatggcttttcctagattaaatgctttaagtttttgattattaccaccttcttttgtattattattaggttcagcttttattgaaacaggagctggtacaggttgaacagtatatcctcctttaagt
>ArKOI002653 merged_sample={ 'geography_61':18 }
tattttatatcttatatttggcttagtagcaggtataattggtactttattttctataataataagaatagaattagcatatcctggaactcaaattttaggtggtaattgacaattttataacgtatagtaactgcgcatgcttttattatgatattttttatggttatgcctaccatgattggtggctttggtaattgttttgtccctttattgattggagcccctgatatggcgttcccacgtttaaatgctttaagtttttgattattacccccttcttttatattacttttaggttctgcttttatagaaacaggagcaggtacaggttgaactgtttatccacctttaagt
>ArKOI064675 merged_sample={ 'ecosystem_59':253 }
tatattatatttattatttgggtttatagcaggtattataggtactatttttagtattattattagagttgaattggcttatcctggagtacaaattttggatggtaattgacaattttataatgtagttgtaacagcgcatgcttttataatgattttttttatggttatgccaactatgatagggggttttggtaattgctttgtacctttattaataggagcacctgatatggcttttcccagattagatgctttaagtttttgattattaccaccttcttttattttattattgggatctgcttttattgaaacaggtgcagggacaggttgaactgtgtatcctcctttaagt
>ArKOI057307 merged_sample={ 'ecosystem_14':11 }
tattttatatttattatttggttttatcgctggtatagttggtactatatttagtattttaattagagtagagttagcatatccaggagtccaaattttaaatggagattgacaattttataatgtgattgtaacagcacatgcttttataatgatattttttatggctatgcctgctatgattggaggttttggtaattgttttgtacctttattaataggtgcaccagatatggcattccctagattaaatgcattaagtttttgacttttacctccatcttttattttattattaggatcagcttttattgaaacaggggcaggaacgggatgaacagtatatccacctttaagc
>ArKOI062647 merged_sample={ 'ecosystem_54':1778 }
tattttatacttattatttggttttatatccggtataataggtacaatatttagtattttaataagaatagaactagcatatccaggtgctcaaatacttgaaggtaattgacaattttataatgttatagtaacagcgcatgcttttataatgatattttttatggtaatgcctgctatgataggaggttttggtaattgttttatacctttattaataggagcaccagatatggcgtttccaagattaaacgctttaagtttttgattattaccgccatctttgattttattattgggatcggcatttattgaaactggtgcaggaacaggttgaacagtttatccacctttaagt
>ArKOI059143 merged_sample={ 'ecosystem_22':7 }
tatattgtatttattgtttggttttatggcaggcataataggtaccttatttagtattttaatacgtatagagttggcatatccaggagttcaaatattaaatggaaattgacaattttataatgttattgttacagctcatgcttttataatgatttttttcatggttatgccagcaatgataggtggctttggtaactgttttgtacctttgttaataggtgctcctgatatggcttttccaagattaaatgcattaagcttttgattattgcccccttcttttatattattattatgttctgcatctatagaaactggagcaggtactggttggacagtttatcctccattaagt
>ArKOI022188 merged_sample={ 'connectivity_7':2 }
tattttatatttaatttttggtgggttttcaggattattaggacgatgatttctgttattaatacgtatagaattagcttatcctggagtgcaaatattaaatggtaattggcaattttataatgttatagttacagctcatgcttttgttatgattttctttatggtaatgcctgcaatgataggaggttttggaaattgttttgttcctttattaataggagctccagatatggcttttcctagattaaatgcattaagtttttgattattacctccagcttttatattattattagcttctgcttttattgaaacaggagcaggtacaggatggacagtttatccaccattaagt
>ArKOI040199 merged_sample={ 'connectivity_114':902 }
aatattatatcttttatttgggtttattgcaggcgtagttggtactttatttagtattttaattagaattgaattagcttatcctggagtacaaattttaaatggtattgacaattttataatgtaattgtaacagcgcatgcttttataatgatattttttatggtaatgccagcaatgattggtggttttggtattgttttgtaccattattattaggtgcaccagatatggcttttcctagattaaatgctttaagtttctgattattaccaccatcttttatattattattggcgtcagcttttatagaaacaggggcaggaacaggttgaacagtttatccgcctttaagt
>ArKOI037116 merged_sample={ 'connectivity_82':2 }
aaaattatatttattatttgctgcttttgctggcttaattgggacaattttttcagcttttattagattgcagttagcttctccaggaaatttatttttagctggaaatcatcaattttataatgtaattgttacagctcatgcttttattatgatattttttatggtgatgcccacaatgataggtggttttggtaattgttttgtgcctttattaataggtgcaccagatatggcgtttcctagattaaatgcattaagtttttgattattgccaccgtcattaatattattacttggatctgcttttattgaaacaggggctggaacaggttgaactgtatatccgcctttaagt
>ArKOI001115 merged_sample={ 'geography_40':17 }
aatactatatctattatttggctttatagcaggtattataggtactttatttagtattataataagagtagagttggcttatcctggtgtccaaatattagaaggtattgacaattttataatgtagttgttacagcgcatgcctttattatgatattctttatggtgatgcctgcaatgattggaggattcggtattgttttgtacctttattaataggtgcaccagatatggcatttccaagacttaatgcattaagtttttggttattaccgccatcatttgtattattattaggatctgcatttattgaaacaggagcaggtactggttgaacagtgtatccacctttaagt
>ArKOI027564 merged_sample={ 'connectivity_24':10 }
aactttatatcttatatttgggggattttccggtttattaggtactattatctcggttattataagaatagaactagcatatcctggagctcaaattcttggaggtaattgacaattctataatgtaatagtaacagcacatgcttttattatgattttttttatggttatgcctacaatgataggaggatttggtaattgttttgtaccattattaataggtgcaccagatatggcttttccgcgtttaaatgcattaagcttttgattattaccaccttcatttatattattattaggatctgcttttatagagacaggtgcaggtactggatgaactgtatatccaccattaagt
>ArKOI062692 merged_sample={ 'ecosystem_54':690 }
tattttatacttattatttggttttatatccggtataataggtacaatatttagtattttaataagaatagaactagcatatccaggtgttcaaatacttgaaggtaattgacaattttataatgttatagtaacagcgcatgcttttataatgatattttttatggtaatgcctgctatgataggaggttttggtaattgttttatacctttattaataggagcaccagatatggcgtttccaagattaaacgctttaagtttttgattattaccgccatctttgattttattattgggatcggcatttattgaaactggtgcgggaacaggttgaacagtttatccacctttaagt
>ArKOI066393 merged_sample={ 'ecosystem_71':45 }
aactttatatttaatttttgggctaatagcagggctaataggaacttttttttcaattttaataagaatagaattagcttatccaggtaatcaaattttaaatggtaattttcaattttataatgtaattattacagcgcatgcgtttataatgattttttttatggtaatgcctacaatgataggaggatttggaaattgattcgtacctttaacgataggagctccagatatggctttcccaagattaaataatttaagtttctgattattacctccaactttatttttattattaagttcaagtttaatagaaacaggagcaggaacaggttgaacagtgtatccaccattaagc
>ArKOI021751 merged_sample={ 'connectivity_6':5 }
aatattatatttaatatttggaggcctttctggtattataggtacagtcttagtattattataagagtcgaattggcctatccaggagtacaaatattagaaggtaattgacaattttataatgtagtagtaactgcgcatgcatttataatgatattttttatggttatgccaagtatgataggtggttttggtaattgttttgtacctttattaataggagctccagatatggcatttccaagattaaatgcattaagcttttgattgttgccaccatcttttatattattattgtgttccgcatttatagaaacaggtgcaggtacaggttgaactgtatatccacctttaagt
>ArKOI034531 merged_sample={ 'connectivity_73':3 }
ttttttatattttttatttggagctttatcgggggtattaggaacagttctatcactattaataagattagaattagcattccccggtagccaatttttcgtaggaaataatcaattttataatgtagtagtaacagctcatgcttttataatgatattttttatggttatgcctagtatgataggtggttttggtaattgttttgttcctttattaataggagctccagatatggcatttcctcgattaaatgcattaagtttttgattattgcctccatctttcatattattattatgttctgcatttatagaaacaggagcaggtacgggttgaacagtttatccaccattaagt
>ArKOI021364 merged_sample={ 'connectivity_5':9 }
aatattatatcttttatttgggtttatcgcaggcgtagttggtactttatttagtattttaattagaattgaattagcttatcctggagtacaaattttaaatggtattgacaattttataatgtaattgtaacagcgcatgcttttataatgatattttttatggtaatgccagcaatgattggtggttttggtattgttttgtaccattattattaggtgcaccagatgtggcttttcctagattaaatgctttaagtttttgattattacctcctgcattaattttagtattactttcaagtgtaatagaaggtggtgttggtactgttgaacattatatccacctttaagc
>ArKOI002865 merged_sample={ 'geography_70':2 }
aattttatatttattatttggttttattgcagggataatagggacattatttagtataattataagagtagagttagcatatcctggaatacaaatattaggaggggactgacaattttataatgtagtagtaacagctcatgcttttataatgatattttttatggttatgcctagtatgataggtggttttggtaattgttttgttcctttattaataggagctccagatatggcattccctcgattaaatgcattaagtttttgattattgccaccatcttttatattattattatgttctgcatttatagaaacaggagcaggtactggttgaactgtatatccaccattaagt
>ArKOI049362 merged_sample={ 'connectivity_202':3 }
tactttatatttgatttttgctcttattgctggtattataggaacttttttttccattgtaatacgtttagaattagcttttcctggtgatcaaatattaaatggtaattaccaattttataatgttgtaattactgcacatgcttttattatgatttttttcatggttatgccagcaatgataggtggctttggtaattgttttgtacctttattaataggagctcctgatatggcttttccaagattaaatgcattaagcttttgattattacccccttcttttattttattattaggttcagctttcatcgaaacaggtgcaggtacaggttggacagtatatcccccgttaagt
>ArKOI027943 merged_sample={ 'connectivity_25':5 }
tactttatatttaatatttgctttttttgcaggtcttattggtacttttttttctatactaataagaatggagttagcttatccaggtgtacaaatattagaaggtaattgacaattttataatgtagtggtaactgcccatgcttttataatgatattttttatggtaatgcctagtatgataggtggttttggtaattgttttgtacctttattaataggtgcacccgatatggcatttcctagattaaatgcattaagtttttgattattaccaccttcatttatacttttattatgttcagcgtttattgaaacaggagcaggtacaggttgaacagtatatcctccattaagt
>ArKOI047527 merged_sample={ 'connectivity_193':3 }
gactttatatttaattttcggtgcttttgcgggtattattggaactattttttctttaattatacgtttagaattaatagagccaggatttcaaattttaaatggtattgacaattttataatgtaattgtaacagcgcatgcttttataatgatattttttatggtaatgccagcaatgattggtggttttggtattgttttgtaccattattattaggtgcaccagatatggcttttcctagattaaatgctttaagtttttgattattaccaccatcttttatattattattggcgtcagcttttatagaaacaggggcaggaacaggttgaacagtttatccgcctttaagt
>ArKOI035375 merged_sample={ 'connectivity_76':18 }
aatattatatcttttattcgggtttatcgcaggcgtagttggtactttatttagtattttaattagaattgaattagcttatcctggagtacaaattttagaaggctcatggcaattctataatgttgttgtaacagctcatgcttttattatgatattttttatggtaatgcccactatgataggaggttttggtaattgctttgtacctttattgattggtgctcctgatatggcctttccacgtttaaatgctttgagcttttgattattaccaccttcttttatattattattgtgttctgcttttattgaaacaggtgcaggtacgggttgaacagtttatcctccattaagt
>ArKOI058844 merged_sample={ 'ecosystem_21':4 }
tattttatatttattatttggttttatagctggtattataggtactttatttagtatcataataagagtagaattagcatatcctggagtacaaatattagaaggaaattgataattttataatgtagttgtaacagcgcatgcatttataatgattttttttatggtaatgcctacaatgattggaggatttggaaattgatttgttcctttaatgataggggctccggatatggcattcccacgtttaaataatttaagtttttgattattaccgccggcgttatttttattattaacatcaagtttaattgaaactggagcaggtactggttgaacagtttatcctcctttaagt
>ArKOI004944 merged_sample={ 'cave_27':166 }
gatattatatttattatttggctttatagcgggggttataggaacattatttagtataattataagagtagagttagcgtatccaggtgtgcaaatattagggggtgattggcaattttataacgtggtagtaacggctcacgcgttcataatgatattttttatggttatgccaagcatgataggtggctttggtaattgctttgttcctttattaataggggctcctgatatggcgtttcctaggttaaacgcgctaagcttttggctattaccgccatcttttattttattattatgctcagcgtttatagaaacaggcgcagggacaggttgaaccgtttatccacctttaagc
>ArKOI035093 merged_sample={ 'connectivity_75':3 }
aacattatatttaatgttttcattgttttcaggattaataggtacagcttttccagtgttaataagaatagaattagcatatccaggggctcaaatatcagatggtaattgacaattttataatgtaatagtaactgctcatgcttttattatgatattttttatggttatgcctactatgattggagggtttggtaattgttttgtacctttattaataggtgctcctgatatggcatttccgcgtttaaacgcattaagtttttgattattaccaccttcttttatattattattaggatctgctttcatagaaacaggagcgggtactggatgaacagtctatccaccattaagt
>ArKOI067338 merged_sample={ 'ecosystem_76':660 }
tattttatatttattatttggttttattgcaggaattataggtactctttttagtattataataagagtggagttggcttaccctggagtacagatattagaaggtaattgacaattttataatgtagtagttacagctcatgcttttattatgatattctttatggtaatgcctacaatgataggtggttttggtaattgttttgtgcccttattaataggtgcaccagatatggcgttccctagattaaatgcattaagtttttgattattaccgccgtctttaatattattacttggatcagcgtttattgaaacaggtgctggtacaggttgaactgtatatccacctttaagt
>ArKOI005692 merged_sample={ 'cave_37':95 }
tatattatatttattatttggttttatagcaggcgtaataggtacattattttcgataattataagagtagagttggcttacccaggcgtgcaagtattaggtggtgactggcaattttataatgtagtagtaacagctcatgcttttattatgatattttttatggttatgcctagcatgattggcggctttggtaattgttttgttcctttattaataggggctccagatatggcgtttcctagattaaatgcactaagtttttggttattgccaccttcgtttatattattattatgttctgcttttatagaaactggtgctggtacaggttgaacagtatatccacctttaagt
>ArKOI027659 merged_sample={ 'connectivity_24':4 }
aactttatatctgatttttggattatttgcaggtattgccggaacaacacttccagttttaattcgactagaattagctgaaccaggtaacttatttcttataggtaaccaccaattctataatgtaatagtaacagcacatgcttttattatgattttttttatggttatgcctacaatgataggaggatttggtaattgttttgtaccattattaataggtgcaccagatatggcttttccgcgtttaaatgcattaagcttttgattattaccaccttcatttatattattattaggatctgcttttatagagacaggtgcaggtactggatgaactgtatatccaccattaagt
>ArKOI058686 merged_sample={ 'ecosystem_21':309 }
cattttgtatttattatttggctttattgctggaattataggaactatttttagtataattataagaattgaattagcttatccaggcatacaagtattagggggtgattggcaattttataatgtaatagtaacagctcatgcatttataatgatattttttatggttatgcctagtatgataggtggttttggtaattgttttgtacctttattaataggggctccagatatggcctttcctagattaaatgcgttaagcttttgattattaccgccatcttttatattattattatgttcagcatttatagaaacaggtgcaggtacaggttgaacagtatatccaccattaagt
>ArKOI029989 merged_sample={ 'connectivity_55':7 }
tacattgtatctaatttttgcattgttttcaggacttataggtacagctttttctgtattaattagaattgaattagcttatcctggagtacaaattttaaatggtattgacaattttataatgtaattgtaacagcgcatgcttttataatgatattttttatggtaatgccagcaatgattggtggttttggtattgttttgtaccattattattaggtgcaccagatatggcttttcctagattaaatgctttaagtttttgattattgccaccatcttttatattattattggcatcagcttttatagaaacaggggcaggaacaggttgaacagtttatccacctttaagt
>ArKOI043260 merged_sample={ 'connectivity_133':96 }
tattttgtatttattatttggtttcatagcaggtataattggtactttatttagtattataataagagtagaattggcttatcttggtgtacagattttagaaggaattgacaattttataatgtagttgtaacggctcatgcttttattatgatattttttatggttatgcctactatgattggtggttttggtaattgtttcgtgcctttattaataggtgctccagatatggcgttcccaagattaaatgcattaagtttttgattattaccaccatcattagtattattattaggatcagcttttattgagactggtgcaggtactgggtgaactgtatatccgcctttaagt
>ArKOI002196 merged_sample={ 'geography_48':19 }
tattttatatttattatttggatttatagcaggaataataggaacattatttagtataattataagagttgagttggcttaccccggggtacaaatattaggaggggattgacaattttataatgtagtagttacagctcatgcgtttataatgattttttttatggttatgcctagtatgataggtggttttggtaattgtttcgtacctttattaataggagcaccagatatggcatttcctagattaaatgcattaagtttttgattattacctccatcttttatattattattatgttcagcatttatagaaactggagcaggtactggttgaacagtttatcctccattaagt
>ArKOI034067 merged_sample={ 'connectivity_72':5 }
atcactgtatcttattttcggtttattatcaggtgttattggcacagtattatctgttgtcattagaatagaattagcatatccaggggcccaaatattaggtggaaattgacaattttataatgtaatagtaacggcacatgcttttattatgattttttttatggtaatgcctacaatgattggtggttttgggaattgttttgtaccacttttaataggagcgccagatatggcgtttcctagattaaatgctttaagcttttgattattaccacctgcatttatattattattaggctctgcatttattgaaacaggagcaggtactggttgaactgtatatccaccattaagt
>ArKOI020399 merged_sample={ 'connectivity_2':2 }
tattttatatttattatttggttttatagctggtactattggtacattattttctgtccttatacggatagaattgtctgtacccggcgacgttatatttaatggcgattaccaattatataatgtaattgttacagcgcatgcttttataatgatattctttatggtaatgccaacaatgattggtggttttggtaattgttttgtacctttattaataggtgcaccagatatggcgtttcctagattaaatgcattaagtttttgattattaccaccatcattaatattattattaggatcagcgtttattgaaacaggtgcaggtacaggttgaactgtatatccacctttaagt
>ArKOI053553 merged_sample={ 'ecosystem_7':144 }
aatcttatatctgatgtttggttttatggctgggatagtaggaactttatttagtattttaatacgtattgaattagcatatccaggtgtacaaattttaaatggtaattgacaattttataatgttattgtaacagcacatgcttttataatggttttttttatggtaatgccagcaatgataggtggttttggtaattgttttattcctctattattaggagcaccagatatggcttttcctagattgaatgctttaagcttttggttattaccaccagcttttgtattattattaggatcagcttttatcgaaacaggagcaggtactgggtgaactgtttatccacctttaagt
>ArKOI067783 merged_sample={ 'ecosystem_77':3 }
tatattatatctagtttttgggttggttgctggtgtcattggcacgttcttttcaataattataagagtggaattagcttaccctggagtacaggtattagaagggaattggcaattttataatgcagtagtaacagctcatgcatttgtaatgatattttttatggttatgcctagcatgatagggggatttggtaattgttttgtacctttattaataggagcacctgatatggcatttcctagattaaatgcacctagtttttggttattaccgccttcatttatattattattatgttctgcatttattgaaacaggggcaggtacaggatgaacagtttatccacctttaagt
>ArKOI010189 merged_sample={ 'salinity_68':291 }
aattttgtatctattattcggttttatagctggtattataggtacactttttagtattataataagagtggaattagcatatcctggtgtacaaatattagctgggattgacaattttacaatgtggtggtaacagcccatgcttttattatgatattctttatggtaatgcctacaatgattggtggattcggtaattgctttgtacctttattaataggagctcctgatatggcttttcctagattaaatgcattaagtttttgattattgccaccttcattagtattattacttggatctgcttttattgaaacaggtgcaggtacaggttgaacagtatatcctccgttgagt
>ArKOI056841 merged_sample={ 'ecosystem_13':138 }
gatattatacttgttatttggctttatcgcgggcgtcatagggacattatttagtataataataagagtagagctagcgtatcccggcgtgcaaatattaagcggtgattgacaattttataatgtggtagtaacagctcatgcgtttataatgatattttttacggttatgccaagtatgataggcggttttggtaattgttttgtgcctttattaataggggcgcctgatatggcgttccctaggttaaatgcattaagcttttggttgttgcctccatcttttattttacttttatgttcagcgtttgtagagacaggtgcaggcacaggctgaactgtttacccgcctttaagt
>ArKOI057643 merged_sample={ 'ecosystem_21':5545 }
tattttatatttgttatttggttttatagcaggtattataggtactttatttagtattataattagagtagaattggcttatcctggagtacaaatattagagggtattgacaattttataatgtagttgttacagcacatgcttttattatgatattctttatggttatgcctacaatgattggtggatttggtaattgttttgtgcctttattaataggagctcctgatatggcttttcctagattaaatgcattaagtttttgattattaccaccgtcattaatattactattaggatctgcttttattgaaacaggtgctggtactggatgaactgtttatccacctttaagt
>ArKOI023211 merged_sample={ 'connectivity_11':4 }
tacactgtatttagtttttgggtttttgctggtgttattggaacgactttaagtatattaatacgtatagaattagcttatccaggtgtgcaagtattaaatggtaattggcaattttataatgttatagttacagcgcatgcatttgttatgattttttttatggtaatgcctgcaatgataggaggttttgggaattgttttgttcctttattaataggagctcctgatatggcttttccgagattaaatgcattaagcttttgattattacctccagcttttatattattattagcttctgcttttattgaaacaggggcaggaacagggtgaacagtgtatccacccttaagt
>ArKOI050039 merged_sample={ 'connectivity_206':180 }
tatattatatttattatttggttttatggcaggaataataggaactatgtttagcattttaatacgtatagagttagcatatcctggtgttcaaatattaaatggaaattgacagttttataatgttattgttacagctcatgcttttataatgatttttttcatggttatgccagcaatgataggaggctttggtaattgttttgtgcctttattaataggagcacctgatatggcttttcctagattaaatgcattaagtttctgattattaccaccttcttttattttattattaggttcagcttttatagaaacaggagcaggtacaggttgaacagttgatccacctttaagt
>ArKOI033268 merged_sample={ 'connectivity_69':5 }
aacgttatatattatttttggattatttgctggtacagttgggactgtgttatctattttaattagaattgaattagcttatcctggagtacaaattttaaatggtattgacaattttataatgtaattgtaacagcgcatgcttttataatgatattttttatggtaatgccagcaatgattggtggttttggtattgttttgtaccattattattaggtgcaccagatatggcttttcctagattaaatgctttaagtttttgattattaccaccatcttttatattattattggcgtcagcttttatagaaacaggggcaggaacaggttgaacagtttatccgcctttaagt
>ArKOI058698 merged_sample={ 'ecosystem_21':242 }
tatattatatcttgtatttggattaatagctggtattattggaactctattttctataataataagaatagaattagcatatccaggagctcaaattcttggtggaaattgacaattttataacgtaatagtaacagcacatgcttttattatgatattttttatggttatgccaacaatgattggtggttttggtaattgtttcgtaccattattaataggagcacctgatatggccttcccgcgtttaaatgcattaagtttttgattattacccccttcatttattttattattaggatcagcatttattgaaacaggtgcaggtactggatgaaccgtatatccaccattaagt
>ArKOI051152 merged_sample={ 'bioindication_178':40 }
tattctatatctattatttggctttatagcaggtattgttggtactatttttagtattttaataagagttgaattagcataccctggtgttcaaatattagatggtaattgacaattttataatgttgtagtaacagcgcatgcttttattatgacattctttatggtaatgccagccatgattggtggttttggtaattactttgtacctttattaataggagcgcctgatatggcatctccaagattaaatgctttaagtttttgattattacccccttcttttatattattattaggttccgcctttattgaaacaggtgcaggtactggttgaacagtatatccacctttaagt
>ArKOI066948 merged_sample={ 'ecosystem_74':749 }
tattttatatttattatttggatttttagcaggtataataggcactatttttagtattattataagagttgaattagcatatccaggcgttcaaattttagatggtaattgacaattttataatgttgtggtaacagcgcatgcttttataatgattttttttatggtaatgcctgctatgattggtggttttgggattgctttgttcctttattaataggagcacccgatatggcatttccaagattaaatgcattaagtttctgattattaccgccttcttttattttattattagggtcagcttttatagaaactggagcaggtacaggttgaactgtttaccctcctttaagt
>ArKOI058786 merged_sample={ 'ecosystem_21':27 }
tattttatatttattatttggttttatagcaggtattataggtactctttttagtattataataagagtggagttagcttatcctggggtacaaatattagaaggtaattgacaattttataatgtagttgtgacagcgcatgcttttattatgatattttttatggtgatgcctacaatgattggtggttttggtaattgttctgtacctttattaataggtgcaccagatatggcgtttccaagattaaatgcattaagtttttgattattaccgccggcgttattcttattattaacatcaagtttaattgaaactggagcaggtactggttgaacagtatatcctcccttaagt
>ArKOI016819 merged_sample={ 'salinity_155':573 }
aattttatatcttttatttggttttatagctggtattataggtactttatttagcataattatcagaatagagttagcttatcctggggtacaaatattaaatgggaattgacaattttataatgtaatagtaacagcgcatgcttttattatgattttttttatggtaatgcctgcaatgataggaggttttggaaattgttttgtaccattattaataggagcacctgatatggcttttccaggattaaatgcattaagtttttgattattaccaccttcttttattttattattaggttctgcttttatagaaacaggggcaggtacaggttgaactgtatatccacctttaagt
>ArKOI063075 merged_sample={ 'ecosystem_55':335 }
tattttatatctattatttggctttatagctggtattgttggtactgtattcagtattataatacgtatagaattagcttaccctggggttcaaatattagaagggaattgacaattctataatgtagtagttacggcacatgcttttattatgatattttttatggtaatgccagctatgataggtggttttggtaattgttttgtgcctttattaataggagcacctgatatggcgttccctagattaaatgcattaagtttttggttattaccaccttcctttattttattattgggatctgcttttattgaaacaggtgcaggtacaggttgaacagtatatccacctttaagt
>ArKOI001529 merged_sample={ 'geography_42':24 }
tattttatatttattatttggatttatagcaggaataataggaacattatttagtataattataagagttgagttagctcatcccggggtacaaatattaggaggggattgacaattttataatgtagtagttacagctcatgcgtttataatgattttttttatggttatgcctagtatgataggtggttttggtaattgttttgtacctttattaataggagcaccagatatggcatttcctagattaaatgcattaagtttttgattattacctccatcttttatattattattatgttcagcatttatagaaactggagcaggtactggttgaacagtttatcctccattaagt
>ArKOI059699 merged_sample={ 'ecosystem_25':357 }
gattttatatttattatttggctttacagcaggtataataggaaccttattcagtataattataagaatagaattagcatatccaggaatacaagtattaggaggagattgacaattttataatgtagtagtaactgctcatgcgtttataatgatattttttatggtaatgcctagtatgataggtggatttggtaattgttttgtacctttattaataggtgctccagatatggcacttcctcgtttaaatgcattaagtttttgattattacctccatcttttatattattattatgttcagcatttatagaaacaggagcaggtacaggttgaactgtatatcctccattaagt
>ArKOI061935 merged_sample={ 'ecosystem_51':118 }
aatattatatctgttatttggatttatatcgggtataataggtacaatatttagtatattaattagagttgaattagcatatccaggggtacaaatattagacggtaattgacaattttataatgttatagtaacagcacatgcttttattatgatattttttatggttatgccagcaatgattggtggttttggtaattgttttgtaccattattaataggagctccagatatggcatttccaagattaaatgcattaagtttctggttattacctccatctttaattctattattaggttcagtttttattgaaacaggtgcaggtactggttgaactgtatatccaccgttaagt
>ArKOI045860 merged_sample={ 'connectivity_187':3 }
aatattatatcttttatttggttttgtagcaggagttataggcactttgtttagtattttaataagaattgaattagcttatccaggagtacaaattttaaatggtattgacaattttataatgtaattgtaacagcacatgcttttataatgattttttttatggtaatgccagcaatgattggaggttttggtattgctttgtacctttattaattggagctcctgatatagcttttcctagagtgaataacataagcttttggttattaccaccgtcattattattattgattgagtcagttctctgtgaagctggggtaggaactggatggactgtttatcctcctctttct
>ArKOI018850 merged_sample={ 'bioindication_111':32 }
gactttatatttatgatttggattattcgcaggtattttaggtacaattttttctattttaattcggttagaattagcctatcctggtaatcaaacattttatggtaattatcaattttataatgttgttgtaacagcgcatgcttttataatgattttttttatggtaatgcctgcaatgattggtggatttggtaattgattattaccattaatgttaggagcaccggatatggcttttccgcgattaaataatttaagtttttgattgttaccgccggcattaattcttttattaacatcctctactattgaaataggagccggtactggatgaacagtatatcctccattagca
>ArKOI024592 merged_sample={ 'connectivity_17':11,'connectivity_21':38,'connectivity_27':35,'connectivity_202':12 }
ttgtttatatttaatattcggtatgtttgcagcaattttaggtacattatttagtatattaatacgtatagaattagcgtatccgggcgtgcaaatattaaatggtaattgacaattttataatgtcatagttacagcgcatgcatttgttatgattttttttatggttatgcctgcaatgataggaggttttggtaattgttttgtgcctttattaataggagctccggatatggccttccctagattaaatgcattaagtttttgattattacctcctgcttttgttttattattaggctcagcatttattgaaactggcgcaggtactggatgaactgtttatccccctttaagt
>ArKOI038783 merged_sample={ 'connectivity_109':372 }
tatattatatttattatttggatttatagcaggtataataggaacaatttttagtataattataagagtagaattagcctaccctggagttcaaatattagaaggtaattgacaattttataatgtagttgtaacggcacatgcgtttataatgatattttttatggtaatgcctagtatgataggtggatttggtaattgttttgtacccttattaataggtgcacctgatatggcatttcctagattaaatgcattaagtttttgattattaccaccatcttttatattattattatgttctgcttttatagaaacaggagctggtacaggttgaacagtatatccacctttaagt
>ArKOI061712 merged_sample={ 'ecosystem_50':14 }
aaccttatatttaatttttggattaatcgcaggtattctaggtacttttttttctatattaatccgagttgaattagcttatccaggtaatcaaatattatcaggaaatttccaattttataatgttattgtaacagcgcatgcttttataatgattttttttatggtaatgcctacaatgattggtggatttggaaattgatttgttcctttaatgataggcgctcctgatatggcgttcccgcgtttaaacaatttaagtttttgattattgccgcctgcattatttttattattagcttctagtttagtagaaacaggtgcgggtactggatgaactgtttatccacctttaagt
>ArKOI066014 merged_sample={ 'ecosystem_68':352 }
aatactttatcttatattcggcttaatagcaggtataattggaactttattttctataataataagaatagaattagcttatcccgggactcaaatccttggtgggaattgacaattttataatgtaattgtaacagcacatgcttttataatgatattttttatggttatgccaacaatgattggaggttttggtaattgttttgtaccattacttataggagcgcctgatatggcttttcctcgtttaaatgcattaagtttctgattattaccgccttcatttatattattattgggttcagcctttattgaaacaggtgcaggtacagggtgaactgtatacccacctttaagt
>ArKOI020186 merged_sample={ 'connectivity_2':18 }
aatattatatttattatttggatttatagcaggaatagtaggaacaatatttagtataataataagagtagaattggcatatcctggtgtacaaatattagaaggtaattgacaattttataatgtagttgtcacagcacatgcttttattatgatattttttatggtaatgcctacaatgattggtggatttggtaattgttttgtgcctttattaataggagcaccagatatggcttttcctagattaaatgcattaagtttttgattattaccaccatcattagtattgttacttggatccgcttttattgaaacaggtgctggtacaggttgaactgtatatccacctttgagt
>ArKOI023531 merged_sample={ 'connectivity_12':15 }
tacattatatatattttttggaggattttgcggtattataggtacatcttacagtatattaatacgtatagagttagcttatccgggagtacaaatattaaatggtaattgacaattttataatgttattgtaacagcacatgcttttgttatgattttttttatggttatgcctgctatgattggtggttttggtattgttttgttcctttattaataggagcacctgatatggcttttcctagattaaatgctttaagtttttgattattaccaccttcttttgtattattattaggttcagcttttattgaaacaggagctggtacaggttgaacagtatatcctcctttaagt
>ArKOI031896 merged_sample={ 'connectivity_61':463 }
gattttatatttgttatttggttttatagcaggtattataggtactctttttagtattataataagaatagagttggcttatcctggtgtacaaatattagaaggtaattgacaattttataatgtagttgtcacagcacatgcttttattatgatattctttatggtaatgcctacaatgattggtggatttggtaattgttttgtgcctttattaataggagcaccagatatggcttttcctagattaaatgcattaagtttttgattattaccaccatcattaatattgttacttggttccgcttttattgaaacaggtgctggtacaggttgaactgtatatccacctttgagt
>ArKOI058572 merged_sample={ 'ecosystem_20':5 }
tattttatatttattatttggttttatagctggtattataggtactttatttagtatcataataagagtagaattagcatatcctggagtacaagtattagaaggtaactgacgattttataatgtagtagttacagcgcatgcttttattatgattttttttatggttatgcccacaatgataggtggttttggtaattgttttgtgcctttattaataggagctccagatatggctttccctagattaaatgcattaagtttttgattattacccccttcattaatattattattaggttctgcttttattgaaacaggagcaggtacaggttgaacagtatatcctcctttaagt
>ArKOI058038 merged_sample={ 'ecosystem_20':547,'ecosystem_22':52 }
aatattatatttaatatttggatttatcgcaggtattataggaactatttttagtatcattataagagtcgaattagcctatccaggagtacaaatattagaaggtaattgacaattttataatgtagtagtaactgcgcatgcatttataatgatattttttatggttatgccaagtatgataggtggttttggtaattgttttgtacctttattaataggagctccagatatggcatttccaagattaaatgcattaagcttttgattgttgccaccatcttttatattattattgtgttccgcatttatagaaacaggtgcaggtacaggttgaactgtatatccacctttaagt
>ArKOI050042 merged_sample={ 'connectivity_206':153 }
tatattatatttattatttggttttatggcaggaataataggaactatgtttagcattttaatacgtgtagagttagcatatcctggtgttcaaatattaaatggaaattgacagttttataatgttattgttacagctcatgcttttataatgatttttttcatggttatgccagcaatgataggaggctttggtaattgttttgtgcctttattaataggagcacctgatatggcttttcctagattaaatgcattaagtttctgattattaccaccttcttttattttattattaggttcagcttttatagaaacaggagcaggtacaggttgaacagtttatccacctttaagt
>ArKOI058960 merged_sample={ 'ecosystem_22':830 }
tatactttatcttgtttttggattaatagcaggtataattggtacattattttctataataataagaatagaattagcatatccaggagctcaaatattaggtggaaattgacaattttataatgtaatagtaacggcacatgcttttattatgattttttttatggtaatgcctacaatgattggtggttttgggattgttttgtaccacttttaataggagcgccagatatggcgtttccaagattaaatgctttaagtttttgattattaccacctgcatttatattattattaggctctgcatttatagaaacaggagcaggtactggttgaacggtatatccaccgttaagt
>ArKOI013518 merged_sample={ 'salinity_103':22 }
tattttatatttattatttggtttcattgcaggtattataggtacactttttagtattataataagagtggaattagcatatcctggtgtacagattcttgaaggaaattgacaattttataatgtagtcgtaacggcgcatgcttttattatgatatttttcatggtaatgcctacaatgattggtggatttggtaattgttttgtgccttcattgattggggccccagatatggcttttcctagattaaacgcattaagtttctgattgttgtcaccttcattagtattattacttggatctgcttttattgaaacaggggcaggtacaggatgaacggtgtatccccctttaagt
>ArKOI028824 merged_sample={ 'connectivity_29':6 }
tatattatatttaatatttgcagccttagctggtgttataggtacattattttcagtttttatacgtatagaattagcttatccgggtaatcaattatttgcaggtaattatcaattttataatgtagtggtaactgcccatgcttttataatgatattttttatggtaatgcctagtatgataggtggttttggtaattgttttgtacctttattaataggtgcacctgatatggcatttcctagattaaatgcattaagtttttgattattaccaccttcatttatacttttattatgttcagcatttattgaaacaggagcaggaacaggttgaacagtatatcctccattaagt
>ArKOI038329 merged_sample={ 'connectivity_107':3 }
tacattatatttaatatttggaggaattggtgggattttagggacaatattttcaattataatacgtatagaattagcttatcctggagtgcaaatattaaatggtaattggcaattttataatgttatagttacagctcatgcttttgttatgattttctttatggtaatgcctgcaatgataggaggttttggaaattgttttgttcctttattaataggagctccagatatggcttttcctagattaaatgcattaagtttttgattattacctccagcttttatattattattagcttctgcttttattgaaacaggagcaggtacaggatggacagtttatccaccattaagt
>ArKOI038413 merged_sample={ 'connectivity_107':2 }
tactttatacctttgatttgcttttatagcaggattaattggtactttattttcaattttatttagactagagttagcattccctggtgatcaaatatttcaaggtaattatcaattttataatgtaattgtaacagcacatgcttttataatgattttttttatggtaatgccagcaatgataggaggttttggtaattgctttattcctttattattaggagcaccagatatggcttttcctagattaaatgctttaagtttttggttattaccaccagcttttgtattattattaggatcagcttttatcgaaacaggagcaggtactggttgaactgtgtatccacctttaagt
>ArKOI035466 merged_sample={ 'connectivity_76':6 }
tactttatatttaatatttggtggttttgcaggcttattagggacaattgtttctgttttaattcgtatggaattatcagctcctggatctcaaatactaaattcaaattgacaattttataatgtagttgtaacagcgcatgcttttataatgatattttttatggtaatgccagcaatgattggtggttttggtattgttttgtaccattattattaggtgcaccagatatggcttttcctagattaaatgctttaagtttttgattattaccaccatcttttatattattattggcgtcagcttttatagaaacaggggcaggaacaggttgaacagtttatccgcctttaagt
>ArKOI000718 merged_sample={ 'geography_40':76 }
aatactatatctattatttggctttatagcaggtattataggtactttatttagtattataataagagtagagttggcttatcctggtgtccaaatattagaaggtattgacaattttataatgtagttgttacagcgcatgcctttattatgatattctttatggtgatgcctacaatgattggaggattcggtattgttttgtacctttattaacaggtgcaccagatatggcatttccaagacttaatgcattaagtttttggttattaccgccatcatttgtattattattaggatctgcatttattgaaacaggagcaggtactggttgaacagtgtatccacctttaagt
>ArKOI043410 merged_sample={ 'connectivity_134':72 }
aatattatatttaatatttggatttatagcaggtattataggaactatttttagtatcattataagagtcgaattagcctatccaggagtacaaatattagaaggtaattgacaattttataatgtagtagtaactgcgcatgcatttataatgatattttttatggttatgccaagtatgataggtggttttggtaattgttttgtacctttataaatgggtgctccagatatggcatttccaagattaaatgcattaagcttttgattgttgccaccatcttttatattattattgtgttccgcatttatagaaacaggtgcaggtacaggttgaactgtatatccacctttaagt
>ArKOI018948 merged_sample={ 'bioindication_149':47,'bioindication_170':111,'ecosystem_73':137001,'ecosystem_77':55783,'ecosystem_78':168767 }
tatattatatttattatttggatttatagcaggaataataggaacattatttagtataattataagagtagaattagcctatcctggagttcaaatattaggaggggattgacaattttataatgtagtagttacagctcatgcatttataatgatattttttatggtgatgccaagtatgataggtggttttggtaattgttttgtacctttattaataggagcaccagatatggcatttcctagattaaatgctttaagtttttgattattaccaccatcttttatattattattatgttcagcatttatagaaacaggtgcaggaactggttgaacagtttatccaccattaagt
>ArKOI023299 merged_sample={ 'connectivity_11':3 }
tatattatatttatgatctggcctagtgtcaggcctggtgggccccttatttagtattataataagaatagagttggcctatccaggaaatcaaattttaaatggtattgacaattttataatgtaattgtaacagcgcatgcttttataatgatattttttatggtaatgccagcaatgattggtggttttggtattgttttgtaccattattattaggtgcaccagatatggcttttcctagattaaatgctttaagtttttgattattaccaccatcttttatattattattggcgtcagcttttatagaaacaggggcaggaacaggttgaacagtttatccgcctttaagt
>ArKOI053286 merged_sample={ 'ecosystem_6':2 }
aactctttattttatttttggaacatttagtggaatacttggtacattatcatcggttttaatacgtttagaattagcttaccctggagtacagatattagaaggtaattgacaattttataatgtagtagttacagctcatgcttttattatgatattctttatggtaatgcctacaatgataggtggttttggtaattgttttgtgcctttattaataggtgcaccagatatggcgttccctagattaaatgcattaagtttttgattattaccgccgtctttaatattattacttggatcagcgtttattgaaacaggtgctggtacaggttgaactgtatatccacctttaagt
>ArKOI043262 merged_sample={ 'connectivity_133':90 }
catattatatttattatttggttttatagcaggtataataggtacactttttagtattattattaggattgaattagcttatccaggagttcaaatattaaatggagattgacaattttataatgtaatagttacagctcatgcatttattatgattttttttatggtaatgccagctatgataggtggttttggtaattgttttgtacctttattaataggagcgccagatatggcttttcctagattaaatgcattaagtttctgattattaccaccatcttttatattattattaggttctgcttttatagaaacaggagcaggtactggatgaacggtatatccgccattaagt
>ArKOI020187 merged_sample={ 'connectivity_2':17 }
aactttatatttattatttggtgcatttgctggtgttattggaacaactttgtctgtgctaataagagcagagttagcgtatcctggaaaccaaattttattgggaaaccaccaattttataatgtagttgttacagctcatgcttttattatgatattttttatggtgatgcccacaatgataggtggttttggtaattgttttgtgcctttattaataggtgcaccagatatggcgtttcctagattaaatgcattaagtttttgattattgccaccgtcattaatattattacttggatctgcttttattgaaacaggggctggaacaggttgaactgtttatccgcctttaagt
>ArKOI053156 merged_sample={ 'ecosystem_6':7 }
aacattgtatttatgatttggtttaattgctggtataataggaacattgttttctatattaattagattagaattagcttatcaggtgaacaatttttaaatggtaatcatcaattttataatgttattgtaactgcgcatgcttttataatgattttttttatggttatgcctgctatgattggtggttttggaaattgatttgttccattattagtaggtgcaccagatatggcgttccctagattaaatgcattaagtttttgattattaccgccgtctctaatattattacttggatcagcgtttattgaaacaggtgctggtacaggttgaactgtatatccacctttaagt
>ArKOI040162 merged_sample={ 'connectivity_113':2 }
tacattatatttattttttgtattaatagctggacttataggtaccttcttttctatacttataagattagaattagcatatccaggggaccaaatttttttgggtaaccatcaattttatagtgtaattgttacagcgcatgcttttattatgatattttttatggttatgcctacaatgataggtggttttggtaattgttttgtgcctttattaataggtgcaccagatatggcgtttcctagattaaatgcattaagtttttgattactacctccatcattaatattattgcttggatcagcgttcattgaaacaggtgctggtacaggttgaactgtatatccacctttaagt
>ArKOI060368 merged_sample={ 'ecosystem_28':508 }
tatactttatcttgtttttggattaatagcaggtataattggtacattattttctataataataagaatagaattagcatatccaggagctcaaatattaggtggaaattgacaattttataatgtaatagtaacggctcttgcttttattatgattttttttatggtaatgcctacaatgattggtggttttgggattgttttgtaccacttttaataggagcgccagatatggcgtttccaagattaaatgctttaagtttttgattattaccacctgcatttatattattactaggttctgcatttatagaaacaggagcaggtactggttgaacggtatatccaccattaagt
>ArKOI007665 merged_sample={ 'salinity_20':2 }
tatactatacttaatatttgggttagttgcaggtattattggtactatcttttctataataataaggatagagttagcctatcctggggaacagattttgtatggtaattgacaattttataatgtaatagtaacagcgcacgcttttattatgatattttttatggtaatgccagcaatgatcggtggttttggtaattgttttgtaccattactaataggggccccagatatggcttttcctagattaaacgctttaagcttttgattattaccaccatcattgttattattattaggttctgctttagttgaggtaggtgctggaacaggttgaactgtgtaccctcctttatct
>ArKOI043449 merged_sample={ 'connectivity_134':13 }
tacactttaccttttttttggattaatcgcaggtttaattggtacatttttttcgattttaattagattagaattagcttatccaggtatacaaatattagaaggtaattgacaattttatagtgttgttgtaacggctcatgcatttataatgatattttttatggttatgcctagtatgataggaggttttggtaattgttttgttcctttattaataggagcacctgatatggcatttcctagattaaatgcattaagtttttgattattacctccttcatttatattattattatgttcagcatttatagaatcaggtgcaggtacaggttgaacagtatatccaccattaagt
>ArKOI002935 merged_sample={ 'geography_78':21,'geography_82':17,'geography_83':29,'bioindication_31':22 }
tattttatatttattatttggttttatagcaggtattattggtacactttttagtattataataagagtagaattagcttaccctggagtacaaattttagcgggtattgacaattttataatgtagttgtaacagctcatgcttttattatgatatttttcatggttatgcctacaatgattggtggatttggtaattgttttgtgcctttattaataggagctcctgatatggctttcccaagattaaatgcattaagtttttgattactaccgccttcattagtattattacttggttcagcttttattgaaacaggtgcaggtacaggttgaactgtatatccacctttaagt
>ArKOI065484 merged_sample={ 'ecosystem_64':9 }
tatcttatatcttatatttgggttaatagcaggtattattggtacattattttcaataataataagaatagaactagcttatccaggagctcaaattcttggaggtaattgacaattttataatgtaatagtaacagctcatgctttcattatgatattttttatggttatgcctacaatgataggaggttttggtaattgttttgtaccattattaataggagcacctgatatggcatttccacgtttaaatgctttaagtttttgattattaccgccatcatttatcttattattaggatctgcttttatagaaacaggagcaggtactggatgaactgtatatccacctctaagt
>ArKOI048355 merged_sample={ 'connectivity_198':62 }
tatattgtatttattgtttggttttatggcaggcataataggtaccttatttagtattttaatacgtatagagttggcatatccaggagttcaaatattaaatggaaattgacaattttataatgttattgttacagcccatgcttttataatgatttttttcatggttatgccagcaatgataggtggctttggtaattgttttgtaccttcattaataggagctcctgatatggcttttccaagattaaatgcattaagcttttgattattacccccttcttttattttattattaggttcagctttcatcgaaacaggtgcaggtacaggttggacagtttatcccccgttaagt
>ArKOI038904 merged_sample={ 'connectivity_109':4 }
ccgcttgtatgtggtttttgcagtactagctggtattgtagggttcattttgtctgttataataagaatagaattagcttatcctggggtacaaatattagagggtaattgacaattttataatgtagttgttacagctcatgcttttattatgatattttttatggtgatgcctacaatgataggtggttttggtaattgttttgtaccattattaattggagctccagatatggcgtttccaagattaaatgcattaagtttttgattattaccaccatcattaatattattacttggatctgcttttattgaaacaggtgcaggtacaggttgaactgtatatccacctttaagt
>ArKOI010143 merged_sample={ 'salinity_67':5 }
aattttatatttattatttggttttattgcaggtattattggtaccttatttagtataataattagagttgaattagcttatcctggagttcaaatattggatggtattgacaattttataatgtagttgttacagcacatgcttttgttatgatattttttatggttatgccaactatgattggtggatttggtattgttttgtacctttattaattggtgcacctgatatggcatttcctagattaaatgcattaagtttttgattattacctccatcatttgtattattattaggatctgcatttatagaaacaggagcaggaacaggatgaactgtatatccacctttaagt
>ArKOI058179 merged_sample={ 'ecosystem_18':53 }
tattttatatttattatttggttttatagctggtattataggtactttatttagtatcataataagagtagaattagcatatcctggagtacaaatattagaaggaaattgacaattttataatgtagttgtaacagctcatgcttttattatgatattctttatggtaatgccaacaatgattggtggttttggtaattgttttgtacctttattaataggtgcaccagatgtggcgtttcctagattaaatgcattaagtttttgattattaccaccatcattaatattattattaggatcagcttttattgaaacaggtgcaggtacaggttgtactgtatatccacctttaagt
>ArKOI042333 merged_sample={ 'connectivity_129':21 }
tattttatatttattatttggttttatagcaggtattattggtactttatttagtatcataataagagtagaattggcttatcctggtgtacaaattttagaaggaattgacaattctataatgtagttgtaacggcccatgcttttattatgatattttttatggtaatgcctacaatgattggtggttttggtaattgctttgtgcctttattaataggagccccagatatggcgttccctagattaaatgcattaagtttttgattattaccaccttcattaatattattattaggatctgcttttattgaaactggtgcaggtactggatgaactgtgtatccacctttaagc
>ArKOI023210 merged_sample={ 'connectivity_11':4 }
aacaatatattttatttttggggcattgtcaggtgttttaggaacagttatgtcaatgttaattcgtattgaattagcatatccaggtgtacaaattttaaatggtaattgacaattttataatgttattgtaacagcacatgcttttataatgattttttttatggtaatgccagcaatgataggtggttttggtaattgttttattcctttattattaggagcaccagatatggcttttcctagattgaatgctttaagcttttggttattaccaccagcttttgtattattgttaggatcagcttttatagaaacaggagcaggtactgggtggactgtttatccacctttaagt
>ArKOI011691 merged_sample={ 'salinity_86':169,'salinity_88':52,'salinity_103':75,'salinity_105':46,'salinity_157':164 }
tattttatatcttttatttggatttattgctggtattataggtactttatttagtattataataagagtagaattggcttatccaggagttcaaattttagacggtaattgacaattttataatgtagttgtaacagcgcatgcttttattatgatattttttatggttatgcctgctatgataggaggttttggtaattgttttgtacctttattaattggtgcacctgatatggcatttcctagattaaatgctttaagtttttggttattaccaccttcttttattttattattaggttctgcttttattgaaacaggagcaggtactggttgaacagtatatcctcctttaagt
>ArKOI059902 merged_sample={ 'ecosystem_25':5 }
tattttatatttattatttggtcttattgcaggaattataggtactctttttagtattataataagagtggagttggcttaccctggagtacagatattagaaggtaattgacaattttataatgtagtagtaactgctcatgcgtttataatgatattttttatggtaatgcctagtatgataggtggatttggtaattgttttgtacctttattaataggtgctccagatatggcatttcctcgtttaaatgcattaagtttttgattattacctccatcttttatattattattatgttcagcatttatagaaacaggagcaggtacaggttgaactgtatatcctccattaagt
>ArKOI051004 merged_sample={ 'bioindication_178':232 }
tattctatatctattatttggctttatagcaggtattgttggtactatttttagtattttaataagagttgaattagcataccctggtgttcaaatattagatggtaattgacaattttataatgttgtagtaacagcgcatgcttttattatgatattctttatggtaatgccagccatgattggtggttttggtaattgctttgtacctttattaataggagcgcctgatatggcatttccaagattaaatgctttaagtttttgattattacccccttcttttatattattattaggtcccgcctttattgaaacaggtgcaggtactggttgaacagtatatccacctttaagt
>ArKOI026017 merged_sample={ 'connectivity_21':1012 }
tatattatatttaatgtttggttttatggctggtataataggtacattatttagtatattaatacgtatagaattagcgtatccgggcgtgcaaatattaaatggtaattgacaattttataatgtcatagttacggcgcatgcatttgttatgattttttttatggttatgcctgcaatgataggaggttttggtaattgttttgtgcctttattaataggagctccggatatggccttccctagattaaatgcattaagtttttgattattacctcctgcttttgttttattattaggctcagcatttattgaaactggcgcaggtactggatgaactgtttatccccctttaagt
>ArKOI035372 merged_sample={ 'connectivity_76':19 }
tacactttaccttttttttggattaatcgcaggtttaattggtacatttttttcgattttaattagattagaattagcttatccaggggatcaaatttttttaggtaatcatcaattttataatgttgttattactgcgcatgcatttattatgatattttttatggtaatgccagcaatgattggtggttttggtattgttttgtaccattattattaggtgcaccagatatggcttttcctagattaaatgctttaagtttttgattattaccaccatcttttatattattattggcgtcagcttttatagaaacaggggcaggaacaggttgaacagtttatccgcctttaagt
>ArKOI032968 merged_sample={ 'connectivity_67':277 }
gatattatatttaatatttgggttaatagcaggtataattggaactttattttctataataataagaatagaactagcatatcctggagctcaaattcttggaggtaattgacaattctataatgtaatagtaacggcacatgcttttattatgattttttttatggttatgcctacaatgataggaggatttggtaattgttttgtaccattattaataggtgcaccagatatggcttttccgcgtttaaatgcattaagcttttgattattaccaccttcatttatattattattaggatctgcttttatagagacaggtgcaggtactggatgaactgtatatccaccattaagt
>ArKOI027512 merged_sample={ 'connectivity_24':53 }
tacattatatttaatatttgcacttattacaggtataattggtacattattttctataataataagaatagaactagcatatcctggagctcaaattcttggaggtaattgacaattctataatgtaatagtaacagcacatgcttttattatgattttttttatggttatgcctacaatgataggaggatttggtaattgttttgtaccattattaataggtgcaccagatatggcttttccgcgtttaaatgcattaagcttttgattattaccaccttcatttatattattattaggatctgcttttatagagacaggtgcaggtactggatgaactgtatatccaccattaagt
>ArKOI001838 merged_sample={ 'geography_45':67,'geography_46':54 }
aattttatatttaatatttggatttatagcagggttaataggaacaatttttagcattataataagagtagagttagcttatccaggtatacaaatattagaaggtaattgacagttttataatgtagttgtaacagctcatgcatttattatgatattttttatggtaatgcctagtatgataggtggatttggtaattgttttgtacctttgttaataggggcacctgatatggcatttcctcgattaaatgcattaagtttttgattattacctccttcatttatattattattatgttcagcttttatagaatcaggagcaggtactggttgaactgtatatccgcccttaagt
>ArKOI058099 merged_sample={ 'ecosystem_18':238 }
tattttatatttattatttggttttatagctggtattataggtactttatttagtatcataataagagtagaattagcatatcctggagtacaaatattagaagggaattgacaattttataatgtagttgtaacagctcatgcttttattatgatattctttatggtaatgccaacaatgataggtggttttggtaattgttttgtgcctttattaataggtgcgccagatatggcgtttcctagattaaatgcattaagtttttgattattaccaccctcattaatattattattaggatcagcttttattgaaacaggtgcaggtacaggttgaactgtatatccacctttaagt
>ArKOI052677 merged_sample={ 'ecosystem_5':127,'ecosystem_12':14 }
tattttatatctaatctttggattaatagcaggtattataggtactttattttctataataataagaatagaactagcatatccaggggcccaaattttagctggaaattgacaattttataatgtaatagtaacagcacatgcttttattatgatattttttatggttatgcctacaatgataggaggttttggtaattgttttgtaccattactaataggagcacctgatatggcgtttcctcgtttaaatgcattaagtttttgattattacctccttcttttattttattattaggttctgcctttattgaaacaggtgcaggtactggatgaaccgtatatccacctttaagc
>ArKOI018990 merged_sample={ 'bioindication_155':647,'bioindication_156':199,'ecosystem_37':167 }
tattttatatttaatatttgggttaatagcaggtattattggtacattattttcaataataataagaatagaactagcttatccaggagctcaaattcttggaggtaattgacaattttataatgtaatagtaactgcgcatgcttttattatgatattttttatggtgatgcctacaatgataggaggttttggtaattgttttgtaccattattaataggagcacctgatatggcatttccacgtttaaatgctttaagtttttgattattaccgccatcatttattttactattaggatctgcttttatagaaacaggagcaggtactggatgaactgtatatccacctttaagt
>ArKOI060855 merged_sample={ 'ecosystem_32':51 }
tattttatatttattatttggttttatagcaggtattataggtactctttttagtattataataagagtggagttagcttatcctggggtacgaatattagaaggtacttgacaattttataatgtagttgtgacagcgcatgcttttattatgatattttttatggtgatgcctacaatgattggtggttttggtaattgttttgtacctttattaataggtgcaccagatatggcgtttccaagattaaatgcattaagtttttgattattacctccgtcattaatattattgcttggatccgcgtttattgaaacaggtgctggtacaggttgaactgtatatccacctttaagt
>ArKOI033630 merged_sample={ 'connectivity_71':464 }
aattttatatctaatatttggttttatggctgggataataggaactttatttagtattttgatacgtattgaattagcatatccgggtgtacaaattttaaatggtaattgacaattttataatgtaattgtaacagcgcatgcttttataatgattttttttacggtaatgccagcaatgattggaggttttggtaattgctttattcctttattattaggagcaccagatatggcttttcctagattaaatgctttaagtttttggttattaccaccagcttttgtattattattaggatcagcttttatcgaaacaggagcaggtactggttgaactgtgtatccacctttaagt
>ArKOI023609 merged_sample={ 'connectivity_12':6 }
gacattatatttatattatggagctatagcgggcatagtaggaacgttattttctatttttattagaatagagttagcgtatccaggaacacaatttttgcaggcgattatcaattttataatgttattgtaacagcacatgcttttgttatgattttttttatggttatgcctgctatgattggtggttttggtattgttttgttcctttattaataggagcacctgatatggcttttcctagattaaatgctttaagtttttgattattaccaccttcttttgtattattattaggttcagcttttattgaaacaggagctggtacaggttgaacagtatatcctcctttaagt
>ArKOI033136 merged_sample={ 'connectivity_69':377,'connectivity_198':656 }
aatattatatcttttatttgggtttatcgcaggcgtggttggtactttatttagtattttaattagaattgaattagcttatcctggagtacaaattttaaatggtattgacaattttataatgtaattgtaacagcgcatgcttttataatgatattttttatggtaatgccagcaatgattggtggttttggtattgttttgtaccattattattaggtgcaccagatatggcttttcctagattaaatgctttaagtttttgattattaccaccatcttttatattattattggcgtcagcttttatagaaacaggggcaggaacaggttgaacagtttatccgcctttaagt
>ArKOI066930 merged_sample={ 'ecosystem_74':818 }
tattttatatttattatttggatttttagcaggtataataggcactatttttagtattattataagagttgaattagcatatccaggcgttcaaattttagatggtaattgacaattttataatgttgtggtaacagcgcatgcttttataatgattttttttatggtaatgcctgctatgattggtggttttgggattgctttgttcctttattaataggagcacctgatatggcacttccaagattaaatgcattaagtttctgattattaccgccttcttttattttattattagggtcagcttttatagaaactggagcaggtacaggttgaactgtttaccctcctttaagt
>ArKOI069005 merged_sample={ 'ecosystem_84':209 }
tatactttatcttgtttttgggttaatagcaggtataataggtacattattttctataataataagaatagaattagcatatccaggagctcaaatattaggtggaaattgacaattttataatgtaatagtaacagcacatgcttttattatgattttttttatggtgatgcctacaatgattggtggttttgggattgttttgtaccacttttaataggagcgcctgatatggcgtttcctagattaaatgctttaagtttttgattattaccacctgcatttatattattattaggctctgcatttatagaaacaggagcaggtactggttgaactgtgtatccaccattaagt
>ArKOI023147 merged_sample={ 'connectivity_11':10 }
gactttatatttatgatttgcatttatatcaggtttaatagggactttattttctattttaatacgtatagaattagcttatccaggtgtgcaagtattaaatggtaattggcaattttataatgttatagttacagcgcatgcatttgttatgattttttttatggtaatgcctgcaatgataggaggttttgggaattgttttgttcctttattaataggagctcctgatatggcttttccgagattaaatgcattaagcttttgattattacctccagcttttatattattattagcttctgcttttattgaaacaggggcaggaacagggtgaacagtgtatccacccttaagt
>ArKOI005969 merged_sample={ 'salinity_1':9 }
aacattatatttaatatttggtttaatagctggaataataggtacaatattttctattttaattagaatagagttagcttatccaggtatacaaattttaaatggtaattatcaattttataatgttgttgtaacagcacatgcttttgttatgatattttttatggtaatgcctgctatgataggtggttttggtaattgatttgtaccattattaattggagcacctgatatggcttttccacgattaaataatttaagtttttgattattaccaccatcatttttactactattattatctagtattgtagaaacaggtgctggtactggttgaacagtttatccaccattaagt
>ArKOI049314 merged_sample={ 'connectivity_202':5 }
tacattatatttaatatttgctcttgttgctgggattattggaacatttttttctattattatacgtttagaattagcttttccgggtgatcaaatattaaatggtgattgacaattttataatgtcatagttacagcgcatgcatttgttatgattttttttatggttatgcctgcaatgataggaggttttggtaattgttttgtgcctttattaataggagctccggatatggccttccctagattaaatgcattaagtttttgattattacctcctgcttttgttttattattaggctcagcatttattgaaactggcgcaggtactggatgaactgtttatccccctttaagt
>ArKOI032976 merged_sample={ 'connectivity_67':209 }
tattttatatttattatttggttttatagcaggtattattggtactttatttagtattataataagagtagaattggcgtatcctggtgtacaaattttagaagggattgacaattctataatgtagttgtaacggctcatgcttttattatgatattttttatggtaatgcctacaatgattggtggttttggtaattgttttgtgcctttattaattggggcaccagatatggcgtttcctagattaaatgcattaagtttttgactattaccaccttcattagtgttattattaggatcagcttttattgaaactggtgcaggtactggatgaactgtatatccacctttaagt
>ArKOI033792 merged_sample={ 'connectivity_71':3 }
tacattatatttaatttttgggttctttgctggattaattggtacggcttattctatgttaaatagaattgaattagcttatccaggagtacaaatattaaatggtaattgacaattttataatgttattgtaacagcacatgcttttgttatgattttttttatggttatgcctgctatgattggtggttttggtattgttttgttcctttattaataggagcacctgatatggcttttcctagattaaatgctttaagtttttgattattaccaccttcttttgtattattattaggttcagcttttattgaaacaggagctggtacaggttgaacagtatatccccctttaagt
>ArKOI055154 merged_sample={ 'ecosystem_9':5 }
tactctttatcttatctttggtattctagctggtgttataggtacgacaatgtctatactgattcgaatggagttgtcatatcccggtaatcaattttttggtggaaatcatcaattgtatgatgtaattgttactgctcatgcatttgttatgatattctttatggtaatgcctacaatgataggtggttttggtaattgttttgtgcctttattaataggtgcaccagatatggcgttccctagattaaatgcattaagtttttgattattaccgccgtctttaatattattacttggatcagcgtttattgaaacaggtgctggtacaggttgaactgtatatccacctttaagt
>ArKOI058949 merged_sample={ 'ecosystem_22':1274 }
tattttatatttattatttggttttattgcaggtattataggtactctttttagtattataataagagtagagttagcataccctggtgtacaaatattagaaggtaattgacaattttataatgtagttgtgacagctcacgcttttattatgatattctttatggtaatgcctacaatgataggtggttttgggaattgttttgtgcctttattaataggtgcaccagatatggcgtttcctagattaaatgcattaagtttttgattattaccaccgtcattaatattattacttggatccgcgtttattgaaacaggtgctggtacaggttgaactgtatatccacctttaagt
>ArKOI007476 merged_sample={ 'salinity_15':6 }
tatactatacttaatatttgggttagttgcaggtattattggtactatcttttctataataataaggatagagttagcctatcctggggaacagattttgtatggtaattgacaattttataatgtaatagtaacagcgcacgcttttattatgatattttttatggtaatgccagcaatgatcggtggttttggtaattgttttgtaccactactaataggggccccagatatggcttttcctagattaaatgctttaagcttttgattattaccaccatcattcatgttattattaagttccgcttttatagaaactggagcaggtactggatgaacagtttatccaccattatgt
>ArKOI000740 merged_sample={ 'geography_40':58 }
aatactatatctattatttggctttatagcaggtattataggtactttatttagtattataataagagtagagttggcttatcctggtgtccaaatattagaaggtattgacaattttataatgtagttgttacagcgcatgcctttattatgatattctttatggtgatgcctacaatgattggaggattcggtattgttttgtacctttattaataggtgcaccagatatggcatttccaagacttaatgcattaagtttatggttattaccgccatcatttgtattattattaggatctgcatttattgaaacaggagcaggtactggttgaacagtgtatccacctttaagt
>ArKOI001209 merged_sample={ 'geography_40':9 }
aatactatatctattatttggctttatagcaggtattataggtactttatttagtattataataagagtagagttggcttatcctggtgtccaaatattagaaggtattgacaattttataatgtagttgttacagcgcatgcctttattatgatattctttatggtggtgcctacaatgattggaggattcggtattgttttgtacctttattaataggtgcaccagatatggcatttccaagacttaatgcattaagtttttggttattaccgccatcatttgtattattattaggatctgcatttattgaaacaggagcaggtactggttgaacagtgtacccacctttaagt
>ArKOI061328 merged_sample={ 'ecosystem_37':6 }
gacgctatatttaatttttgggtttatagctggtttgattggaacatttttttctactctaattagaatggaattagcttatccaggggaacaaatatttaatggaaattatcaaccttataatgttattgtaacagcacatgcttttataatgattttttttatggttatgccagccatgattggtggtttcggtaattgatttattccattactgattggtgctcccgatatggcttttccacgctaaataatttaagcttttggttgttacaccatctttaatattattattaacttcaagttttattgaaactggtgcaggtacaggttgaacagtttatccaccattaagt
>ArKOI034168 merged_sample={ 'connectivity_72':3 }
tactttatacctttgatttgcatttatagcaggattattttgaacattattttctattttaataagattagaattagcttatcctggtgaccaaatttttcacggtaattatcaattttataatgttgttgttacagcacatgcatttattatgattttttttatggtaatgcctacaatgattggtggttttgggaattgttttgtaccacttttaataggagcgccagatatggcgtttcctagattaaatgctttaagtttttgattattaccacctgcatttatattattattaggctctgcatttattgaaacaggagcaggtactggttgaactgtatatccaccattaagt
>ArKOI005437 merged_sample={ 'cave_33':364 }
aatattatatcttttatttggttttgtagcaggagttattggtactttatttagtattttaatacgcatagattagcctacccaggagtacaaattttaaatggttcttgacaattttataatgtaattgtaacagcacatgcttttattatgatattttttatggtaatgcccgcaatgataggaggttttggtattgttttgtacctttattattaggagcaccggatatggcttttcctcgattaaatgctttaagtttttgattattacctccttcttttatacttttattagcttcagcttttattgagaccggagcaggtactggttgaacagcttatccacctttaagt
>ArKOI060384 merged_sample={ 'ecosystem_28':202 }
tatactttatcttgtttttggattaatagcaggtataataggtacattattttctataataataagaatagaattagcatatccaggaactcaaatattaggtggaaattgacaattttataatgtaatagtaacagcatatgcttttattatgattttttttatggtgatgcctacaatgattggtggttttgggattgttttgtaccgcttttaataggagcacctgatatggcgtttccaagattaaatgctttaagtttttgattattaccacctgcatttatattattactaggctctgcatttatagaaacaggagcaggtactggttgaactgtgtatccaccattaagt
>ArKOI068413 merged_sample={ 'ecosystem_81':102 }
tattttgtatttattatttggttttatagccggtattataggtactttatttagtattataataagagtagaattagcttatcctggtgttcaaattttggagggtattgacaattttataatgtagttgtaacggctcatgcttttattatgatattttttatggtaatgcctacaatgataggtggttttggtaattgttttgtacctttattaataggagcgccaaatatggcttttcctagattaaatgtgttaagtttttgattattaccaccttcattaattttattacttggttcagcttttattgaaacaggtgctggtacaggttgaactgtatatccaccattaagt
>ArKOI068509 merged_sample={ 'ecosystem_82':670 }
tattttatatttattatttggttttattgcaggtattataggtactctttttagtattataataagagtagagctagcctaccctggtgtacaaatattagaaggtaattgacaattttataatgtagttgcaacagctcatgcttttattatgatattctttatggtaatgcctacaatgataggtggttttgggaattgttttgtgcctttattaataggtgcaccagatatggcgtttcctagattaaatgcattaagtttttgattattaccaccgtcattaatattattacttggatccgcgttcattgaaacaggtgctggtacaggttgaactgtatatccaccattaagt
>ArKOI005282 merged_sample={ 'cave_35':4107,'salinity_140':7 }
tattttatatctaatttttggattaatagcaggtattataggtactttattttctataataataagaatagaactagcatacccaggaactcaaattttagctgggaattgacaattttataacgtaatagtaacagcgcatgcttttattatgatattttttatggttatgcctacaatgataggaggttttggtaattgttttgtaccattattaataggagcacctgatatggcgttccctcgtttaaatgcattaagtttttgattattacctccttcatttattttattattaggttctgcttttattgaaacaggagcaggaactggatgaactgtatatcctcctttaagt
>ArKOI028211 merged_sample={ 'connectivity_26':5 }
taccttatatttaatctttgcattcattgctggtataattgggactatatttagtatattaatacgtatagaattagcttatccgggagtacaaatattaaatggtaattgacaattttataatgttattgtaacagcacatgcttttgttatgattttttttatggttatgcctgctatgattggtggttttggtattgttttgttcctttattaataggagcacctgatatggcttttcctagattaaatgctttaagtttttgattattaccaccttcttttgtattattattaggttcagcttttattgaaacaggagctggtacaggttgaacagtatatcctcctttaagt
>ArKOI057568 merged_sample={ 'ecosystem_15':6 }
aactttatatataatatatggtttattagccggtattgtaggatccttattttctataataataagaatagaattagcatatcctggaactcaaattctaggtggtaattgacaattttataacgtatagtaacagcacttgcttttattatgatattttttatggttatgcctactatgattggtggctttggtaattgttttgtgcctttattaattggagctcctgatatggcgtttccacgtttaaatgctttaagtttttgattattacctccttcgtttatattacttttaggttctgctttcatagaaacaggggcaggtacaggttgaactgtatatccacctttaagt
>ArKOI028526 merged_sample={ 'connectivity_28':228,'connectivity_193':1118 }
tatattatatttattatttggatttatagcaggtataataggaacaatatttagtataataataagagtagaattggcatatcctggagtacaaatattagaaggaaattgacaattttataatgtagtagtaacagctcatgcttttataatgatattttttatggtaatgcctagtatgataggaggatttggtaattgttttgtacctttattaataggtgcacctgatatggcatttccaagattaaatgcattaagtttttgattattacctccatctttcatcttattattatgttcagcatttatagaaacaggagcaggaacaggttgaacagtatatcccccattaagt
>ArKOI047015 merged_sample={ 'connectivity_191':4 }
aatattatatcttttatttgggtttatcgcaggcgtagttggtactttatttagtattttaattagaattgaattagcttatcctggagtacaaattttaaatggtattgacaattttataatgtaattgtaacagcgcatgcttttataatgatattttttatggtaatgccagcaatgattggtggttttggtattgttttgtaccattattattaggtgcaccagatatggcttttcctagattaaatgcattaagtttttgattattaccaccttcttttatattattattgggatcagcttttatagaaacaggagcaggagctggttgagcagtatatccacccttaagt
>ArKOI040134 merged_sample={ 'connectivity_113':2 }
tatactatatttgatatttggattgatagcgggtattattggaactctgttttctataataataagaatagaattagcttatcctggagtgcaaatattaaatggtaattggcagttttataatgttatagttatagctcatgcttttgttatgattttctttatggtaatgcctgcaatgataggaggttttggaaattgttttgttcctttattaataggagctccagatatggcttttcctagattaaatgcattaagtttttgattattacctccagcttttatattattattagcttctgcttttattgaaacaggagcaggtacaggatggacagtttatccaccattaagt
>ArKOI033201 merged_sample={ 'connectivity_69':48 }
aatcttatatctgatgtttggttttatggctggaatagtaggaactttatttagtatttcaatacgtattgaattagcatatccaggtgtacaaattttaaatggtaattgacaattttataatgttattgtaacagcacatgcttttataatgattttttttatggtaatgccagcaatgataggtggttttggtaattgttttattcctttattattaggagcaccagatatggcttttcctagattgaatgctttaagcttttggttattaccaccagcttttgtattattgttaggatcagcttttatagaaacaggagcaggtactgggtgaactgtttatccacctttaagt
>ArKOI017698 merged_sample={ 'salinity_176':10 }
aattttatatttattatttggttttatagcaggtataataggtacaatatttagtatattaattagaattgaattagcatatcctggtgtacaaatattaaatggtgattgacaattttataatgtaattgtaacagcgcatgcatttgtaatgattttttttatggttatgccagcaatgataggtggttttggtaattgttttgtacctttattaataggtgcgccagatatggcatttcctagattaaatgcattaagtttttgattattacctccttcatttattttattattgttatcatcaatagtagaagtaggagcgggaacaggatgaacggtttatccaccgctatca
>ArKOI052548 merged_sample={ 'ecosystem_20':91351 }
aatattatatttaatatttggatttatcgcaggtattataggaactatttttagtatcattataagagtcgaattagcctatccaggagtacaaatattagaaggtaattgacaattttataatgtagtagtaactgcgcatgcatttataatgatattttttatggttatgccaagtatgataggtggttttggtaattgttttgtacctttattaataggagctccagatatggcatttccaagattaaatgcattaagcttttgattattgccaccatcttttatattattattgtgttccgcatttatagaaacaggtgcaggtacaggttgaactgtatatccacctttaagt
>ArKOI033716 merged_sample={ 'connectivity_71':6 }
aacaatctattttatttttggggcattgtcaggtgttttaggtacactaatgtcaatgttaattagaattgaattagcctatcccggagtacaaattttaaatggtattgacaattttataatgtaattgtaacagcgcatgcttttataatgatattttttatggtaatgccagcaatgattggtggttttggtattgttttgtaccattattattaggtgcaccagatatggcttttcctagattaaatgctttaagtttttgattattaccaccatcttttatattattattggcgtcagcttttatagaaacaggggcaggaacaggttgaacagtttatccgcctttaagt
>ArKOI001981 merged_sample={ 'geography_46':48 }
gatattatatcttgttttcggtttaatagcaggtataataggaactttattttctattataataagaatagaattagcatatccaggggctcaaatacttggaggtaattgacaattttataatgtaatagtaacagcccatgcttttattatgatattttttatggttatgcctacaatgataggtggttttggtaattgttttgtacctttattaataggagctcctgatatggcgtttccacgtttaaatgcattaagtttttgattattacctccaccatttattttattattaggttcagcttttatagaaacaggagcaggaacaggttgaactgtttatcctccattaagt
>ArKOI000889 merged_sample={ 'geography_40':30 }
aatactatatctattatttggctttatagcaggtattataggtactttatttagtattataataagagtagagttggcttatcctggtgtccaaatattagaaggtattgacaattttataatgtagttgttacagcgcatgcctttattatgatattctttatggtgatgcctacaatgattggaggattcggtattgttttgtacctttattaataggtgcaccagatatggcgtttccaagacttaatgcattaagtttttggttattaccgccatcatttgtattattattaggatctgcatttattgaaacaggagcaggtactggttgaacagtgtatccacctttaagt
>ArKOI024201 merged_sample={ 'connectivity_15':19 }
tatattatatttattatttggttttatggcaggaattgtaggtactatatttagtatattaatacgtatagaattagcttatccgggagtacaaatattaaatggtaattgacaattttataatgttattgtaacagcacatgcttttgttatgattttttttatggttatgcctgctatgattggtggttttggtattgttttgttcctttattaataggagcacctgatatggcttctcctagattaaaagctttaagtttttgattattaccaccttcttttgtattattattaggttcagcttttattgaaacaggagctggtacaggttgaacagtatatccaccattaagt
>ArKOI000731 merged_sample={ 'geography_40':61 }
aatactatatctattatttggctttatagcaggtattataggtactttatttagtattataataagagtagagttggcttatcctggtgtccaaatattagaaggtattgacaattttataatgtagttgttacagcgcatgcctttattatgatattctttatggtgatgcctacaatgattggaggattcggtattgttttgtacctttattaataggtgcaccagatatggcatttccaagacttaatgcattaagtttttggttattaccgccatcatttgtattattattaggatctgcatttattgaaacaggagcaggtaccggttgaacagtgtatccacctttaagt
>ArKOI045510 merged_sample={ 'connectivity_186':255 }
aatattatatcttttatttaggtttatcgcaggcgtagttggtactttatttagtattttaattagaattgaattagcttatcctggagtacaaattttaaatggtattgacaattttataatgtaattgtaacagcgcatgcttttataatggtattttttatggtaatgccagcaatgattggtggttttggtactgttttgtaccattattattaggtgcaccagatatggcttttcctagattaaatgctttaagtttttgattattaccaccatcttttatattattattggcgtcagcttttatagaaacaggggcaggaacaggttgaacagtttatccgcctttaagt
>ArKOI023490 merged_sample={ 'connectivity_12':53 }
aattttatatttaatatttggatttatagcagggttaataggaactatatttagtatattaatacgtatagaattagcttatccgggagtacaaatattaaatggtaattgacaattttataatgttattgtaacagcacatgcttttgttatgattttttttatggttatgcctgctatgattggtggttttggtattgttttgttcctttattaataggagcacctgatatggcttttcctagattaaatgctttaagtttttgattattaccaccttcttttgtattattattaggttcagcttttattgaaacaggagctggtacaggttgaacagtatatcctcctttaagt
>ArKOI056761 merged_sample={ 'ecosystem_13':678 }
aatattatatttattatttgggtttatagcaggtataataggaacaatttttagtattattataagagtggaattagcatatccaggagtgcaagtattagaaggtaattgacaattttataatgtagtagtcgcagctcatgcatttgtaatgatattttttatggttatgcctagcatgatagggggatttggtaattgttttgtacctttattaataggagcacctgatatggcatttcctagattaaatgcacttagtttttggttattaccgccttcatttatattattattatgttctgcatttattgaaacaggtgcaggtacagggtgaactgtttatccacctttaagt
>ArKOI046431 merged_sample={ 'connectivity_189':10 }
aactttgtatttattattcgcgatattggctggtattgtaggtacttatttttccgcactaattagaatggaattagcttttcctggtaatggtattttccatggtgattaccaattttataatgttatagttacagctcatgcttttgttatgattttctttatggtaatgcctgcaatgataggaggttttggaaattgttttgttcctttattaataggagctccagatatggcttttcctagattaaatgcattaagtttttgattattacctccagcttttatattattattagcttctgcttttattgaaacaggagcaggtacaggatggacagtttatccaccattaagt
>ArKOI000901 merged_sample={ 'geography_40':29 }
aatactatatctattatttggctttatagcaggtattataggtactttatttagtattataataagagtagagttggcttatcctggtgtccaaatattagaaggtattgacaattttataatgtagttgttacagcgcatgcctttattatgatattctttatggtgatgcctacaatgattggaggattcggtattgttttgtacctttattaataggtgcaccagatatggcatttccaggacttaatgcattaagtttttggttattaccgccatcatttgtattattattaggatctgcatttattgaaacaggagcaggtactggttgaacagtgtatccacctttaagt
>ArKOI066295 merged_sample={ 'ecosystem_70':15 }
aactttatatttatgattcgggttaattgccggtataatagggacattattttcaattctaataagattggaattagcataccaggtgagcaatttttaaatgggaaccatcaattttataatgttattgtaacagcacatgctttcataatgattttttttatggtgatgcctacaatgattggaggatttggaaattgatttgttcctttaatgataggagcacctgatatggcttttccacggttaaataatttaagtttttgattattaccgccagctttatttttattattaacatctagcttaattgaaactggagcaggtactgggtgaacagtttatccacccttaagt
>ArKOI003374 merged_sample={ 'geography_104':19 }
tattttatatcttgtatttggtttagtagctggtataattggtactttattttctattataataagaatagaattagcgtaccctggaactcaaatactaggggggaattgacaattttataatgtaatagtaactgcccatgcttttattatgatattttttatggttatgcctactatgattggtggatttggtaattgttttgtacctttattaataggagcacctgatatggcttttccacgcttaaatgctttaagtttttggttattaccaccatcatttatattattattaggttctgctttcattgaaacaggagcaggtacaggttgaactgtatatccacctttaagt
>ArKOI038551 merged_sample={ 'connectivity_108':17 }
agtattatatcttttatttgggtttatcgcaggcgttgttggtactttatttagtattttaattagaattgaattagcttatcctagagtacaaattttaaatggtattgacaatcttataatgtaattgtaacagcgcatgcttttataatgatattttttatggtaatgccagcaatgattggtggttttggtattgttttgtaccattattattaggtgcaccagatatggcttttcctagattaaatgctttaagtttttgattattaccaccatcttttatattattattggcgtcagcttttatagaaacaggggcaggaacaggttgaacagtttatccgcctttaagt
>ArKOI034986 merged_sample={ 'connectivity_75':9 }
tacgctttatatgatttttggattatttgccggaataatcggtacactattatccatgtttattcgtatagaattagcgtatccgggcgtgcaaatattaaatggtaattgacaattttataatgtcatagttacagcgcatgcatttgttatgattttttttatggttatgcctgcaatgataggaggttttggtaattgttttgtgcctttattaataggagctccggatatggccttccctagattaaatgcattaagtttttgattattacctcctgcttttgttttattattaggctcagcatttattgaaactggcgcaggtactggatgaactgtatatccccctttaagt
>ArKOI049254 merged_sample={ 'connectivity_202':66 }
aatattacatcttttatttgggtctatcgcaggcgtagttggtactttatttagtattttaattagaattgaattagcttatcctggagtacaaattttaaatggtattgacaattttataatgtaattgtaacagcgcatgcttttataatgatattttttatggtaatgccagcaatgattggtggttttggtattgttttgtaccattattattaggtgcaccagatatggcttttcctagattaaatgctttaagtttttgattattaccaccatcttttatattattattggcgtcagcttttatagaaacaggggcaggaacaggttgaacagtttatccgcctttaagt
>ArKOI066133 merged_sample={ 'ecosystem_69':230 }
aattttatatttattatttggttttatagcaggtataataggtacaatatttagtatattaattagaattgaattagcatacccaggtgtacaaatattaaatggtgattgacaattttataatgtaattgtaactgcgcatgcatttgtaatgatattctttatggtgatgccagcaatgattggtggttttggtaattgttttgtacctttattaataggtgcaccagatatggcatttccaagattaaatgcattaagtttttgattattaccaccttcttttatattattattaggttcagcttttattgaaagtggtgcaggtacaggatgtactgtgtatccgcctttaagt
>ArKOI065719 merged_sample={ 'ecosystem_66':11 }
tattttgtatttattatttggttttatcgctggtattataggtactttatttagtattataataagggtagaattggcttatcctggagttcaaatattggaagggattgacaattttataatgtagttgtaacggcacatgcttttattatgatattttttatggttatgcctacaatgattggtggctttggtaattgtttcgtaccattattaataggagcccctgatatggctttcccgagattaaatgcattaagtctctgattattaccaccatcattagttttattacttggttcagcttttattgaaactggtgctggtactggatgaacagtatatccacctttaagt
>ArKOI058788 merged_sample={ 'ecosystem_21':26 }
tattttatatttattatttggatttatagcaggaataataggaacattatttagtataattataagagttgagttagcctatccaggggtacaaatattaggaggggattgacaattttataacgtagtagttacggctcatgcgtttataatgatattttttatggttatgcctagtatgataggtggctttggtaattgctttgtacctttattaataggagcaccagatatggcatttcctagattaaatgcattaagtttttgattattacctccatcttttatattattattatgttctgcatttatagaaacaggagcaggaacaggttgaactgtttatcctccattaagt
>ArKOI065309 merged_sample={ 'ecosystem_62':15 }
cactttatatttaatttttgggttaattgctggaattttaggtacattttttctatattaattagaatagaattagcttatccagggaaccagattttatctggaaattttcagttttataatgttattgtaacagcgcatgcatttataatgattttttttatggtaatgcctacaatgattggaggatttggaaattgatttgttcctttaatgataggggctccggatatggcattcccacgtttaaataatttaagtttttgattattaccgccggcgttatttttattattaacatcaagtttaattgaaactggagcaggtactggttgaacagtatatcctcctttaagt
>ArKOI001638 merged_sample={ 'geography_43':31 }
tatactttatcttgtttttggattaatagcaggtataataggtacattattttctataataataagaatagaattagcatatccaggagctcaaatattaggtgggaattgacaattttataatgtaatagtaacggcgcatgcttttattatgattttttttatggtaatgcctacaatgattggtggttttgggattgttttgtaccacttttaataggagcgccagatatggcgtttccaagattaaatgctttaagttcttgattattaccacctgcatttatattattattaggctctgcatttatagaaacaggagcaggtactggttgaactgtatatccaccattaagt
>ArKOI003773 merged_sample={ 'geography_125':29 }
tattttatatttattatttggttttatagcaggtataataggtacattttttagtattattattagagtagaattagcttatcctggagttcaaatattaaatggtgattgacaattttataatgtaatagttacagctcatgcatttattatgattttctttatggtaatgcctgcaatgatagggggatttggtaattgttttgtacctttattaataggagctcctgatatggcttttccaagattaaatgccttgagtttttgattattacccccatcttttatattattattaagttcagcttttatagaaactggtgcaggtactggatgaactgtttatccaccattaagt
>ArKOI058403 merged_sample={ 'ecosystem_20':450 }
tattttatatttattatttggttttatagctggtattataggtactttatttagtatcataataagagtagaattagcatatcctggagtacaaatattagaaggaaattgacaattttataatgtagttgtaacagctcatgcttttattatgatattctttatggtaatgccaacaatgattggtggttttggtaattgttttgtgcctttattaataggagcaccagatatggcgtttcctagattaaatgcattaagtttttgattattaccaccatcattaatattattattaggatcagcttttattgaaacaggtgcaggtacaggttgaactgtatatccacctttaagt
>ArKOI049370 merged_sample={ 'connectivity_202':3 }
taccttatatttaatatttgcagcctcagccggtgttataggtacattattttcagtttttatacgtatagaattagcttatccaggagttcaaatattaaacggtgactgacaatttataatgtaatagttacagctcatgcatttattatgattttttttatggtaatgccagctatgataggtggttttggtaattgttttgtacctttattgataggagcaccagatatggcttttcctagattaaatgcattaagtttctgattattaccaccatcttttatattattattaggttctgcttttatagaaacaggtgcaggtactggatgaacagtatatccaccattaagt
>ArKOI064081 merged_sample={ 'ecosystem_57':6 }
tattttatatcttttgtttggttttatttcggggattataggtactttatttagtattattataagaatcgaattagcatatcctggtgttcaaatattagatggtaattgacaattttataatgttgtagtaacagcgcatgcttttattatgattttttttatggttatgcctgcaatgataggtggttttggtaattgttttgtacctttattaataggtgcacctgatatggcttttcctcgtcttaataatattagtttttgattataaccaccttcattttttatgttaattttatcatctttaattgaagtaggtgcaggtactggatgaactgtttatccaccgttgtcc
>ArKOI051641 merged_sample={ 'bioindication_183':3 }
gacattatatttaatatttggaggaattggggggattttggggactattttttctattattattagaattgaattagcatatccaggtgtacaaatattagaaggtaattgacaattttataatgttgtagttacggcgcatgcttttgttatgattttttttatggtaatgccagctatgattggaggttttggtaattgttttgtacctttattaataggagcacctgatatggcttttcctagattaaatgcattaagtttttgattattaccaccgtcatttatattattattaggttctgcatttatagaaacaggagccggtacaggttgaacagtgtatcctcctttaagt
>ArKOI058393 merged_sample={ 'ecosystem_20':586 }
atctttatatcttatttttggtttaattgccggcttgataggtacttttttttctattttaataagaatagaattagcatatccaggcatccaaattttaaatggtattttcaattttataatgtcatagttacggcacatgcttttataatgattttttttatggttatgccaactatgataggtggttttggaaattgatttgtgcctttaatgattggcgccccagacatggcttttccaaggctgaataatttaagtttttgattattaccaccttctttttttcttttattaagttcaagtataatcgaaacaggagctggtacaggttgaaccgtttatccgcctttaagt
>ArKOI017688 merged_sample={ 'salinity_176':249 }
aattttatatttattatttggttttatagcaggtataataggtacaatatttagtatattaattagaattgaattagcatatcctggtgtacaaatattaaatggtgattgacaattttataatgtaattgtaacagcgcatgcatttgtaatgattttttttatggttatgccagcaatgataggtggttttggtaattgttttgtacccttattaataggtgcaccagatatggcatttcctagattaaatgcattaagtttttgattattaccaccttcttttatattattattaggttccgcttttattgaaagtggtgctggtacaggatgaactgtgtatcctcctttaagt
>ArKOI038285 merged_sample={ 'connectivity_107':4 }
tactttatatttaatattcgcatttattgctggacttatcggtactttattttccattataattcgtttagaattagcgtttcctggtgatcaaatattaaacggtaactaccaattttatgatgttgtaatgactgcacatgcttttataatgattttttttatggtaatgccagcaatgataggaggttttggtaattgctttattcctttattattaggagcaccagatatggcttttcctagattaaatgctttaagtttttggttattaccaccagcttttgtattattattaggatcagcttttatcgaaacaggagcaggtactggttgaactgtgtatccacctttaagt
>ArKOI050133 merged_sample={ 'connectivity_206':5 }
aagattgtatattatatttgctgcttttgctgttttattgggtacattattttctgtttttattcgtattcaacttgcttcacctggtaatttatttttatatggaaattgacagttttataatgttattgttacagctcatgcttttataatgatttttttcatggttatgccagcaatgataggaggctttggtaattgttttgtgcctttattaataggagcacctgatatggcttttcctagattaaatgcattaagtttctgattattaccaccttcttttattttattattaggttcagcttttatagaaacaggagcaggtacaggttgaacagtttatccacctttaagt
>ArKOI043250 merged_sample={ 'connectivity_133':227 }
tattttgtatttattatttggttttatagcaggtattattggtactttatttagtattataataagagttgaattagcttatcctggtgtgcaaatattagaaggaattgacaattctataatgtagttgtaacagcacatgcttttattatgatattttttatggtaatgcctacaatgataggtggatttggtaattgttttgtgcctttattaattggagctccagatatggcttttcctagattaaatgcattatgtttttgactattaccaccttcattagttttattattaggatcagcttttattgagactggtgcaggtactggatgaactgtatacccacctttaagt
>ArKOI064029 merged_sample={ 'ecosystem_57':13 }
tacactttatctaatttttgggggtttttcaggagttataggtactttatttagtattattataagaatcgaattagcatatcctggtgttcaaatattagatggtaattgacaattttataatgttgtagtaacagcgcatgcttttattatgattttttttatggttatgcctgcaatgataggtggttttggtaattgttttgtacctttattaataggtgcacctgatatggcttttccacgtttaaatgctttaagtttttgattattaccaccatctttaattttattattaggttctgcttttattgaaacaggtgcaggtacaggttggacagtttatcctcctttaagt
>ArKOI006390 merged_sample={ 'salinity_84':69,'salinity_89':353,'salinity_155':509 }
gatattatatcttatatttgggttggttgcaggtattataggtactatattttctatagtaatcaggatagaattagcttatcctggtgagcagatcttgtatggtaattgacaattttataatgtaatagtaacggcgcatgcttttattatgatattttttatggttatgcctgcaatgattggtggttttggtaattgttttgtaccattattaattggtgctcctgatatggcattccctagattaaatgctttaagtttttgattattacctccttcttttatattattattaagttccgcttttatagaaacaggggcaggtactggatgaacagtttatccaccattaagc
>ArKOI038091 merged_sample={ 'connectivity_107':648 }
gattttatatttaatatttggttttatggctggtataataggaactttatttagtatattaatacgtatagaattagcttatcctggagtgcaaatattaaatggtaattggcaattttataatgttatagttgcagctcatgcttttgttatgattttctttatggtaatgcctgcaatgataggaggttttggaaattgttttgttcctttattaataggagctccagatatggcttttcctagattaaatgcattaagtttttgattattacctccagcttttatattattattagcttctgcttttattgaaacaggagcaggtacaggatggacagtttatccaccattaagt
>ArKOI035302 merged_sample={ 'connectivity_76':192,'connectivity_114':73,'connectivity_199':28 }
tactttatatttaatttttggtgctttttcaggtgtagtaggtactacattatctgttttaattagaattgaattagcttatcctggagtacaaattttaaatggtattgacaattttataatgtaattgtaacagcgcatgcttttataatgatattttttatggtaatgccagcaatgattggtggttttggtattgttttgtaccattattattaggtgcaccagatatggcttttcctagattaaatgctttaagtttttgattattaccaccatcttttatattattattggcgtcagcttttatagaaacaggggcaggaacaggttgaacagtttatccgcctttaagt
>ArKOI024080 merged_sample={ 'connectivity_14':3 }
tatattatatttattatttggttttatggcaggaattgtaggtactatatttagtatattaatacgtatagaattagcttatccgggagtacaaatattaaatggtaattgacaattttataatgttattgtaacagcacatgcttttgttatgattttttttatggttatgcctgctatgattggtggttttggtattgttctgttcctttattaataggagcacctgatatggcttttcctagactaaatgctttaagtttttgattattaccaccttcttttgtattattattaggatctgcatttatagaaactggtgcaggaacaggatgaactgtatacccaccattaagc
>ArKOI064660 merged_sample={ 'ecosystem_59':652 }
tatattatatttattatttggttttattgctggtattgttggaactttatttagtattattattagaattgaattagcataccctggtgtacaaatattagaaggtaattgacaattttataatgttgtagttacagcgcatgcttttgttatgatattttttatggtaatgcctgctatgattggaggttttggtaattgttttgtacctttattaataggagcacctgatatggcttttcctagattaaatgcattaagtttttgattattgccaccatcatttatattattattaggttctgcatttatagaaacgggagccggtacaggttgaacagtttatcctcctttaagt
>ArKOI027854 merged_sample={ 'connectivity_25':31 }
tcgtttatatataatttttgctgcttttgctggtttattaggtactttatttagtattttaattagaattgaattagcttatcctggagtacaaattttaaatggtattgacaattttataatgtaattgtaacagcgcatgcttttataatgatattttttatggtaatgccagcaatgattggtggttttggtattgttttgtaccattattattaggtgcaccagatatggcttttcctagattaaatgctttaagtttttgattattaccaccatcttttatattattattggcgtcagcttttatagaaacaggggcaggaacaggttgaacagtttatccgcctttaagt
>ArKOI022364 merged_sample={ 'connectivity_8':32 }
tacattatatttaatatttggagctttagcaggtataataggtactattttttcaataattattagaatggagttagcttatccaggtgtacaaatattagaaggtaattgacaattttataatgtagtggtaactgcccatgcttttataatgatattttttatggtaatgcctagtatgataggtggttttggtaattgttttgtacctttattaataggtgcacccgatatggcatttcctagattaaatgcattaagtttttgattattaccaccttcatttatacttttattatgttcagcgtttattgaaacaggagcaggtacaggttgaacagtatatcctccattaagt
>ArKOI053023 merged_sample={ 'ecosystem_6':296,'ecosystem_71':141 }
cactttatatttaatttttgggttaattgctggaattttaggtacatttttttctatattaattagaatagaattagcttatccagggaaccagattttatctggaaattttcaattttataatgttattgtaacagcgcatgcatttataatgattttttttatggtaatgcctacaatgattggaggatttggaaattgatttgttcctttaatgataggggctccggatatggcattcccacgtttaaataatttaagtttttgattattaccgccggcgttatttttattattaacatcaagtttaattgaaactggagcaggtacaggttgaacagtatatcctcctttaagt
>ArKOI067358 merged_sample={ 'ecosystem_76':572 }
tattttatatttattatttggttttattgcaggaattataggtactctttttagtattataataagagtggagttggcttaccctggagtacagatattagaaggtaattgacaattttataatgtagtagttacggctcatgcttttattatgatattctttatggtaatgcctacaatgataggtggttttggtaattgttttgtgcctttattaataggtgcaccagatatggcgttccctagattaaatgcattaagtttttgattattaccgccgtctttaatattattacttggatcagcgtttattgaaacaggtgctggtacaggttgaactgtatatccacctttaagt
>ArKOI066802 merged_sample={ 'ecosystem_73':170 }
aatattatatttattatttgggtttatagcaggtataataggaacaatttttagtattattataagagtggaattagcatatccaggagtgcaagtattagaaggaaattgacaattttataatgtagtagtaacagctcatgcatttgtaatgatattttttatggttatgcctagtatgatagggggatttggtaattgttttgtacctttattaataggagcacctgatatggcatttcctagattaaatgcacttagtttttggttattaccgccttcatttatattattattatgttctgcatttattgaaacaggggcaggtacaggatgaacagtttatccacctttaagt
>ArKOI009040 merged_sample={ 'salinity_172':127 }
tacgttatacttaatttttggttctttttcaggtgttatcggtacgttgttatcggtatttatacgtttagagttagccgagcccggtaataaaattctgctagctaactaccagttgtataatgttttggtaacaggtcatgcttttattatgattttttttatggttatgcctgcaatgataggaggttttggtaattgttttgtacctttattaattggtgcaccagatatggcatttcctagattaaatgctttaagtttttggttattaccaccttcttttattttattattaggttctgcttttattgaaacaggtgcaggtactggttgaacagtatacccacctttaagt
>ArKOI058526 merged_sample={ 'ecosystem_20':53 }
aatattatatttaatatttggatttatcgcagggattataggaactatttttagtattattataagagtcggattagcctatccaggagtacaaatattagaaggtaattgacaattttataatgtagtcgtaactgcgcatgcatttataatgatattttttgtggttatgccaagtatgataggtggttttggtaattgttttgtacctctattaataggagctccagatatggcatttccaagattaaatgcattaagcttttgattgttgccaccatcttttatattattattgtgttccgcatttatagaaacaggtgcaggtacaggttgaactgtatacccacctttaagt
>ArKOI063022 merged_sample={ 'ecosystem_55':875 }
tattttatatctattatttggctttatagctggtattgttggtactgtattcagtattataatacgtatagaattagcttaccctggggttcaaatactagaagggaattgacaattctataatgtagtagttacggcacatgcttttattatgatattttttatggtaatgccagctatgataggtggttttggtaattgttttgtgcctttattaataggagcacctgatatggcgtctcctagattaaatgcattaagtttttggttattaccaccttcctttattttattattgggatctgcttttattgaaacaggtgcaggtacaggttgaacagtatatccacctttaagt
>ArKOI068019 merged_sample={ 'ecosystem_79':306,'ecosystem_80':440 }
tattttatatttattatttggatttatagcaggaataataggaacattatttagtataattataagagttgagttagcatatcctggggtacaaatattagggggtgattgacaattttataatgtggtagttacagctcatgcttttataatgatattttttatggttatgcctagtatgataggtggttttggtaattgttttgtacccttattaataggagctccagatatggcgtttcctagattaaatgcattaagtttttgattattacctccatcttttatattattattatgttcagcatttatagaaacaggagcaggaactggttgaacagtttatcctccattaagt
>ArKOI022585 merged_sample={ 'connectivity_9':46 }
gactttatatttatattttggtttgattgcaggcttaataggaacttttttttctataataataagaatagaactagcatatccaggatctcaaattttagctggaaattgacaattttataacgtaatagtaacagcacatgcttttattatgatattttttatggttatgcctacaatgataggtggttttggtaattgttttgtaccattactaataggagcacctgatatggcgtttcctcgtttaaatgcattaagtttttgattattaccaccttcttttatcttattattaggatctgctttcattgaaacaggtgcaggtactggatgaacagtatatcctcctttaagt
>ArKOI032759 merged_sample={ 'connectivity_66':647 }
tattttatatttattatttggttttattgcaggtattataggtactcttttcagtattataataagagtggaattggcatatcctggagtacagatattagaaggtaattgacaattttataatgtagttgttacagcccatgcttttattatgatattttttatggtgatgcctacaatgataggtggttttggtaattgttttgtgcctttattaataggtgccccagatatggcatttcctagattaaatgcattaagtttttgattattaccaccgtcattaatattattacttggatctgcttttattgaaacaggggctggaacaggttggactgtatatccgcctttaagt
>ArKOI035392 merged_sample={ 'connectivity_76':13 }
aactttatatttattatttggtgcttttgcgggtgtgattggtacattattatcggtgtttattcgattagaattagcgcaacctggaagccaaatattctatgggaatcatcagctttataatgtaattgtaacagcgcatgcttttataatgatattttttatggtaatgccagcaatgattggtggttttggtattgttttgtaccattattattaggtgcaccagatatggcttttcctagattaaatgctttaagtttttgattattaccaccatcttttatattattattggcgtcagcttttatagaaacaggggcaggaacaggttgaacagtttatccgcctttaagt
[truncated: 5,675,102 more chars]
